# Supplementary material for: TET1 dioxygenase is required for FOXA2-associated chromatin remodeling in pancreatic beta-cell differentiation
Source: Nat Commun. 2022 Jul 7;13:3907. doi: 10.1038/s41467-022-31611-x (PMC9263144; doi:10.1038/s41467-022-31611-x)
Supplement: Supplementary file 4 — Supplementary Data 1 [file 41467_2022_31611_MOESM4_ESM.xlsx]

## Sheet: Down-regulated genes
Supplementary Data 1. Differentially expressed genes in TKO at PP stage
Gene	WT_PP1	WT_PP2	TKO2_PP1	TKO2_PP2	Log2(TKO2_PP/WT_PP)	q-value
CHGA	48707.8	54497.8	2675.13	1238.42	-5.37062	1.99756e-97
TF	5459.38	6380.67	41.2486	42.7726	-7.10256	1.33083e-92
AFP	131032	154390	19118.2	4353.85	-5.02455	4.9234e-85
DLK1	56947.3	73089	2519.19	1446.31	-5.4805	1.64541e-81
ALB	3492.1	3936.73	224.352	36.8043	-6.64679	2.35165e-76
APOB	9631.83	12043.7	878.294	242.71	-5.47067	1.59232e-73
FGA	5165.2	6598.61	590.56	180.043	-5.01986	4.18902e-56
TTR	27036.8	24220.4	7804.04	2330.61	-3.44814	1.03962e-49
FGG	5116.83	5694.91	1921.58	338.202	-3.98824	1.71042e-48
RBP4	1866.58	2825.11	86.5216	18.8995	-6.94587	5.482e-47
KIRREL2	3300.21	4428.26	177.067	141.249	-4.76393	3.56485e-43
S100A14	4014.65	3742.5	1193.19	276.53	-3.79932	3.77369e-42
TSPYL5	1129.14	848.08	1.00606	0	-12.3886	6.29063e-41
TM4SF4	4917.01	5480.61	508.063	443.641	-3.54038	3.39442e-39
NETO1	1951.42	2375.54	111.673	80.5716	-4.73672	2.80959e-38
AMBP	16255.2	15843.6	2736.5	2185.38	-2.86595	2.81546e-37
ADGRD1	1188.62	1476.39	67.4063	23.8731	-5.79237	3.8175e-36
F10	2383.57	2546.98	584.524	178.053	-3.78092	2.71417e-34
F2	2828.41	2961.9	638.851	256.636	-3.48537	6.51434e-33
FGB	15685.9	15756.1	10733.7	2557.4	-2.60939	2.04725e-32
SCG2	2599.25	2319	473.856	214.858	-3.50594	7.06754e-30
APOA2	6321.31	8542.81	1409.5	736.087	-3.32596	8.63752e-30
FMOD	955.491	1016.78	45.2729	22.8784	-5.41924	1.02515e-29
NDRG1	4889.26	4600.61	1900.46	704.256	-2.74153	1.52562e-27
NES	8264.01	7586.22	2007.1	1333.91	-2.56002	4.97894e-27
NKX6-1	925.36	820.723	18.1092	21.8837	-5.30741	4.66889e-26
HNF4A	5110.49	4858.68	1635.86	809.695	-2.61136	1.0187e-25
SLCO2B1	1750.81	2170.36	491.966	159.154	-3.61258	1.05398e-25
SMOC1	3884.61	4430.08	703.239	578.922	-2.83392	1.50264e-25
INSM1	4117.73	3920.32	1141.88	621.695	-2.68191	4.1327e-25
PPP1R3C	1447.91	1243.85	400.414	93.5029	-3.83663	1.01705e-24
MEP1A	599.462	552.62	87.5276	4.97356	-6.8451	1.35393e-24
APOC3	610.563	1019.52	34.2062	6.96298	-6.86125	2.70145e-24
PAX4	733.468	1252.06	2.01213	13.926	-6.14593	3.94872e-24
A1CF	1275.05	999.458	87.5276	53.7144	-4.39319	7.77469e-24
NNAT	4112.97	3719.7	870.246	646.562	-2.58789	1.1414e-22
NEUROG3	2313.8	2003.48	602.633	261.609	-3.03384	1.58026e-22
GSTA2	1750.02	1954.23	610.681	209.884	-3.13112	1.86513e-22
SLC44A4	881.748	1108.89	40.2426	44.762	-4.46455	4.02442e-22
ALDH1A1	5319.83	4426.43	1869.27	831.579	-2.53998	7.18807e-22
PDX1	6914.43	7319.03	2288.8	1472.17	-2.26283	7.82533e-22
ADRA2A	540.784	646.547	4.02426	7.95769	-6.21078	7.88794e-22
VIL1	8059.43	8501.78	2492.02	1772.58	-2.21345	1.12612e-21
KCTD12	7084.11	5483.34	2797.87	1036.49	-2.58878	1.26566e-21
CUBN	894.435	847.169	237.431	50.7303	-4.0908	6.71142e-21
DPP6	3814.83	4001.48	1107.68	731.113	-2.40785	9.22801e-21
ANPEP	428.187	726.796	20.1213	2.98413	-7.5865	1.72086e-20
APOA1	17677	21232.1	5987.09	4297.15	-2.16856	5.94896e-20
PHLDA1	4492.79	3945.85	1240.48	809.695	-2.37074	8.90306e-20
SCGN	1493.9	1030.46	469.832	89.524	-3.80637	1.06091e-19
DUSP5	1297.25	1551.17	220.328	142.244	-3.31341	1.436e-19
SELENBP1	1466.94	1724.43	280.692	182.032	-3.12158	2.11247e-19
KCNK16	808.798	984.868	104.631	51.725	-4.10558	2.32069e-19
PKP3	1870.54	1677.01	407.456	236.741	-2.89472	2.32069e-19
LAMB3	1656.45	2104.7	281.698	216.847	-3.10626	2.33273e-19
COL5A2	3020.3	2629.96	2351.17	512.276	-2.45253	2.51993e-19
PLG	422.636	681.2	29.1759	4.97356	-6.78408	3.69864e-19
DKK2	826.242	943.832	97.5883	55.7038	-3.97948	4.81189e-19
NPHS1	766.772	1239.29	27.1637	38.7937	-4.68261	4.99703e-19
PLVAP	940.425	768.744	210.267	52.7197	-4.00802	6.72329e-19
ACACB	1935.56	2510.5	251.516	282.498	-2.96612	7.36416e-19
GATM	4114.56	3676.84	1056.37	777.864	-2.31351	7.97328e-19
HEY1	968.178	814.34	253.528	63.6615	-3.79659	1.45114e-18
NEUROD1	1603.32	1329.57	634.827	179.048	-3.02308	1.92489e-18
DPEP1	1803.94	2222.34	552.329	278.519	-2.84338	2.0453e-18
PTF1A	795.318	626.485	26.1577	28.8466	-4.61233	2.41511e-18
MIR7-3HG	482.107	368.413	29.1759	2.98413	-7.14405	2.72082e-18
DCC	1007.83	1134.42	281.698	102.455	-3.37563	4.23261e-18
SLC39A5	1283.77	2139.35	269.625	124.339	-3.77336	4.23261e-18
LINC00607	1646.14	2012.6	208.255	241.715	-2.90973	6.53017e-18
THSD4	1819	1490.98	493.978	220.826	-2.89498	9.1263e-18
RAMP1	1189.41	1376.99	355.141	148.212	-3.10364	1.19203e-17
SOX9	10378.8	10671.2	3010.15	2846.86	-1.87588	3.66492e-17
HABP2	4582.39	4322.47	1557.39	1049.42	-2.07433	5.12079e-17
CLU	5470.48	6690.72	1553.36	1332.91	-2.17952	6.74627e-17
IL32	319.554	377.533	2.01213	0.994712	-8.4424	7.0739e-17
PDZK1	739.019	718.589	177.067	53.7144	-3.75155	2.36179e-16
RAB26	1057.78	1325.92	282.704	131.302	-3.17199	2.61512e-16
TOR4A	968.971	1049.61	149.904	105.439	-3.24838	2.87261e-16
CPA2	3244.71	3881.11	605.651	736.087	-2.2649	4.33649e-16
S100A6	2468.42	1794.65	952.743	321.292	-2.71881	4.33649e-16
LCP1	861.131	1000.37	207.249	90.5187	-3.35171	6.16184e-16
LEFTY1	831.793	749.594	90.5458	62.6668	-3.64667	6.16184e-16
SRY	313.211	279.958	0	0	-10.6519	7.98202e-16
SLCO1A2	651.003	741.386	8.04852	43.7673	-3.98114	1.3464e-15
SERPINA3	509.067	527.998	7.04245	19.8942	-4.69348	2.10822e-15
SDSL	459.904	401.242	26.1577	9.94712	-5.42515	2.1283e-15
C10orf10	3836.24	3828.22	2849.17	987.749	-1.9454	2.57064e-15
C7	625.629	547.149	152.922	34.8149	-4.06339	3.74094e-15
KIAA1462	2863.3	2703.83	1121.76	640.594	-2.10879	4.57318e-15
SERPINA1	39266.3	48467.3	9246.74	12246.9	-1.83071	9.16907e-15
RTL1	281.493	393.947	2.01213	1.98942	-7.39709	1.08351e-14
ASGR2	448.01	606.423	48.2911	20.8889	-4.64734	1.92113e-14
RAP1GAP2	7273.63	8968.68	2330.05	2154.55	-1.90423	6.48217e-14
TFPI2	1194.96	1210.11	348.098	192.974	-2.62905	6.48217e-14
IGFBP3	4093.15	3834.6	5545.43	1135.96	-1.79232	8.53597e-14
COL21A1	865.096	1014.96	319.929	120.36	-2.95495	1.25972e-13
RIMBP2	1238.57	1399.79	359.165	220.826	-2.56825	1.3275e-13
DPP4	689.064	851.728	230.389	77.5875	-3.30136	1.74292e-13
APOC1	2315.38	2402.89	1011.09	566.986	-2.04637	1.89424e-13
PARM1	2381.99	2225.98	1378.31	557.038	-2.03762	1.89424e-13
GJA4	468.627	491.522	137.831	27.8519	-4.09687	2.41919e-13
CACNA1A	435.323	652.931	15.091	22.8784	-4.56182	2.45006e-13
F3	1388.44	2161.24	235.419	237.736	-2.89051	2.68439e-13
NFASC	566.951	631.045	116.703	46.7514	-3.669	2.77694e-13
MEST	21181.8	22950.2	9946.96	7328.04	-1.57997	3.11808e-13
BEX1	10977.4	10748.7	4102.73	3548.14	-1.60369	3.45718e-13
LRRC61	1232.23	1138.98	243.468	195.958	-2.58634	4.47224e-13
GSTA1	1979.18	1778.23	665.009	413.8	-2.17201	6.25145e-13
GCG	415.5	365.678	120.728	15.9154	-4.6065	7.02878e-13
TTLL10	333.827	372.973	29.1759	8.9524	-5.2924	8.28309e-13
TDO2	264.049	266.279	36.2183	1.98942	-7.04781	8.34828e-13
CD93	518.582	370.237	126.764	19.8942	-4.47059	1.1609e-12
VIM	14961.2	12038.2	7399.6	4086.27	-1.71298	1.59451e-12
KIF19	769.151	1012.23	218.316	106.434	-3.05473	1.64528e-12
S100A16	3695.89	3062.21	1771.68	892.256	-1.91017	2.1299e-12
OR51E1	411.535	438.631	123.746	23.8731	-4.14376	3.0334e-12
IHH	2280.49	2329.03	1784.76	616.721	-1.89139	3.03622e-12
SP8	1671.51	1477.3	780.706	341.186	-2.19545	3.08204e-12
C1QL1	2405.78	3181.67	968.84	630.647	-2.13725	3.87841e-12
CD300A	375.06	511.584	19.1152	18.8995	-4.54168	4.1264e-12
KCNH6	889.677	1229.26	172.037	140.254	-2.90712	4.2285e-12
PCAT14	1082.36	881.821	325.965	149.207	-2.70774	4.88283e-12
FRMD6	2771.32	2420.22	732.415	670.436	-1.9422	5.52581e-12
KCNK17	562.194	951.127	65.3942	54.7091	-3.78001	5.53398e-12
TCTEX1D1	808.798	693.055	284.716	96.487	-2.94955	5.69115e-12
SOAT2	446.425	775.127	130.788	34.8149	-4.12305	5.75678e-12
CCDC60	287.044	254.424	12.0728	2.98413	-6.49275	5.90429e-12
KLB	348.893	441.367	18.1092	14.9207	-4.71659	5.9826e-12
STAT1	14652.7	12952.8	6226.53	4691.06	-1.54612	6.39826e-12
PECAM1	370.302	279.046	127.77	9.94712	-5.01781	7.12041e-12
PAH	279.907	345.616	2.01213	5.96827	-5.70122	7.7825e-12
CREB3L3	176.032	304.579	1.00606	0	-10.349	8.08838e-12
PRSS12	2256.7	1964.26	1086.55	528.192	-1.98766	8.12926e-12
NCALD	623.25	556.268	124.752	56.6986	-3.36807	8.33995e-12
G0S2	180.79	249.865	22.1334	0	-10.1903	8.50004e-12
F7	658.932	767.832	241.455	87.5346	-3.01632	9.06364e-12
FABP1	314.004	449.574	14.0849	11.9365	-4.98912	1.01472e-11
MPZ	737.433	802.485	94.5701	98.4764	-2.95645	1.04261e-11
LOX	1271.08	1120.74	720.342	239.725	-2.30795	1.07716e-11
ARRDC4	2477.14	1935.08	2199.26	540.128	-2.01917	1.21701e-11
AMN	589.946	771.48	92.5579	67.6404	-3.32082	1.22633e-11
AQP3	974.522	1394.32	311.88	176.064	-2.73998	1.37741e-11
BAALC	1572.4	1341.43	611.687	311.345	-2.21556	1.47648e-11
APOA4	183.169	571.77	0	0.994712	-8.55907	1.51943e-11
PPP1R1A	2616.7	2716.59	1298.83	760.954	-1.79864	1.66993e-11
GRIK3	458.319	328.289	14.0849	14.9207	-4.70936	1.79542e-11
DDC	1115.66	933.8	317.916	175.069	-2.53848	2.19497e-11
HEPACAM2	3828.31	3985.98	3082.58	1256.32	-1.62642	2.92352e-11
SLC2A14	515.41	599.128	163.989	55.7038	-3.31208	3.8394e-11
CPA1	429.773	583.625	135.819	38.7937	-3.69695	4.25432e-11
FTCD	681.134	1171.81	69.4185	94.4976	-3.2837	8.92766e-11
TTYH1	2501.72	3199	652.936	742.055	-1.93145	1.14278e-10
PCDHGB4	551.092	545.325	45.2729	54.7091	-3.31429	1.16078e-10
USH1C	1062.54	1168.16	425.565	230.773	-2.26249	1.56601e-10
SLC9A3R1	5474.45	6062.41	3320.01	1989.42	-1.52548	2.13738e-10
CD74	1405.88	1640.53	295.783	351.133	-2.10667	2.21193e-10
CLDN18	1007.83	873.614	1303.86	206.9	-2.17416	2.32524e-10
SLC5A9	748.534	1270.3	92.5579	119.365	-3.07036	2.36519e-10
CDH5	365.545	318.258	158.958	20.8889	-4.02213	2.79195e-10
ESM1	846.859	477.843	490.96	65.651	-3.32343	2.94387e-10
DPYS	340.171	435.895	63.3821	22.8784	-4.07376	3.0624e-10
GJB1	434.53	568.123	111.673	44.762	-3.47508	3.23009e-10
RNASEL	293.387	197.885	9.05458	2.98413	-6.35214	3.86622e-10
AKR1D1	1045.89	1086.09	437.638	228.784	-2.20961	4.12763e-10
VRTN	1188.62	1105.24	750.524	268.572	-2.08375	5.23268e-10
SPAG17	981.658	1051.44	267.613	205.905	-2.29313	5.29663e-10
PTPRN	711.266	900.972	173.043	124.339	-2.68641	5.99291e-10
ARHGAP28	3328.76	3191.7	1333.04	1078.27	-1.58562	7.03405e-10
PLA2G12B	357.615	320.994	54.3275	18.8995	-4.15551	8.79864e-10
TPPP3	1575.57	1054.17	567.42	248.678	-2.39139	8.79864e-10
TFPI	777.08	818.899	439.65	151.196	-2.38942	9.67717e-10
CPLX2	374.267	317.346	152.922	23.8731	-3.84585	1.08416e-09
ENPP2	2175.03	2037.22	937.652	631.642	-1.72675	1.20269e-09
NKX2-2	1175.93	1230.17	595.59	292.445	-2.02994	1.28837e-09
STAT6	2753.08	3641.27	723.36	894.246	-1.82805	1.29816e-09
GLYCTK	1187.82	1418.03	456.753	302.392	-2.09692	1.30399e-09
SMIM6	530.476	424.04	99.6004	46.7514	-3.34093	1.47214e-09
RGN	256.119	331.025	26.1577	10.9418	-4.73543	1.80922e-09
METTL7A	764.393	1009.49	339.044	158.159	-2.47722	2.32728e-09
FREM1	3937.73	3848.28	1103.65	1371.71	-1.49431	2.46265e-09
NQO1	562.987	598.216	136.825	80.5716	-2.83868	2.67228e-09
A2M	2312.21	4203.93	134.813	40.7832	-6.31086	3.21021e-09
TXNIP	11066.3	7599.9	11461.1	2880.68	-1.68448	3.33197e-09
FEV	278.321	242.569	3.01819	7.95769	-5.02181	4.15424e-09
HBE1	547.921	121.285	9.05458	0.994712	-8.381	4.15424e-09
LMO3	4447.59	4234.93	2815.97	1612.43	-1.41823	5.32595e-09
PKDCC	5521.23	5947.51	3266.69	2172.45	-1.38991	5.32642e-09
SLC18A1	187.926	176.911	0	0.994712	-7.50813	5.71711e-09
SPAG6	2399.43	2111.99	1429.62	721.166	-1.63442	6.48594e-09
SLC7A7	1582.71	1646.01	985.943	479.451	-1.74099	6.88787e-09
FAM84A	4507.06	4591.49	2067.46	1703.94	-1.40624	7.0379e-09
CTSF	163.345	151.378	1.00606	0	-9.7376	7.33083e-09
ELL2	7796.17	6924.17	4578.6	2858.8	-1.35351	8.9751e-09
ERVH48-1	903.95	730.444	296.789	157.164	-2.36763	9.14422e-09
TMEM184A	524.133	1039.58	124.752	80.5716	-3.2691	9.16513e-09
APOM	421.843	634.692	126.764	56.6986	-3.20976	1.00365e-08
MLF1	2156.79	1687.95	1099.63	549.081	-1.79685	1.02857e-08
CCDC141	689.857	622.838	259.565	115.387	-2.49734	1.0426e-08
SV2B	300.524	240.745	24.1455	10.9418	-4.61768	1.05255e-08
GLS	4373.06	4575.08	2357.21	1688.03	-1.39578	1.06082e-08
HEYL	455.147	538.941	71.4306	59.6827	-3.04757	1.20364e-08
ETS1	1355.93	1081.53	1008.08	313.334	-1.94878	1.25043e-08
ELFN2	298.145	330.113	110.667	22.8784	-3.76878	1.35071e-08
RGS6	901.571	999.458	339.044	215.852	-2.1282	1.3841e-08
DRC1	1922.88	1762.73	1446.72	589.864	-1.63277	1.42848e-08
ITIH1	161.76	235.274	0	1.98942	-6.63052	1.45405e-08
MAP1LC3A	374.267	430.424	129.782	41.7779	-3.25714	1.51212e-08
SLC16A12	483.693	544.413	124.752	69.6298	-2.87366	1.54687e-08
CCDC114	425.808	590.009	112.679	58.688	-3.10318	1.60216e-08
C11orf87	704.13	631.045	244.474	122.35	-2.43729	2.00499e-08
RASSF6	1004.65	1007.67	329.989	244.699	-2.02921	2.1255e-08
SSTR2	846.859	920.122	448.705	203.916	-2.10474	2.20893e-08
LINC00673	562.987	560.827	137.831	87.5346	-2.67183	2.22106e-08
SPHK1	413.121	448.662	85.5155	48.7409	-3.13361	2.28334e-08
LGI2	2445.42	2440.28	1397.42	853.462	-1.5066	2.41205e-08
POMC	1409.85	1622.3	559.372	432.7	-1.79852	2.52264e-08
LINC00643	921.395	663.874	456.753	151.196	-2.37932	2.61401e-08
FOXD1	250.569	282.693	55.3336	13.926	-4.2485	2.86915e-08
MEIS1-AS3	1133.9	954.774	269.625	247.683	-2.06526	2.96266e-08
GUCY2C	214.886	257.16	19.1152	7.95769	-4.87999	3.01374e-08
HSPA12A	1524.03	1535.66	885.337	471.493	-1.68752	3.09649e-08
SEPP1	4119.32	3816.36	2637.9	1526.88	-1.36706	3.74484e-08
PNMA3	438.495	588.185	151.916	67.6404	-2.91365	3.75127e-08
GCK	388.54	327.377	169.019	36.8043	-3.27119	4.06914e-08
UGT2B11	153.83	318.258	61.3699	4.97356	-5.55879	4.13574e-08
PLAT	605.012	553.532	728.391	121.355	-2.24441	4.35733e-08
EPAS1	1297.25	803.397	875.276	211.874	-2.29831	4.39402e-08
CALB1	1403.5	1635.06	213.286	427.726	-1.81828	4.44886e-08
SERPINC1	113.39	190.59	3.01819	0	-9.688	4.44934e-08
SSTR5-AS1	156.209	126.756	7.04245	0	-9.58404	4.51268e-08
FSIP2	1125.18	983.044	231.395	259.62	-2.01084	4.6335e-08
LIPG	2914.84	2653.67	2107.71	1021.57	-1.43579	5.51278e-08
CADPS	2178.2	2073.69	1128.8	734.097	-1.52343	5.79747e-08
HNF1A	658.932	825.283	145.879	140.254	-2.39325	5.98277e-08
GRIA2	308.453	300.02	46.279	23.8731	-3.66115	1.17606e-07
CD34	256.912	225.243	164.995	16.9101	-3.82294	1.24396e-07
ANXA6	6731.26	5166.91	5087.67	2217.21	-1.41278	1.27691e-07
LGALS2	259.291	257.16	55.3336	15.9154	-4.00956	1.34286e-07
STOM	694.614	710.381	290.753	153.186	-2.18666	1.37853e-07
GLUD1	4907.5	5315.55	2760.64	2086.9	-1.28199	1.42358e-07
C2orf72	2570.71	2903.54	1812.93	1008.64	-1.42989	1.47653e-07
PLXNA2	2290.8	2256.08	1264.62	827.6	-1.44728	1.47825e-07
SLC38A3	1170.38	1625.03	318.922	357.101	-1.9586	1.56117e-07
DRICH1	546.335	650.195	46.279	101.461	-2.54946	1.66435e-07
TTN	5506.96	4194.81	1766.65	1756.66	-1.45427	1.83701e-07
SCG5	452.768	475.107	176.061	72.6139	-2.66507	1.89339e-07
SSTR1	509.067	461.429	50.3032	71.6192	-2.74965	2.0051e-07
SMLR1	267.22	345.616	70.4245	24.8678	-3.61276	2.09176e-07
CNTNAP4	773.908	861.759	337.032	196.953	-2.04348	2.10888e-07
LRRC55	193.477	177.823	24.1455	4.97356	-5.21154	2.45786e-07
SGCD	677.17	534.382	215.298	113.397	-2.40663	2.75598e-07
ENC1	5767.04	6297.68	2861.25	2540.49	-1.23724	2.77006e-07
LZTS1	485.279	633.781	92.5579	90.5187	-2.61762	2.80525e-07
RSPO3	1008.62	881.821	887.349	267.577	-1.81002	2.81799e-07
LGALS3	6159.55	5540.79	4355.25	2478.82	-1.22804	3.07218e-07
MGST2	940.425	951.127	414.499	257.63	-1.86564	3.12296e-07
LHFPL3-AS2	500.344	622.838	84.5094	94.4976	-2.5608	3.18116e-07
ST18	456.733	414.921	115.697	63.6615	-2.76463	3.18116e-07
SULT1E1	125.284	158.673	204.231	4.97356	-4.82456	3.20868e-07
LAP3	3252.63	3203.56	1586.56	1289.15	-1.31368	3.36021e-07
ARHGEF3	1267.91	1216.49	531.202	382.964	-1.68701	3.49937e-07
ASCL1	286.251	185.119	20.1213	9.94712	-4.5555	3.65739e-07
SYT7	1245.71	1469.09	656.96	417.779	-1.68968	4.06991e-07
A4GALT	273.564	238.922	14.0849	15.9154	-3.99835	4.41207e-07
SUSD2	786.595	1264.83	305.844	214.858	-2.24533	4.54805e-07
DUSP6	1135.49	1436.27	489.953	369.038	-1.79066	4.54944e-07
LRRTM1	837.343	900.06	317.916	225.8	-1.93332	4.54944e-07
ACAN	710.473	534.382	250.51	121.355	-2.34785	5.10112e-07
DSEL	597.876	676.641	347.092	141.249	-2.16315	5.14005e-07
ADCY2	207.75	178.735	27.1637	6.96298	-4.7839	5.79108e-07
PODXL	8659.68	7940.04	8057.57	3726.19	-1.14463	6.47679e-07
STMN2	885.713	475.107	476.875	111.408	-2.59916	7.47275e-07
ROR1	2242.43	2160.33	816.924	834.563	-1.38869	9.1454e-07
C9orf64	523.34	498.817	128.776	94.4976	-2.42459	9.35951e-07
CACNA2D1	3088.5	2999.29	1758.6	1250.35	-1.27297	1.00821e-06
CHGB	366.338	348.351	116.703	47.7462	-2.89326	1.00821e-06
CFB	294.973	386.652	72.4366	37.799	-3.16219	1.11688e-06
ACOX2	355.237	440.455	143.867	57.6933	-2.7753	1.125e-06
TGM2	297.352	162.321	203.225	14.9207	-3.93433	1.13082e-06
SYT4	1591.43	1277.59	1048.32	470.499	-1.59745	1.20166e-06
PLD1	809.59	786.982	318.922	211.874	-1.90311	1.23321e-06
PGF	439.288	705.822	228.377	94.4976	-2.58903	1.26438e-06
ETV4	298.145	413.097	78.473	40.7832	-3.11399	1.30592e-06
PITX2	3209.02	2907.18	3112.76	1276.21	-1.25004	1.45282e-06
2020-03-04	225.195	185.119	50.3032	10.9418	-4.21812	1.48892e-06
KIF26B	1426.5	1140.81	554.342	397.885	-1.67898	1.50923e-06
C1orf194	1167.21	879.997	742.476	290.456	-1.80638	1.50937e-06
TRIM6	272.771	298.196	59.3578	27.8519	-3.34704	1.5317e-06
ANKS4B	155.416	187.854	15.091	4.97356	-5.09847	1.58301e-06
CLMN	2223.4	2843.35	1196.21	916.129	-1.45731	1.58301e-06
PIFO	2584.19	2096.49	2029.23	884.299	-1.39321	1.66684e-06
SHANK3	1136.28	1183.67	518.123	373.017	-1.62625	1.66684e-06
HAVCR1	157.795	170.528	32.1941	4.97356	-5.03416	1.72115e-06
TMBIM1	3915.53	4327.95	2085.57	1757.66	-1.21923	1.79906e-06
GAD2	317.968	301.844	136.825	38.7937	-2.98734	1.82687e-06
ABCA6	357.615	585.449	83.5034	63.6615	-2.87885	1.83476e-06
GABRB3	713.645	693.055	180.086	173.08	-2.01221	1.9624e-06
GLDC	3117.84	2835.14	1435.65	1224.49	-1.27071	2.02345e-06
MYPN	113.39	147.73	5.03032	0.994712	-7.02581	2.06733e-06
NID2	1838.82	1606.79	2250.57	657.504	-1.37896	2.06733e-06
C20orf85	116.562	103.046	4.02426	0	-9.21842	2.21064e-06
MAOB	130.042	115.813	19.1152	0.994712	-6.93865	2.4067e-06
GPD1	266.427	233.45	32.1941	19.8942	-3.6405	2.49193e-06
MASP1	653.382	580.89	508.063	157.164	-1.96268	2.79899e-06
HPGD	413.914	306.403	119.722	49.7356	-2.8455	3.57042e-06
MGAM	252.155	262.631	108.655	26.8572	-3.25003	3.61465e-06
AMIGO2	912.672	822.547	403.432	254.646	-1.75789	3.81922e-06
SLC2A3	19937.7	16501.1	19460.3	8424.21	-1.10183	3.87117e-06
CCK	114.976	101.223	0	0	-9.19585	3.92876e-06
IFFO2	2504.89	2242.4	848.112	947.96	-1.31347	4.00016e-06
TCEAL7	136.385	112.165	2.01213	0.994712	-6.95433	4.27628e-06
FFAR2	153.037	179.647	23.1395	5.96827	-4.79021	4.35779e-06
FER1L4	185.548	224.331	48.2911	12.9312	-3.97579	4.36644e-06
MPP7	2121.9	2115.64	1107.68	854.457	-1.29958	4.4213e-06
KCNIP1	360.787	341.968	25.1516	47.7462	-2.86896	4.57433e-06
HSD17B2	186.341	219.771	26.1577	11.9365	-4.07795	4.85397e-06
SP140L	118.148	130.404	0	0.994712	-6.95454	4.92487e-06
TM4SF18	183.962	150.466	97.5883	8.9524	-4.21266	4.92487e-06
GAMT	1990.28	2156.68	1051.34	824.616	-1.31981	5.00011e-06
ABO	239.467	185.119	18.1092	12.9312	-4.02637	5.2793e-06
GABRP	1014.96	558.092	776.682	170.096	-2.19778	5.36316e-06
CSGALNACT1	225.195	240.745	53.3214	19.8942	-3.53918	5.63634e-06
NT5E	226.78	238.01	54.3275	19.8942	-3.53561	5.6709e-06
RNASE1	955.491	1040.49	254.534	309.355	-1.67929	5.68719e-06
SOX17	995.931	673.905	973.871	227.789	-1.86297	5.83581e-06
CHST8	168.896	134.051	68.4124	5.96827	-4.65496	6.22014e-06
DCX	4052.71	3795.39	1353.16	1750.69	-1.15373	6.48209e-06
BTBD19	257.705	482.403	19.1152	37.799	-3.2815	6.61424e-06
FAM81B	422.636	381.18	229.383	76.5928	-2.38097	6.71765e-06
TSPAN7	670.826	828.93	225.358	195.958	-1.92575	6.739e-06
ZBED6CL	424.222	507.936	66.4003	86.5399	-2.41871	6.95716e-06
CHL1	1298.83	1227.44	507.057	446.625	-1.48924	7.54693e-06
PDGFA	4014.65	4106.35	2834.08	1860.11	-1.11575	7.54693e-06
JAG1	6143.69	6648.77	3078.56	3001.04	-1.08137	7.63142e-06
ADCY5	2314.59	2581.63	1515.13	1022.56	-1.24909	8.44664e-06
CDKN1A	875.404	713.117	170.025	215.852	-1.86879	8.58511e-06
SERPINF2	13708.3	14996.4	9147.14	7035.59	-1.01821	8.61499e-06
CPN1	145.901	138.611	50.3032	4.97356	-4.82747	9.16251e-06
GGT1	386.954	567.211	137.831	85.5452	-2.46927	9.25173e-06
CAMK2N1	2033.09	2334.5	1128.8	883.304	-1.29551	1.00067e-05
POU2F2	375.853	274.486	51.3093	41.7779	-2.94957	1.06314e-05
SYP	1405.88	1521.07	699.215	550.075	-1.40123	1.06732e-05
HPCA	255.326	240.745	135.819	29.8413	-3.04457	1.11876e-05
PLK2	5261.15	5217.97	3835.12	2499.71	-1.05711	1.13516e-05
FLRT3	5858.23	5420.42	5505.19	2695.67	-1.05416	1.15233e-05
KLF11	212.508	171.44	31.188	11.9365	-3.99675	1.17523e-05
STAR	242.639	258.984	81.4912	27.8519	-3.16021	1.17523e-05
LINC00305	5204.85	3411.47	3436.72	1609.44	-1.40903	1.17881e-05
COL1A2	5604.49	4016.07	8781.94	1990.42	-1.26177	1.22872e-05
EPHX2	1697.68	1888.57	1040.27	714.203	-1.31765	1.25049e-05
MEG3	277.529	422.216	18.1092	43.7673	-2.98874	1.25154e-05
METTL7B	115.769	136.787	4.02426	1.98942	-5.97764	1.25185e-05
C8orf31	143.522	174.176	11.0667	5.96827	-4.72375	1.27951e-05
HHLA2	76.9151	186.942	4.02426	0.994712	-7.04155	1.3319e-05
HIST1H2BK	786.595	530.734	301.819	155.175	-2.07467	1.3319e-05
FMO1	125.284	150.466	26.1577	3.97885	-5.10438	1.40524e-05
FAM151A	123.698	178.735	22.1334	4.97356	-4.91586	1.43456e-05
TMEM132B	133.214	83.8961	30.1819	0.994712	-6.75909	1.49872e-05
GSTM1	551.885	493.346	232.401	125.334	-2.04934	1.53415e-05
KANK4	353.651	386.652	164.995	68.6351	-2.42056	1.68132e-05
COPG2IT1	604.219	930.153	173.043	183.027	-2.05751	1.6985e-05
OIT3	140.35	132.228	20.1213	3.97885	-5.08757	1.7509e-05
C1orf168	1099.81	1424.41	404.438	421.758	-1.57113	1.81918e-05
VSTM2L	1283.77	1651.48	1347.12	539.134	-1.43454	1.82951e-05
MST1L	553.471	817.075	167.007	161.143	-2.07822	1.85583e-05
BCL6B	241.846	153.202	47.285	12.9312	-3.92221	1.94788e-05
RGS3	1995.83	2029.01	1043.29	855.452	-1.22363	2.28742e-05
GJA5	154.623	99.3987	33.2001	2.98413	-5.40067	2.32325e-05
URAD	65.8139	74.777	73.4427	0	-8.57501	2.34747e-05
RGS5	2688.06	1997.09	2381.35	935.029	-1.31394	2.39202e-05
DNAH11	911.087	877.262	312.886	294.435	-1.59201	2.61693e-05
EGFR-AS1	114.976	67.4817	11.0667	0	-8.95076	2.75491e-05
UNC93A	118.941	167.792	21.1274	4.97356	-4.83892	2.85886e-05
ACTN3	129.249	278.134	41.2486	10.9418	-4.20863	2.91938e-05
FGFR3	4068.57	5589.12	2315.96	2023.24	-1.24514	3.04017e-05
SPAG4	109.426	166.88	13.0788	3.97885	-5.10749	3.27759e-05
AK4	5469.69	4518.54	4277.79	2330.61	-1.08857	3.28465e-05
ZEB2	313.211	237.098	281.698	45.7567	-2.57758	3.38052e-05
C22orf42	168.896	175.088	48.2911	11.9365	-3.83832	3.48268e-05
TRIM14	378.232	426.776	100.606	80.5716	-2.31016	3.57656e-05
CFAP45	1431.25	1152.66	844.088	481.44	-1.4133	3.84762e-05
COL3A1	11461.1	8829.16	26917.3	4801.47	-1.06806	4.02574e-05
FAM210B	1819	1705.28	888.355	743.05	-1.23515	4.19909e-05
MAT1A	149.865	229.802	11.0667	11.9365	-3.98105	4.19909e-05
ZNF385B	189.512	238.922	55.3336	20.8889	-3.34781	4.19909e-05
ADAMTSL3	351.272	389.387	95.5761	70.6245	-2.38006	4.26487e-05
CEBPA	624.836	504.289	343.068	152.191	-1.88055	4.29186e-05
VWA1	1743.67	1902.25	940.67	769.907	-1.23308	4.36621e-05
ADGRG7	108.633	125.844	26.1577	2.98413	-5.28547	4.59798e-05
UNC13A	225.195	287.253	58.3517	31.8308	-2.99848	4.83386e-05
ARMC3	1776.98	1381.55	1183.13	616.721	-1.34565	4.86077e-05
F2RL1	1524.82	1859.39	916.525	677.399	-1.31046	5.0534e-05
RNF128	2023.58	2013.51	1218.34	893.251	-1.16561	5.24387e-05
EFCAB1	269.599	244.393	66.4003	34.8149	-2.87335	5.69709e-05
DOK4	3830.69	3760.74	2994.05	1860.11	-1.01839	5.95406e-05
KC6	331.448	348.351	41.2486	59.6827	-2.49919	6.03743e-05
L1CAM	223.609	215.212	61.3699	24.8678	-3.13069	6.0934e-05
MGAM2	881.748	889.117	573.457	316.318	-1.47444	6.10628e-05
LIPC	230.745	300.02	35.2123	33.8202	-2.96173	6.28569e-05
SLC4A4	4337.37	4617.94	2033.26	2198.31	-1.01591	6.48838e-05
MYL3	342.55	327.377	250.51	70.6245	-2.23518	6.54165e-05
PTPRN2	517.789	456.869	218.316	124.339	-1.95998	6.54165e-05
TMEM141	3075.02	2535.12	2348.15	1270.25	-1.13203	6.97694e-05
KDR	724.746	545.325	802.84	196.953	-1.67826	7.03217e-05
GRASP	1055.4	1138.98	607.663	419.768	-1.37566	7.84924e-05
C5orf63	114.976	87.5438	0	0.994712	-6.6588	7.97362e-05
IGFBPL1	1463.76	1680.66	1000.03	654.52	-1.2539	8.00151e-05
S100A13	2079.88	1684.31	1333.04	798.753	-1.22564	8.97203e-05
CDC42EP4	2328.86	2150.29	1190.17	1020.57	-1.12316	9.07734e-05
DUSP9	1472.49	1448.12	999.022	620.7	-1.22372	9.12122e-05
ARC	108.633	97.5749	19.1152	1.98942	-5.68497	9.12805e-05
CDC42EP1	1260.77	1431.71	708.269	542.118	-1.30184	9.49204e-05
ARSE	1225.09	1253.88	524.16	495.366	-1.31263	9.79835e-05
UNC5A	276.736	459.605	75.4548	60.6774	-2.59107	9.91771e-05
FAM162B	802.454	579.978	428.584	206.9	-1.72934	0.000105162
FAR2P2	109.426	109.43	52.3154	3.97885	-4.7709	0.000110288
SERPIND1	236.296	300.932	66.4003	39.7885	-2.74468	0.000115079
PLIN2	2244.02	1747.23	1161	842.521	-1.2331	0.000117547
STAT4	509.067	636.516	211.274	159.154	-1.83719	0.000118434
CXCL14	551.092	361.118	641.869	118.371	-1.93528	0.000122475
NPPB	579.638	517.056	120.728	151.196	-1.84802	0.000125601
GABBR2	155.416	189.678	32.1941	13.926	-3.62067	0.000125656
PDZD3	119.734	196.974	21.1274	8.9524	-4.13452	0.00012636
PTPN18	635.937	646.547	217.31	199.937	-1.67077	0.00013173
UBXN10	705.715	617.366	456.753	217.842	-1.5919	0.000141902
LRRC37A11P	249.776	182.383	54.3275	24.8678	-3.10846	0.000143722
WNT11	641.487	511.584	390.353	173.08	-1.72526	0.000153867
ANKRD65	321.933	380.268	89.5397	71.6192	-2.28299	0.000158253
HECW2	1205.27	1268.47	573.457	506.308	-1.27809	0.000158253
PCSK5	1286.94	1263	954.755	541.123	-1.22585	0.000163266
HAPLN1	642.28	438.631	516.111	151.196	-1.82692	0.000164553
C9orf171	474.177	431.336	275.662	123.344	-1.86544	0.000165516
DIO1	341.757	424.04	140.849	85.5452	-2.15176	0.000174628
DRC7	538.405	522.527	291.759	159.154	-1.72625	0.000185724
GALR1	106.254	92.1034	11.0667	1.98942	-5.62895	0.000187036
ZNF474	405.192	365.678	313.892	99.4712	-1.94354	0.000187036
ABCC6	431.359	548.061	153.928	127.323	-1.93304	0.000194988
FABP7	325.105	294.548	241.455	68.6351	-2.16386	0.000209267
ID2	2324.9	2276.14	1869.27	1118.06	-1.03037	0.000240435
TSGA10IP	62.6422	84.808	2.01213	0	-8.644	0.000241975
STEAP1	371.095	331.937	144.873	79.5769	-2.13255	0.000242709
COL28A1	310.832	424.952	39.2365	73.6087	-2.31102	0.000249238
CXCR4	856.374	572.682	371.238	216.847	-1.70931	0.000249238
HRASLS5	788.974	786.982	267.613	281.503	-1.47443	0.000250193
GIPC2	311.625	258.984	86.5216	51.725	-2.45291	0.000252891
BCAT1	1028.44	727.708	1107.68	317.313	-1.45754	0.000255341
GPR142	118.941	178.735	12.0728	8.9524	-4.04503	0.000255341
SULT2A1	53.1269	99.3987	2.01213	0	-8.6931	0.000255742
SLC13A5	175.239	286.341	50.3032	27.8519	-3.04054	0.000257472
CFAP221	565.365	670.257	324.959	197.948	-1.63159	0.000259292
PYROXD2	194.27	220.683	26.1577	24.8678	-3.0501	0.000264635
AHSG	673.998	1521.07	0	0	-12.5418	0.000277883
PFKP	2140.14	1860.31	1388.37	931.05	-1.09247	0.000285298
BGN	126.077	161.409	74.4488	11.9365	-3.57952	0.000285388
CALB2	528.097	451.398	172.037	137.27	-1.82435	0.000285388
MUC16	546.335	462.341	270.631	148.212	-1.75607	0.000285388
ASS1	224.402	334.673	183.104	50.7303	-2.45174	0.00029081
DOCK8	828.621	837.138	522.148	318.308	-1.37712	0.000305537
PCDHB15	298.938	351.087	95.5761	67.6404	-2.25405	0.000306496
TFCP2L1	426.601	382.092	128.776	101.461	-1.98404	0.000309178
CDK5R2	187.926	158.673	106.643	20.8889	-3.04186	0.000313705
REEP6	972.143	1264.83	425.565	424.742	-1.38665	0.000314367
SCG3	611.356	568.123	351.117	194.963	-1.58626	0.000324347
HAP1	410.742	679.376	159.964	134.286	-2.01111	0.000329638
TEX11	76.9151	93.0153	5.03032	0.994712	-6.40596	0.000344236
SYNPO	271.978	254.424	92.5579	47.7462	-2.45211	0.000345169
SLC15A3	126.87	110.342	5.03032	4.97356	-4.5651	0.00034539
SLC19A3	395.676	362.03	240.449	99.4712	-1.91869	0.000370276
TAL1	177.618	72.0412	17.1031	3.97885	-4.9601	0.0003772
MYT1	322.726	318.258	118.716	70.6245	-2.17147	0.000379589
NWD2	175.239	113.077	79.4791	11.9365	-3.58348	0.000379589
TEKT1	291.801	225.243	126.764	46.7514	-2.45654	0.000392226
ACOT2	454.354	417.657	195.177	121.355	-1.8345	0.000395395
CD27-AS1	112.597	162.321	9.05458	7.95769	-4.10018	0.00039622
HKDC1	169.689	268.103	40.2426	26.8572	-3.01663	0.000398231
KCNA6	646.245	498.817	187.128	172.085	-1.72345	0.000398231
AFAP1L1	288.63	195.15	138.837	39.7885	-2.59319	0.000400602
HOGA1	188.719	197.885	57.3457	24.8678	-2.94795	0.00040253
GRK5	1649.31	1407.08	899.422	680.383	-1.15665	0.000405312
GRAMD2	182.376	171.44	100.606	22.8784	-2.94036	0.000408566
HNMT	278.321	299.108	92.5579	57.6933	-2.31263	0.000411841
COL9A1	673.205	711.293	237.431	241.715	-1.50746	0.000414168
MUC15	239.467	153.202	23.1395	20.8889	-3.22161	0.000424887
NPTX1	245.018	406.714	59.3578	57.6933	-2.4877	0.000424887
SIAE	757.256	932.889	491.966	314.329	-1.41642	0.000424887
TMEM144	499.551	465.076	224.352	144.233	-1.73096	0.00042898
EXOC3L4	118.941	277.222	26.1577	15.9154	-3.62791	0.000436702
ANXA1	475.763	251.688	442.668	79.5769	-2.1814	0.000446164
NKX6-2	88.8091	75.6889	4.02426	0.994712	-6.35889	0.000471795
HLA-DQA2	77.708	53.803	9.05458	0	-8.47854	0.000492441
KNG1	77.708	91.1914	0	0.994712	-6.3972	0.000496878
CDKN1C	4684.68	3450.68	4059.47	1953.61	-1.04687	0.000497612
TMPRSS3	210.922	264.455	55.3336	37.799	-2.6422	0.000502165
CFTR	1159.28	967.541	1278.71	455.578	-1.21221	0.000516428
ENTPD3	91.9809	86.6319	71.4306	3.97885	-4.47777	0.000536703
BCOR	945.976	819.811	560.378	350.138	-1.32363	0.000546888
ATP6V0D2	115.769	144.082	32.1941	8.9524	-3.84879	0.000551759
EFHB	228.366	273.574	62.376	43.7673	-2.50911	0.000566691
CTD-3080P12.3	122.906	300.02	29.1759	18.8995	-3.47439	0.000584076
RAB36	829.414	962.982	463.796	353.123	-1.33321	0.00060442
ADGRG1	2055.3	2602.6	1317.94	1089.21	-1.08624	0.000606294
CCDC37	499.551	686.672	287.734	186.011	-1.66262	0.00062239
BTBD17	81.6727	140.435	32.1941	4.97356	-4.47055	0.000627526
CXorf36	119.734	93.0153	54.3275	5.96827	-4.14507	0.000627526
METRN	2017.24	1577.61	1523.18	823.621	-1.11496	0.000644463
OCA2	134.8	121.285	46.279	9.94712	-3.67559	0.000660931
SMIM24	90.395	89.3676	2.01213	1.98942	-5.48701	0.000666844
LPAR6	945.976	895.5	365.201	373.017	-1.29293	0.000683076
SYNPR	1137.87	1079.71	523.154	478.456	-1.20191	0.000688894
AMER3	238.675	202.445	68.4124	35.8096	-2.61211	0.000703292
UNC80	168.896	165.968	36.2183	18.8995	-3.13657	0.000710707
SCARB1	976.108	1332.31	409.468	452.594	-1.34046	0.000711319
PRODH2	114.183	242.569	43.2608	15.9154	-3.47651	0.000729385
CALCOCO2	1595.39	1635.06	1053.35	773.886	-1.05101	0.00076209
SPRY4	191.891	185.119	138.837	30.8361	-2.60134	0.00076209
CRYBA2	175.239	153.202	48.2911	18.8995	-3.10859	0.000781833
AGTR1	374.267	348.351	160.97	95.4923	-1.90918	0.00079191
C1RL-AS1	555.85	828.018	181.092	218.837	-1.65067	0.000799804
PROCR	161.76	132.228	37.2244	13.926	-3.38925	0.000809252
LRRC10B	467.041	455.045	318.922	148.212	-1.62666	0.000834792
HERPUD1	1689.75	1864.87	1053.35	857.441	-1.04115	0.000847045
INPP5D	215.679	246.217	43.2608	38.7937	-2.56317	0.000850481
CBLC	203.785	372.061	71.4306	48.7409	-2.55247	0.000873552
HSPA1A	982.451	836.226	375.262	365.059	-1.30597	0.000873552
AQP10	332.241	316.434	110.667	78.5822	-2.03463	0.000881701
AK5	181.583	154.114	26.1577	18.8995	-3.14008	0.000882863
AK7	427.394	364.766	248.498	114.392	-1.78118	0.000882863
NPC1L1	609.77	856.288	270.631	251.662	-1.53218	0.000934542
SH3TC1	106.254	106.694	53.3214	6.96298	-3.92407	0.000939297
ALDOC	729.504	683.024	453.735	273.546	-1.35782	0.00094541
IGSF1	757.256	999.458	351.117	333.228	-1.38803	0.000983754
NAV3	555.057	482.403	268.619	172.085	-1.58122	0.000986888
PAX6	204.578	212.476	59.3578	33.8202	-2.61372	0.00098905
TCEA3	321.933	347.439	142.861	85.5452	-1.95751	0.000998635
GDPD2	151.451	183.295	39.2365	19.8942	-3.06216	0.00100709
CHST13	166.517	164.145	71.4306	21.8837	-2.90685	0.00105155
CD82	291.801	362.03	148.898	80.5716	-2.0101	0.00105364
COL16A1	191.891	248.041	102.619	38.7937	-2.4929	0.00105948
KLK6	143.522	269.015	85.5155	27.8519	-2.87855	0.00112564
LUM	1010.2	679.376	2495.04	349.144	-1.26391	0.00116252
DLEC1	245.018	324.642	93.564	60.6774	-2.22045	0.00116762
DGAT2	186.341	206.093	77.467	31.8308	-2.61341	0.00121273
NLRP7	124.491	81.1604	1.00606	3.97885	-4.68084	0.00122311
ARHGAP6	733.468	885.469	609.675	327.26	-1.29611	0.00126948
SLC22A31	76.9151	194.238	4.02426	6.96298	-4.2736	0.00127705
MAP6	761.221	695.791	540.257	293.44	-1.30125	0.0012924
CFAP52	492.415	379.356	295.783	134.286	-1.68795	0.00131395
TTLL6	305.281	351.999	121.734	83.5558	-1.96519	0.00133809
TMC3	120.527	168.704	30.1819	13.926	-3.36597	0.00135157
BHMT	166.517	168.704	42.2547	21.8837	-2.92662	0.00136795
CTHRC1	98.3244	94.8391	7.04245	3.97885	-4.59073	0.00137063
PHYHIP	125.284	128.58	14.0849	9.94712	-3.66307	0.00137063
CD248	148.28	129.492	74.4488	15.9154	-3.11481	0.00139214
RASD1	361.58	321.906	179.079	93.5029	-1.85922	0.00140313
PDE2A	141.936	123.108	26.1577	11.9365	-3.46214	0.00146805
CELF3	820.692	1135.33	338.038	382.964	-1.34248	0.00148558
LMO2	103.875	53.803	107.649	3.97885	-4.29808	0.00148683
FAM212B	845.273	827.106	375.262	349.144	-1.24942	0.00156476
KYNU	276.736	303.668	439.65	85.5452	-1.75168	0.00158681
LAPTM5	109.426	93.0153	9.05458	4.97356	-4.33642	0.00158681
NEURL1	1316.28	1496.45	683.118	662.478	-1.07561	0.00161204
AEN	1666.76	1558.46	896.404	796.764	-1.00653	0.001641
HBG2	96.7385	32.8289	1.00606	0	-8.45634	0.00168586
SLC5A12	154.623	154.114	40.2426	18.8995	-3.01938	0.00168671
AVPR1A	142.729	203.357	47.285	22.8784	-2.90868	0.001706
SOX9-AS1	438.495	483.315	126.764	146.223	-1.64579	0.00172497
ADGRA1	140.35	175.999	31.188	18.8995	-3.05463	0.00174252
B3GALNT1	806.419	829.842	482.911	346.16	-1.23034	0.00174844
RNF144A-AS1	102.289	77.5127	26.1577	3.97885	-4.48724	0.00176897
HYDIN	1580.33	1532.93	929.604	771.896	-1.00134	0.00177916
ADAMTS19	1541.47	1468.18	1071.46	746.034	-1.00166	0.00182305
RYR1	348.893	518.879	160.97	122.35	-1.81607	0.00182305
PRLR	303.696	308.227	107.649	77.5875	-1.96889	0.00182557
ABCG2	252.947	193.326	77.467	41.7779	-2.40643	0.00184615
TMEM51	1020.51	1053.26	625.772	471.493	-1.12641	0.00184991
HMOX1	494.001	449.574	259.565	160.149	-1.54812	0.00185881
SLIT3	734.261	1016.78	629.796	349.144	-1.3161	0.00187278
ICAM1	62.6422	70.2174	15.091	0.994712	-6.05085	0.00188898
CASC9	114.976	66.5698	5.03032	2.98413	-4.91594	0.00195094
CGNL1	1427.29	1188.22	876.282	612.742	-1.08297	0.00195094
SLC30A10	222.816	286.341	168.013	58.688	-2.10646	0.0020089
MXRA8	1430.46	1782.79	710.282	758.965	-1.07168	0.00204724
MYO7A	103.082	130.404	22.1334	8.9524	-3.69445	0.00205029
PCDHB16	253.74	340.144	74.4488	68.6351	-2.10277	0.00206615
SLA	273.564	255.336	193.164	66.6457	-1.97783	0.00206615
FAM20A	832.586	1135.33	310.874	397.885	-1.29606	0.0021125
TMCC3	582.017	547.149	294.777	210.879	-1.41017	0.00222495
DISP2	95.9456	117.637	16.097	6.96298	-3.92847	0.00226221
PCDH15	711.266	673.905	653.942	292.445	-1.23323	0.0023281
SGK1	751.706	781.511	313.892	318.308	-1.25753	0.0023363
ST3GAL1	538.405	421.304	491.966	171.09	-1.47719	0.00234874
PRDM16	1002.27	1232.91	371.238	493.377	-1.16931	0.00236806
ABCA4	71.3645	54.7149	21.1274	0.994712	-5.97516	0.00239561
CFI	45.9904	100.311	3.01819	0.994712	-6.19043	0.00242225
TRPV2	109.426	82.9842	13.0788	4.97356	-4.26305	0.00242404
RUNDC3A	252.947	253.512	104.631	58.688	-2.09874	0.0024248
MFAP4	231.538	269.927	192.158	61.6721	-2.01289	0.00242945
ETV5	193.477	194.238	39.2365	32.8255	-2.55154	0.00245556
RHOJ	68.1927	76.6008	19.1152	1.98942	-5.17495	0.0025021
ELAVL4	227.573	241.657	122.74	52.7197	-2.14332	0.00250852
PRKAR1B	1293.28	1328.66	629.796	636.615	-1.0316	0.00252698
P2RX1	99.1173	138.611	8.04852	8.9524	-3.72052	0.00255602
AMHR2	985.623	1169.07	564.402	487.409	-1.13389	0.00255756
IGFN1	366.338	698.527	82.4973	143.238	-1.88447	0.00257922
EBF2	101.496	110.342	29.1759	7.95769	-3.72392	0.00260321
PSD	450.389	583.625	248.498	178.053	-1.52748	0.00260915
PROC	259.291	280.87	70.4245	63.6615	-2.07436	0.00263991
PCP4L1	92.7738	171.44	17.1031	10.9418	-3.58365	0.00265335
SOX3	120.527	108.518	0	7.95769	-3.8365	0.00266206
CLDN5	113.39	125.844	85.5155	13.926	-3.09199	0.00266961
EGFR	1328.97	1130.77	412.486	571.959	-1.09377	0.0026725
ARHGAP9	80.0868	158.673	13.0788	7.95769	-3.89701	0.00271081
FAM221A	465.455	513.408	136.825	168.106	-1.53122	0.00280235
FAM124B	72.9504	44.6838	36.2183	0.994712	-5.87516	0.00280336
LTB	149.072	146.818	50.3032	19.8942	-2.88406	0.00282876
LOC100996634	276.736	382.092	60.3639	83.5558	-1.96875	0.00298641
TMEM82	46.7834	59.2744	1.00606	0	-8.16858	0.0030012
C9orf24	171.275	109.43	45.2729	15.9154	-3.12978	0.00300457
C14orf105	160.967	175.999	12.0728	23.8731	-2.80862	0.00312007
SLC17A9	162.552	513.408	76.4609	52.7197	-2.6716	0.00312729
PDX1-AS1	268.013	316.434	88.5337	74.6034	-1.95926	0.00319463
CAMK2A	59.4704	65.6578	47.285	1.98942	-4.96431	0.00319812
FBLN2	1544.64	928.329	1485.96	516.255	-1.24876	0.00332842
ANXA13	130.835	124.02	33.2001	13.926	-3.18324	0.00337911
SPIB	63.4351	162.321	9.05458	5.96827	-4.23157	0.00340532
ZBBX	613.735	497.905	486.935	215.852	-1.35391	0.00340532
NTNG2	107.047	155.025	53.3214	14.9207	-3.12413	0.00341113
LINC00491	80.0868	55.6268	0	0.994712	-6.08124	0.00346908
HEY2	694.614	662.05	537.238	289.461	-1.21803	0.00346993
ANGPT1	241.846	155.025	259.565	43.7673	-2.17021	0.00357139
KCNJ2	142.729	72.9532	66.4003	8.9524	-3.57968	0.00357139
TNFRSF9	164.138	133.14	36.2183	19.8942	-2.89073	0.0036907
PCED1B	190.305	228.891	113.685	44.762	-2.21674	0.00371938
SERPINA7	43.6116	62.9221	0	0	-8.17517	0.00373091
IL10RA	34.0964	62.9221	14.0849	0	-8.04017	0.00375079
NFE2	504.309	482.403	209.261	180.043	-1.4437	0.00375422
KRT23	72.1574	73.8651	85.5155	4.97356	-3.86517	0.0037593
STXBP1	769.944	693.967	424.559	314.329	-1.20884	0.00387541
CAPN12	189.512	548.061	99.6004	67.6404	-2.43776	0.00389179
NMUR1	72.1574	89.3676	3.01819	2.98413	-4.74784	0.00389856
ABCA12	194.27	202.445	62.376	38.7937	-2.34365	0.00393586
TICAM1	148.28	166.88	63.3821	24.8678	-2.65319	0.00393586
GNG11	145.901	65.6578	146.885	10.9418	-3.26256	0.00404625
SLC7A4	84.0515	98.4868	7.04245	4.97356	-4.18728	0.00409078
PRND	171.275	93.9272	21.1274	12.9312	-3.34718	0.00424271
LTBR	260.877	235.274	53.3214	57.6933	-2.09369	0.00429249
ACTC1	456.733	338.32	254.534	129.312	-1.60948	0.00433589
LOC100499489	607.391	585.449	248.498	238.731	-1.31035	0.00444806
SI	738.226	511.584	468.826	239.725	-1.37138	0.00446631
FAM166B	170.482	191.502	56.3396	32.8255	-2.4525	0.00449046
ATP2B2	36.4752	58.3625	10.0606	0	-8.00732	0.00452496
FRY	1106.15	1190.05	560.378	559.028	-1.02776	0.00455646
RBMS3	204.578	151.378	129.782	34.8149	-2.34332	0.00455896
SLC14A2	182.376	265.367	63.3821	45.7567	-2.28025	0.00462567
PTPRZ1	183.169	210.652	125.758	42.7726	-2.19222	0.00466037
SMIM5	233.917	227.067	82.4973	53.7144	-2.09075	0.00473842
GLIS3	551.885	554.444	208.255	215.852	-1.3471	0.00488208
MMRN2	320.347	286.341	220.328	92.5082	-1.70272	0.00498034
SLC2A5	47.5763	101.223	7.04245	1.98942	-5.2148	0.00500921
CAMKV	81.6727	95.751	8.04852	4.97356	-4.14628	0.00501497
HECTD2-AS1	108.633	117.637	20.1213	10.9418	-3.35957	0.00511667
SCN8A	1158.48	1562.11	640.863	639.6	-1.07853	0.00511667
PTH2R	131.628	140.435	17.1031	16.9101	-2.99744	0.00523655
TMOD2	501.137	400.33	281.698	162.138	-1.46438	0.00523749
ZG16	49.9551	75.6889	1.00606	0.994712	-5.97051	0.00523869
SST	91.188	136.787	30.1819	10.9418	-3.37056	0.00529272
PHYHIPL	49.9551	44.6838	3.01819	0	-8.00401	0.00538558
SLC9B2	287.837	238.922	155.94	71.6192	-1.86811	0.00545499
ZNF702P	360.787	374.797	205.237	123.344	-1.56564	0.00545499
GAS8	792.939	1064.2	361.177	403.853	-1.19095	0.00557132
CDKN3	1040.34	861.759	610.681	443.641	-1.08939	0.00558047
LOC100506178	51.541	76.6008	26.1577	1.98942	-4.99876	0.00562723
RGS9	279.114	222.507	79.4791	61.6721	-2.01324	0.00570507
GCNT4	192.684	180.559	107.649	39.7885	-2.21911	0.00574344
GFOD1	73.7433	41.0362	19.1152	0.994712	-5.83956	0.00589417
PPP1R14C	133.214	85.72	26.1577	9.94712	-3.44929	0.0059422
TNFRSF1B	71.3645	65.6578	29.1759	2.98413	-4.51036	0.00612054
KCNA5	53.9198	83.8961	7.04245	1.98942	-5.1039	0.00618099
CAPSL	542.37	434.983	448.705	190.985	-1.34478	0.00624492
TSPAN1	156.209	185.119	54.3275	30.8361	-2.45795	0.00625729
KITLG	1204.47	930.153	1112.71	514.266	-1.04257	0.00646676
EHD2	176.032	174.176	254.534	43.7673	-1.98971	0.00652405
FAM222A	497.173	582.713	306.85	214.858	-1.31894	0.00661312
AGT	1009.41	1398.88	291.759	548.086	-1.12542	0.00661485
SPP1	100.703	78.4246	101.613	9.94712	-3.16009	0.00670146
LOC100131289	91.9809	94.8391	34.2062	7.95769	-3.54258	0.00671373
S100A4	785.802	711.293	587.542	344.17	-1.11035	0.00700209
TM4SF1	70.5715	95.751	63.3821	6.96298	-3.56753	0.00704801
TMEM132D	178.411	199.709	59.3578	38.7937	-2.27441	0.00704801
TMEM196	172.861	164.145	62.376	31.8308	-2.39369	0.00711598
HNF1A-AS1	549.507	720.412	234.413	254.646	-1.30783	0.00723458
TMEM229A	245.811	205.181	171.031	59.6827	-1.90714	0.00756559
FAM50B	73.7433	43.7719	5.03032	0.994712	-5.87347	0.00761519
AIF1	58.6775	50.1553	14.0849	0.994712	-5.76297	0.00764113
PIK3R5	118.148	133.14	10.0606	14.9207	-3.06344	0.00765188
TUBA4A	210.922	180.559	107.649	44.762	-2.118	0.00772943
C1S	310.832	491.522	103.625	122.35	-1.70307	0.00773331
TGFBI	413.914	269.927	402.426	112.402	-1.59428	0.00783067
CDH22	111.804	127.668	87.5276	17.9048	-2.73085	0.00789222
CARD11	451.975	461.429	261.577	177.059	-1.35646	0.00821749
SERPINA4	148.28	149.554	30.1819	23.8731	-2.63048	0.00821749
CD68	391.712	381.18	344.074	145.228	-1.40137	0.00833799
LINC00176	287.837	345.616	84.5094	95.4923	-1.7193	0.00850309
SLC22A7	82.4656	115.813	7.04245	7.95769	-3.62865	0.0085966
RAC2	41.2328	46.5076	2.01213	0	-7.89495	0.00878625
CALY	79.2939	95.751	28.1698	6.96298	-3.64135	0.00888656
ADGRL4	97.5315	68.3936	53.3214	6.96298	-3.56409	0.0089451
GDF6	318.761	248.953	301.819	91.5135	-1.62254	0.00907137
OTOG	233.917	360.206	167.007	84.5505	-1.80254	0.00907451
MAP3K19	180.79	147.73	71.4306	31.8308	-2.35687	0.0091563
ARSI	164.931	119.461	220.328	30.8361	-2.1948	0.00926752
DAW1	405.192	248.041	284.716	100.466	-1.69007	0.00929102
LOC101927630	177.618	125.844	58.3517	25.8625	-2.5419	0.00931222
TUNAR	696.2	523.439	494.984	257.63	-1.23233	0.00935027
ECM2	49.1622	85.72	1.00606	1.98942	-5.07299	0.00948598
LGI4	53.1269	53.803	10.0606	0.994712	-5.73758	0.00954325
PCDHGA10	559.815	571.77	262.583	238.731	-1.23433	0.00960895
THEM6	702.544	682.112	291.759	311.345	-1.14235	0.00968002
GSDMD	713.645	962.982	522.148	377.99	-1.13887	0.0100268
CHST1	79.2939	123.108	32.1941	9.94712	-3.3364	0.0100805
CFAP47	284.665	272.662	113.685	83.5558	-1.72713	0.0101046
CAPN13	73.7433	92.1034	41.2486	6.96298	-3.56345	0.0103062
DNAH1	754.085	1045.97	369.226	402.858	-1.1495	0.0103966
PTGDR2	130.835	155.937	29.1759	22.8784	-2.63734	0.0104331
SEMA3G	64.228	74.777	29.1759	3.97885	-4.11608	0.0105585
MAFK	1026.06	1310.42	661.99	577.927	-1.0051	0.0105757
PHF24	140.35	125.844	76.4609	22.8784	-2.52984	0.0107487
TCN2	804.833	927.417	359.165	410.816	-1.06564	0.0107487
MFNG	124.491	146.818	33.2001	20.8889	-2.68861	0.0108138
FAM92B	42.8187	37.3885	8.04852	0	-7.7653	0.0109521
CELA3A	74.5362	118.549	9.05458	7.95769	-3.59044	0.011417
EPS8L3	114.183	152.29	33.2001	19.8942	-2.73311	0.0114811
PLCB2	61.8492	103.958	27.1637	5.96827	-3.78567	0.0115346
LINC00857	77.708	51.0672	1.00606	1.98942	-5.00553	0.0115606
MCAM	571.709	568.123	245.48	244.699	-1.20917	0.0116925
PRKCE	404.399	430.424	201.213	159.154	-1.3805	0.0117335
GHRH	38.0611	49.2434	0	0	-7.8879	0.0117524
LOC100507639	59.4704	44.6838	9.05458	0.994712	-5.69951	0.0121456
CERKL	233.917	149.554	84.5094	41.7779	-2.18754	0.0122685
ACP5	57.8845	45.5957	9.05458	0.994712	-5.69017	0.0124098
LRRK2	117.355	152.29	64.3881	22.8784	-2.54847	0.0124971
ANO9	646.245	1739.93	19.1152	49.7356	-4.57611	0.0125266
NLGN1	261.67	242.569	143.867	75.5981	-1.7271	0.0126815
GDPD5	1060.95	1483.68	313.892	612.742	-1.04403	0.0127899
NOTCH4	359.201	450.486	215.298	150.201	-1.41999	0.012925
TFF2	29.3387	52.891	4.02426	0	-7.80165	0.0129734
DOCK5	360.787	432.247	108.655	142.244	-1.46855	0.0130958
C6orf118	762.014	778.775	581.505	376.001	-1.0243	0.0131722
VWA7	135.593	148.642	13.0788	22.8784	-2.6245	0.013195
GPBAR1	561.401	693.055	436.632	279.514	-1.15563	0.0137697
C3orf70	157.002	170.528	55.3336	33.8202	-2.26512	0.0138303
LOC100507351	49.1622	54.7149	4.02426	0.994712	-5.69584	0.0139871
LRRC32	286.251	225.243	505.044	91.5135	-1.47224	0.0139953
UGT8	528.097	495.17	428.584	223.81	-1.18225	0.0140867
CPEB1	61.0563	40.1242	11.0667	0.994712	-5.65768	0.0141038
MUM1L1	248.19	178.735	58.3517	51.725	-2.03433	0.0141321
CPEB2	359.994	415.833	200.207	145.228	-1.40689	0.014133
ADAMTS2	149.072	155.937	102.619	32.8255	-2.20539	0.0141621
HP	40.4399	71.1293	0	0.994712	-5.79926	0.014347
LGR6	122.113	98.4868	9.05458	12.9312	-3.08182	0.0144053
ESAM	248.19	239.834	126.764	72.6139	-1.73805	0.0145558
SOX18	62.6422	44.6838	29.1759	1.98942	-4.74289	0.0145558
R3HDML	22.9952	53.803	13.0788	0	-7.70308	0.014578
COL6A3	743.777	595.48	1367.24	331.239	-1.00487	0.015344
MUC4	220.437	220.683	110.667	61.6721	-1.82791	0.015344
NPR3	106.254	47.4196	31.188	4.97356	-3.9385	0.0153821
MAPK13	516.203	539.853	372.244	232.762	-1.1712	0.0155087
BAIAP2L2	320.347	423.128	92.5579	128.318	-1.52417	0.0157189
CCDC170	252.155	184.207	157.952	60.6774	-1.83568	0.0157714
KL	68.9857	33.7408	10.0606	0.994712	-5.67936	0.016042
MUC3A	61.8492	91.1914	9.05458	4.97356	-3.93311	0.016494
MAP7D2	218.058	188.766	67.4063	51.725	-1.96486	0.0166005
PKHD1L1	76.9151	85.72	21.1274	6.96298	-3.53524	0.0166464
TNFSF4	74.5362	84.808	68.4124	8.9524	-3.14311	0.0166887
SLC22A6	30.1317	52.891	0	0	-7.81559	0.0167084
KRT15	135.593	228.891	23.1395	35.8096	-2.33723	0.0168974
TMEM171	311.625	334.673	95.5761	110.413	-1.53874	0.0169038
CLCN4	528.89	490.61	167.007	214.858	-1.2358	0.0170772
IGFBP1	45.1975	31.0051	4.02426	0	-7.69127	0.0172775
LHFPL3	86.4303	155.025	9.05458	14.9207	-3.0062	0.0172986
ABCA8	110.218	100.311	16.097	12.9312	-3.01448	0.0174335
SPATA18	299.731	305.491	86.5216	100.466	-1.58019	0.0176888
CNN1	354.444	274.486	164.995	107.429	-1.53886	0.0178082
DNAJC12	205.371	123.108	82.4973	33.8202	-2.26908	0.0179693
CADM2	263.256	179.647	131.794	60.6774	-1.85707	0.0180669
CORIN	391.712	403.066	341.056	163.133	-1.27393	0.0181235
FBXO32	95.1526	114.901	85.5155	16.9101	-2.62419	0.0182964
PIK3CG	54.7128	42.86	7.04245	0.994712	-5.60536	0.0183125
ALPK2	154.623	158.673	170.025	39.7885	-1.96652	0.0183674
KCNJ16	588.361	652.931	295.783	284.487	-1.11489	0.0183674
PTCHD4	202.199	203.357	35.2123	50.7303	-1.98841	0.0184738
ERG	71.3645	70.2174	40.2426	5.96827	-3.5576	0.0185486
KCND3	86.4303	75.6889	35.2123	7.95769	-3.33797	0.0185503
GABRA2	43.6116	51.9791	41.2486	1.98942	-4.57581	0.0186148
LINC01021	218.058	243.481	18.1092	61.6721	-1.89325	0.0187108
BHLHE40	321.933	197.885	149.904	75.5981	-1.77077	0.0190059
IL1R1	109.426	100.311	43.2608	14.9207	-2.8026	0.0191231
CLDN19	590.739	611.895	312.886	277.525	-1.10496	0.0193548
LOC101928100	620.078	768.744	128.776	314.329	-1.13314	0.0197874
C2orf88	289.423	304.579	123.746	101.461	-1.53899	0.0198336
SERPINI2	62.6422	74.777	6.03639	3.97885	-4.09959	0.0198336
CAMK2B	549.507	598.216	371.238	263.599	-1.11182	0.0198803
FAM163A	343.342	322.818	376.268	132.297	-1.32153	0.0198908
LYSMD2	39.6469	32.8289	5.03032	0	-7.61904	0.0199577
LINC01139	49.9551	26.4455	1.00606	0	-7.69481	0.0210922
FLJ22447	69.7786	72.0412	13.0788	4.97356	-3.82307	0.0212394
LOC728392	1145.8	714.941	841.07	433.694	-1.08996	0.0214304
KCNK10	49.1622	38.3004	19.1152	0.994712	-5.44761	0.0217012
ARMC4	172.861	156.849	141.855	42.7726	-1.93588	0.0217111
CCL2	63.4351	54.7149	16.097	2.98413	-4.29654	0.0218745
KIAA1211L	219.644	213.388	94.5701	62.6668	-1.77812	0.0222081
TPCN1	1248.09	2080.08	583.517	806.711	-1.03496	0.0222081
PAMR1	227.573	258.072	418.523	89.524	-1.42889	0.0222326
ERP27	222.023	242.569	88.5337	69.6298	-1.72763	0.0229981
INMT	149.072	284.517	51.3093	50.7303	-2.08536	0.0233387
DNAH12	365.545	317.346	226.365	131.302	-1.36817	0.0234798
DOK6	583.603	480.579	693.178	250.667	-1.07529	0.0234798
MEF2C	253.74	156.849	112.679	53.7144	-1.92355	0.0234798
RDM1	373.474	295.46	225.358	125.334	-1.40546	0.0234981
CTSLP2	67.3998	53.803	8.04852	2.98413	-4.33329	0.0237747
KCNK3	186.341	150.466	78.473	40.7832	-2.03526	0.0242088
SLC27A6	184.755	191.502	158.958	54.7091	-1.77128	0.0245404
SLC7A14	134.8	137.699	90.5458	29.8413	-2.18029	0.0249337
ZNF572	72.9504	56.5387	12.0728	3.97885	-4.01366	0.0249337
IQCA1	705.715	717.677	323.953	352.128	-1.0046	0.02577
SULT1A1	310.832	297.284	184.11	112.402	-1.42509	0.0258195
EHHADH	575.674	540.765	359.165	261.609	-1.08282	0.0258312
APLNR	84.8444	112.165	119.722	17.9048	-2.44913	0.0259816
FBXL16	345.721	280.87	102.619	110.413	-1.49396	0.026043
SLC38A5	128.456	290.901	96.5822	47.7462	-2.12483	0.026548
WNK4	213.301	317.346	109.661	82.5611	-1.67385	0.0267703
ST6GALNAC5	402.813	346.528	312.886	155.175	-1.26113	0.0270356
FAM19A4	103.082	109.43	26.1577	15.9154	-2.72849	0.0271673
AGMAT	142.729	184.207	53.3214	37.799	-2.10209	0.0272991
SOX10	65.021	44.6838	2.01213	1.98942	-4.77435	0.0275403
ACVRL1	84.0515	72.9532	41.2486	8.9524	-3.12181	0.028067
SPTBN4	103.082	173.264	47.285	25.8625	-2.4072	0.0283349
APOC1P1	44.4046	93.0153	5.03032	3.97885	-4.09999	0.0286672
PRUNE2	366.338	294.548	116.703	121.355	-1.43451	0.0287949
KCNK12	68.1927	80.2485	41.2486	7.95769	-3.21082	0.0290382
TRPM2	49.1622	58.3625	2.01213	1.98942	-4.74568	0.029042
LINC00648	267.22	254.424	69.4185	85.5452	-1.59772	0.0294402
ADAMTS14	92.7738	87.5438	18.1092	10.9418	-3.03202	0.029555
GAL	29.3387	31.0051	14.0849	0	-7.35484	0.0295925
ABCC6P1	127.663	238.922	63.3821	41.7779	-2.12316	0.0299071
CST1	147.487	145.906	36.2183	31.8308	-2.19376	0.0307743
FGF18	68.1927	65.6578	12.0728	4.97356	-3.73961	0.0307743
SERPINB5	19.0305	53.803	1.00606	0	-7.627	0.030861
OLFM3	215.679	195.15	124.752	62.6668	-1.70219	0.0309793
RIBC2	238.675	261.719	68.4124	80.5716	-1.62418	0.0310985
PPP1R16B	85.6374	62.9221	60.3639	8.9524	-3.0421	0.0312053
F5	39.6469	61.0983	14.0849	1.98942	-4.65177	0.0313605
ADGRF5	94.3597	77.5127	70.4245	12.9312	-2.72187	0.0323466
LOC101928303	29.3387	38.3004	1.00606	0	-7.51966	0.0324609
CD109	156.209	191.502	114.691	47.7462	-1.85386	0.032788
SLC16A10	257.705	217.036	137.831	78.5822	-1.58427	0.032974
MORN3	121.32	126.756	86.5216	26.8572	-2.19682	0.0332291
MPV17L	88.8091	102.134	19.1152	12.9312	-2.87368	0.0332567
FAM179A	286.251	300.02	285.722	115.387	-1.33451	0.033427
LOC441178	202.992	267.191	80.4852	72.6139	-1.68443	0.0336889
C14orf39	94.3597	124.932	47.285	18.8995	-2.5259	0.0337202
NEGR1	173.654	227.067	186.122	62.6668	-1.66622	0.0338011
RNF152	381.404	405.802	187.128	165.122	-1.24265	0.0338011
MAP1LC3C	37.2681	40.1242	22.1334	0.994712	-5.27116	0.033824
PIK3AP1	531.269	505.201	189.14	237.736	-1.11365	0.0342241
CTSO	438.495	495.17	338.038	212.868	-1.1224	0.0348049
HSPA4L	337.792	294.548	160.97	121.355	-1.37087	0.0353674
ERN2	27.7529	41.9481	0	0	-7.56314	0.0354456
PCDHGA8	38.0611	28.2693	1.00606	0	-7.49113	0.0354456
ERICH3	265.634	233.45	146.885	86.5399	-1.51726	0.0356844
IQSEC3	45.1975	51.0672	14.0849	1.98942	-4.58603	0.0360508
FAM183A	186.341	156.849	109.661	47.7462	-1.83498	0.0362755
STARD13	462.283	390.299	295.783	188	-1.17048	0.0365221
CLPS	70.5715	49.2434	16.097	3.97885	-3.90162	0.0365802
LDB2	176.032	155.937	126.764	46.7514	-1.81741	0.0369257
RASGRP3	95.9456	97.5749	105.637	18.8995	-2.34547	0.0369903
PID1	88.0162	50.1553	23.1395	5.96827	-3.52224	0.0376885
LINC00654	177.618	162.321	74.4488	45.7567	-1.88263	0.0379303
TG	149.072	155.025	82.4973	38.7937	-1.96006	0.0382991
ELOVL2	349.686	388.476	244.474	156.17	-1.23027	0.0383043
SLC51A	84.8444	185.119	7.04245	21.8837	-2.61491	0.0386588
SVOP	44.4046	51.9791	11.0667	1.98942	-4.58783	0.0386973
FAM83F	367.924	389.387	171.031	159.154	-1.23991	0.0392884
INS	42.0258	22.7979	2.01213	0	-7.45779	0.0393658
RBP5	236.296	309.139	135.819	96.487	-1.48851	0.0394469
MIAT	504.309	714.941	512.087	288.466	-1.06921	0.039514
MRO	19.0305	46.5076	3.01819	0	-7.47453	0.0397005
RHOH	29.3387	34.6528	1.00606	0	-7.43962	0.0397144
SH3TC2	90.395	78.4246	25.1516	10.9418	-2.93695	0.0401078
LINC00649	151.451	143.171	43.2608	34.8149	-2.0705	0.0405703
FAM109B	260.877	251.688	179.079	94.4976	-1.42881	0.041134
LINC01123	128.456	141.347	58.3517	30.8361	-2.11865	0.0413239
RFTN2	110.218	78.4246	30.1819	13.926	-2.74914	0.0413247
TNFRSF10C	168.896	170.528	31.188	43.7673	-1.94459	0.0413735
CNGA3	261.67	257.16	145.879	94.4976	-1.44634	0.0415047
OPRD1	26.9599	36.4766	1.00606	0	-7.42714	0.0415047
ST8SIA5	59.4704	71.1293	5.03032	4.97356	-3.70423	0.0415066
ATCAY	87.2233	78.4246	29.1759	10.9418	-2.9096	0.0417058
POM121L9P	88.0162	167.792	29.1759	22.8784	-2.47282	0.0418813
MSR1	53.9198	67.4817	4.02426	3.97885	-3.92082	0.0421943
MPP1	240.26	262.631	129.782	89.524	-1.47934	0.0425849
AQP1	196.649	231.626	255.54	76.5928	-1.47262	0.0426797
GIMAP4	19.0305	36.4766	14.0849	0	-7.23442	0.0437725
AKR1C3	37.2681	71.1293	14.0849	2.98413	-4.17255	0.0442926
KCNB2	226.78	187.854	97.5883	65.651	-1.64835	0.0448667
LINC01208	65.8139	64.7459	36.2183	6.96298	-3.21828	0.044872
AMDHD1	85.6374	102.134	48.2911	15.9154	-2.54991	0.0467048
MBL2	34.0964	30.0932	0	0	-7.4439	0.0467048
SP110	38.0611	48.3315	0	0.994712	-5.43005	0.0467048
LINC00479	2328.86	4006.04	609.675	724.15	-2.11979	0.0467978
PLAUR	291.801	342.88	119.722	124.339	-1.34124	0.0468035
SLC26A7	61.8492	99.3987	10.0606	8.9524	-3.16052	0.0468373
EFHC2	442.46	391.211	339.044	191.979	-1.10794	0.0471778
KCNN3	137.178	105.782	37.2244	24.8678	-2.27773	0.0479929
LGSN	55.5057	49.2434	30.1819	3.97885	-3.70787	0.0479929
LOC101927482	37.2681	30.0932	29.1759	0.994712	-5.07096	0.0479929
GNRH2	89.6021	130.404	16.097	18.8995	-2.53072	0.0495084
SPEF1	294.18	362.942	238.437	136.275	-1.2591	0.0496593
GBA3	29.3387	25.5336	9.05458	0	-7.21766	0.0497675
IRX1	118.148	81.1604	71.4306	18.8995	-2.38802	0.0498788

## Sheet: Up-regulated genes
Supplementary Data 1. Differentially expressed genes in TKO at PP stage
Gene	WT_PP1	WT_PP2	TKO2_PP1	TKO2_PP2	Log2(TKO2_PP/WT_PP)	q-value
SLC15A2	87.2233	64.7459	802.84	1811.37	4.58218	5.55559e-46
PCDH19	256.912	168.704	1662.02	3061.72	3.85536	4.10561e-40
SOX2	2930.7	2350	12161.3	12978	2.30815	2.50334e-28
LRRC4B	337.792	291.813	1837.07	2213.23	2.82369	7.93996e-28
HOXB4	49.1622	35.5647	807.87	717.187	4.08721	1.24359e-25
TNMD	13.48	32.8289	454.741	786.817	5.1125	3.21955e-25
MDGA1	222.023	277.222	856.161	1723.84	2.79919	6.47042e-21
SCNN1A	522.547	533.47	1218.34	2565.36	2.29115	4.85243e-20
ID4	892.849	714.941	3502.11	3529.24	2.14476	2.75765e-19
IGFBP5	27871.8	23306.7	44435.9	82704.3	1.70344	3.66519e-18
NR2F1	3634.83	3511.78	9017.36	10865.2	1.61501	1.29182e-16
SEMA3C	6050.12	5347.47	14241.9	17277.1	1.61095	2.39885e-16
KREMEN1	1662.79	1576.7	4108.77	5316.73	1.72538	3.27615e-16
TGFB3	240.26	312.787	883.325	1538.82	2.48766	7.60967e-16
SMARCD3	570.916	644.724	1746.53	2430.08	2.01	1.47178e-15
SCUBE3	1697.68	1836.6	2690.22	5698.7	1.69972	3.35272e-15
APCDD1	333.827	226.155	1087.56	1505	2.43602	4.7816e-14
CHRDL1	448.803	423.128	1339.07	1729.8	1.9988	1.20176e-13
AR	129.249	76.6008	595.59	838.542	3.03409	1.21447e-13
EFCC1	66.6069	64.7459	506.05	538.139	3.04492	3.05039e-13
KCNN1	233.124	307.315	593.578	1360.77	2.34345	1.04534e-12
AOC1	122.113	110.342	468.826	739.071	2.6788	2.1299e-12
PDPN	934.875	848.08	1854.18	2877.7	1.7012	2.1299e-12
AXL	1012.58	994.899	2157	3078.63	1.62748	3.87841e-12
HOXB3	486.071	536.206	1576.5	1818.33	1.84156	4.71164e-12
HOXB13	0	0	89.5397	146.223	9.87913	5.08517e-12
KCNG1	225.195	227.067	817.93	1033.51	2.20295	5.10353e-12
PRSS23	3420.74	3570.15	5214.43	9186.16	1.40448	5.28447e-12
PTPN13	12832.9	10867.3	29389.2	30370.5	1.36873	1.21701e-11
GPM6A	930.117	905.531	2447.76	2752.37	1.59495	1.57796e-11
SAMD11	44.4046	71.1293	370.232	531.176	3.2152	1.64493e-11
SOX21	3004.44	2660.97	8019.34	7455.36	1.40684	1.87458e-11
TDGF1	29.3387	38.3004	224.352	405.842	3.5986	2.15832e-11
PCDH11X	90.395	103.958	540.257	606.774	2.65402	2.48979e-11
CELSR1	4361.16	5165.08	6691.34	12634.8	1.41765	2.84587e-11
VSIG1	229.952	273.574	835.034	1102.14	2.14129	2.90037e-11
COL19A1	180.79	194.238	878.294	858.436	2.20564	3.26968e-11
HOXA5	39.6469	29.1813	288.741	378.985	3.4683	5.38077e-11
SUSD4	474.97	416.745	1329.01	1563.69	1.82067	7.74188e-11
CDH6	13084.3	14486.7	24626.4	33114.9	1.27464	8.79024e-11
OLFML2A	971.35	1101.59	2479.95	3026.91	1.55672	1.13578e-10
HOXC4	321.933	199.709	944.695	1257.32	2.27892	1.40868e-10
IFITM1	107.047	145.906	905.458	660.488	2.39699	1.53436e-10
HOXB7	38.854	14.5906	419.529	356.107	3.73618	2.19656e-10
KCNS3	604.219	520.703	1278.71	1843.2	1.72283	3.18236e-10
CRABP2	1611.25	1433.53	4162.09	3972.88	1.3945	7.80933e-10
GPC6	2500.93	2081.9	5176.2	5902.62	1.37593	1.14977e-09
CDH11	929.324	784.246	2018.17	2497.72	1.55416	1.18087e-09
MECOM	3504	3038.5	7921.75	7977.59	1.29691	1.33472e-09
MATN3	195.063	211.564	612.693	848.489	2.07207	3.30847e-09
CTSH	854.788	978.484	2011.12	2560.39	1.49252	3.74046e-09
AKAP7	1530.37	1304.95	4421.65	3575.99	1.3455	1.04715e-08
ADAMTS16	1495.48	1477.3	1747.53	3719.23	1.33377	1.07801e-08
SPEG	831	1118.92	1942.71	2863.77	1.56492	1.44428e-08
SOX21-AS1	1390.81	1231.08	3756.65	3268.62	1.3287	1.60216e-08
SPON1	3113.08	3096.86	4673.17	7032.61	1.19005	1.87229e-08
PLEKHG4B	3262.15	4007.86	4435.74	8742.52	1.27627	2.80039e-08
PLEKHH2	712.059	1182.75	1559.4	3172.14	1.75345	4.6335e-08
HOXB8	7.13645	23.7098	351.117	216.847	3.8405	4.79184e-08
KLF5	2160.76	1932.35	4454.85	4758.7	1.22806	4.87937e-08
OTX1	9.51526	5.47149	69.4185	201.926	4.75252	5.85415e-08
ARHGEF25	681.927	752.329	1828.02	1922.78	1.43352	6.03607e-08
PCSK9	301.317	339.232	784.73	1065.34	1.74476	7.09157e-08
CADM1	12538.7	11697.1	23501.7	25123.4	1.06261	9.21384e-08
IGDCC3	10406.5	12369.2	17698.7	24911.6	1.13946	1.00564e-07
EDN3	42.0258	34.6528	117.71	346.16	3.18362	1.12812e-07
FAT4	621.664	610.983	1075.48	1698.97	1.47347	1.14647e-07
SCARF2	561.401	634.692	1387.36	1656.19	1.48022	1.33256e-07
HOTAIRM1	892.849	904.619	1727.41	2265.95	1.34473	1.33478e-07
DPY19L2P2	105.461	105.782	302.825	524.213	2.32187	1.71504e-07
NR2F1-AS1	572.502	495.17	1715.34	1469.19	1.47097	1.91152e-07
RPRM	153.037	109.43	462.79	603.79	2.21121	1.97688e-07
DENND3	483.693	571.77	841.07	1544.79	1.56024	2.02072e-07
IL6R	672.412	640.164	1389.38	1736.77	1.41455	2.1067e-07
KLF4	91.188	73.8651	249.504	466.52	2.50851	2.17736e-07
LOC100505530	33.3034	20.0621	160.97	281.503	3.40487	2.17736e-07
GHRL	368.717	357.47	2308.92	996.701	1.46733	2.32139e-07
SQLE	4157.38	3844.63	6652.1	8479.92	1.09439	2.57294e-07
KCNQ2	818.313	842.609	1801.86	2072.98	1.33031	2.83193e-07
RIMS4	1773.8	1458.15	2709.33	3820.69	1.25219	4.20479e-07
RTN4RL1	333.827	349.263	850.125	1033.51	1.60808	5.35092e-07
KIAA0195	5143.79	6879.48	6730.57	13861.3	1.21514	6.37843e-07
ACKR3	1565.26	1587.64	3595.67	3474.53	1.15069	7.44903e-07
RASGEF1B	494.794	335.585	1179.11	1306.06	1.66365	8.33454e-07
DPY19L2P1	45.1975	55.6268	177.067	346.16	2.79163	9.05405e-07
RBM20	405.985	360.206	803.846	1123.03	1.56202	1.06224e-06
HEG1	607.391	506.113	938.658	1524.89	1.46407	1.13008e-06
FZD1	688.271	677.552	1525.19	1690.01	1.31783	1.4727e-06
DMTN	903.157	984.868	1894.42	2223.18	1.24632	1.77508e-06
EPHB2	4106.63	4387.22	5389.49	8594.31	1.0274	1.99936e-06
COL9A3	1154.52	1674.28	2159.01	3640.64	1.37411	2.11981e-06
KRT4	164.931	202.445	644.887	644.573	1.82235	2.73953e-06
SALL1	1491.52	1661.51	2499.06	3451.65	1.14102	3.15689e-06
MEIS2	2487.45	2230.54	4518.24	4910.89	1.06852	3.30823e-06
C3orf58	2506.48	2124.76	4910.6	4910.89	1.09537	3.48112e-06
BEX5	337.792	259.896	1119.75	891.262	1.5865	3.71819e-06
CRLF1	10.3082	24.6217	81.4912	237.736	3.78602	3.91845e-06
CCKBR	1672.31	1721.69	3007.13	3581.96	1.0883	4.29323e-06
LPAR3	91.9809	99.3987	306.85	430.71	2.18126	4.85397e-06
PPIC	763.6	771.48	1221.36	1824.3	1.25961	4.92487e-06
PIEZO1	2656.34	3431.53	3753.63	6689.43	1.14605	5.05645e-06
NABP1	1102.18	1149.92	1889.39	2499.71	1.16104	5.34357e-06
LRIG1	2335.2	2377.36	3442.75	4802.47	1.03781	5.37781e-06
BEND4	38.854	14.5906	135.819	277.525	3.38004	6.19134e-06
TMEM255A	50.7481	42.86	164.995	303.387	2.70594	6.37435e-06
CYP2S1	413.121	496.993	799.821	1231.45	1.44699	7.98943e-06
GLI3	657.346	644.724	1061.4	1570.65	1.28112	8.64007e-06
SPRR2F	7.92939	10.0311	76.4609	154.18	4.11612	8.87095e-06
MTSS1	2607.18	2444.84	3807.95	5057.11	1.0121	9.55651e-06
ZNF467	394.091	434.983	1078.5	1082.25	1.39519	1.05016e-05
LIFR	3935.35	3242.77	7649.11	7266.37	1.02854	1.09281e-05
LRAT	1109.32	1193.7	1330.02	2537.51	1.15043	1.12418e-05
LRRC4C	111.011	141.347	374.256	488.403	1.96409	1.83851e-05
CREB3L1	644.659	969.365	1573.48	2092.87	1.38515	1.93824e-05
RGAG1	77.708	70.2174	196.183	363.07	2.30548	2.03094e-05
ZNF503-AS2	111.804	71.1293	322.947	417.779	2.20017	2.11324e-05
CHST15	717.61	672.993	1063.41	1617.4	1.22852	2.1308e-05
LHFP	214.093	194.238	511.081	643.578	1.6667	2.27942e-05
KLHL14	153.83	125.844	393.371	509.292	1.87465	2.46608e-05
PGM2L1	1541.47	1519.25	1943.72	3132.35	1.04395	2.57073e-05
TRIM45	2126.66	2826.93	3726.46	5306.79	1.10945	2.81212e-05
MYO16	177.618	206.093	332.001	638.605	1.74587	2.99317e-05
NPNT	1927.63	1793.74	3049.38	3703.31	1.00362	3.07347e-05
CNTNAP2	518.582	423.128	1186.15	1176.74	1.33182	3.09073e-05
HS6ST3	173.654	124.932	573.457	518.245	1.80498	3.40605e-05
2020-09-06	923.774	1202.82	1671.07	2422.12	1.19812	3.57139e-05
TMEM246	842.101	881.821	1169.05	1899.9	1.1508	3.71792e-05
HOXA7	0	0	22.1334	68.6351	8.78797	4.56743e-05
HOXB9	22.9952	9.11914	244.474	148.212	3.20619	4.59871e-05
CACNA1C	410.742	405.802	642.875	1036.49	1.35467	5.26632e-05
FAM65B	398.055	380.268	1011.09	965.865	1.32196	5.28115e-05
CDH26	139.557	98.4868	245.48	477.462	2.01366	5.50709e-05
LYPD1	1016.55	837.138	2075.51	2012.3	1.12906	5.83027e-05
TMC6	1296.45	1777.32	2039.29	3403.9	1.15735	5.96233e-05
CERCAM	396.469	437.719	934.634	1027.54	1.31146	6.75254e-05
GRIN2A	509.86	415.833	958.78	1141.93	1.31327	6.93307e-05
MEOX1	53.9198	127.668	564.402	424.742	2.23926	6.96688e-05
TNNT1	822.277	924.681	1782.75	1854.14	1.09648	9.50715e-05
SPOCK3	253.74	260.808	444.681	725.145	1.50561	9.81864e-05
MYOCD	600.255	696.703	1474.89	1445.32	1.1669	0.000105986
CYR61	1505.79	1833.86	2261.63	3385	1.02981	0.000114498
ST3GAL6	922.188	1017.7	1532.24	2016.28	1.06628	0.000132612
IL4R	957.077	1055.09	1605.68	2077.95	1.05696	0.000134339
BRINP1	157.002	190.59	348.098	556.044	1.6889	0.000142187
LTBP4	564.572	759.625	1156.97	1554.73	1.24211	0.000145378
LRRC7	548.714	621.014	816.924	1329.93	1.19581	0.000176987
SHH	635.144	379.356	1360.2	1333.91	1.40551	0.000180414
RASSF2	1022.1	946.567	1482.94	2010.31	1.04079	0.000180613
CACNA1H	1738.12	2542.42	2124.81	4591.59	1.11112	0.000207505
NPW	24.5811	50.1553	79.4791	263.599	2.83274	0.000218696
RGMA	697.786	778.775	1070.45	1581.59	1.10973	0.000234785
TACC1	1194.96	1396.14	1970.88	2575.31	1.00164	0.000259292
CA14	961.835	1126.21	1919.57	2115.75	1.02952	0.000271301
TRPM4	164.138	200.621	330.995	554.054	1.61414	0.000344236
HDC	30.9246	53.803	158.958	241.715	2.52613	0.000349893
TRHDE	141.143	129.492	501.02	414.795	1.62632	0.000366302
LINC00265	301.317	491.522	531.202	1086.22	1.46486	0.000384436
TNRC6C-AS1	349.686	393.947	446.693	914.14	1.30853	0.000398231
PLEKHA2	693.028	753.241	1422.58	1484.11	1.04786	0.00047293
PLN	98.3244	95.751	440.656	323.281	1.74665	0.000479461
ZNF503	530.476	462.341	1072.46	1091.2	1.14677	0.000512368
OSBPL5	167.31	175.088	419.529	495.366	1.54355	0.000522964
CD37	817.52	893.676	963.81	1739.75	1.03444	0.000536749
NEBL	527.304	493.346	1270.66	1091.2	1.10694	0.000540793
CXCL16	272.771	299.108	413.493	731.113	1.36512	0.000589933
ZNF521	302.11	209.74	586.536	695.303	1.45196	0.000589933
NTN1	410.742	404.89	565.408	941.992	1.21836	0.000625271
ZSCAN10	25.374	30.0932	139.843	172.085	2.64541	0.000627526
HAGLR	56.2987	44.6838	352.123	208.889	2.05762	0.000631501
PAX2	0.792939	0	50.3032	44.762	6.739	0.000672409
ADA	433.737	393.035	824.973	930.055	1.18029	0.000727383
MYH4	2.37882	2.73574	63.3821	65.651	4.69628	0.000775613
CXADRP3	13.48	25.5336	100.606	156.17	3.017	0.00080623
NRCAM	757.256	731.355	1304.87	1482.12	1.00426	0.000865591
AARD	3.96469	9.11914	47.285	105.439	4.03262	0.000957977
TMEM221	117.355	161.409	351.117	436.678	1.65901	0.000958422
CA11	446.425	475.107	880.307	994.712	1.12089	0.00105948
LOC400706	80.0868	80.2485	226.365	295.429	1.89234	0.00112843
SERPINI1	551.885	546.237	899.422	1143.92	1.06952	0.00116917
BMPR1B	528.097	551.708	1106.67	1115.07	1.05698	0.00122003
PTGER3	229.159	176.911	849.118	515.261	1.35343	0.00122149
SOX2-OT	28.5458	16.4145	127.77	153.186	2.77478	0.00122149
NRG2	59.4704	62.0102	157.952	256.636	2.0898	0.00123493
FAR2P1	410.742	482.403	772.658	979.791	1.1443	0.00137861
LINC00964	177.618	207.917	339.044	525.208	1.45696	0.00156694
KCNC3	439.288	775.127	871.252	1480.13	1.29564	0.00156879
EPN3	55.5057	83.8961	246.486	270.562	1.9691	0.00170219
EAF2	34.8893	36.4766	130.788	183.027	2.36966	0.00192822
MED15P9	26.167	41.0362	103.625	189.99	2.51256	0.00195854
GADD45B	139.557	122.197	406.45	376.001	1.53267	0.00208651
PLEKHF1	502.723	456.869	1150.94	982.775	1.04492	0.00209462
NEFM	385.368	290.901	1022.16	760.954	1.18041	0.00219575
CACNG8	159.381	190.59	277.674	487.409	1.48888	0.00220751
SYNGR3	163.345	217.036	352.123	520.234	1.46286	0.00221946
FOXD2	12.687	9.11914	72.4366	106.434	3.29411	0.00224952
PLEKHD1	5.55057	10.0311	32.1941	106.434	3.78966	0.00237206
IGFBP7	144.315	131.316	336.026	393.906	1.52542	0.00244987
DPY19L2	306.867	410.362	526.172	836.552	1.23283	0.00245556
SLIT1	222.023	246.217	429.59	576.933	1.31195	0.00256136
ARAP3	361.58	310.963	595.59	756.975	1.18101	0.0025917
C16orf54	72.9504	101.223	127.77	320.297	1.89048	0.0027731
LOC642366	75.3292	48.3315	296.789	230.773	1.9085	0.00298371
STRA6	382.196	471.46	763.603	916.129	1.11264	0.00306954
ITGB4	315.59	287.253	447.699	689.335	1.20388	0.00342641
CYBRD1	94.3597	134.051	328.983	349.144	1.62387	0.00346908
RET	18.2376	16.4145	93.564	120.36	2.80604	0.0036527
CAPN9	438.495	453.222	899.422	905.187	1.03225	0.00379423
RLTPR	108.633	150.466	293.771	381.969	1.57141	0.00408906
SPACA6P	218.058	393.947	351.117	803.727	1.40382	0.00449046
NFIA	6.34351	3.64766	32.1941	81.5663	4.03202	0.00457977
COCH	364.752	499.729	639.857	939.008	1.13001	0.00486114
PDE8B	298.938	401.242	529.19	787.812	1.18094	0.00494071
BCL11A	147.487	102.134	280.692	366.054	1.56196	0.00571521
CLCF1	413.121	476.931	686.136	900.214	1.02707	0.00693417
PIANP	181.583	383.916	420.535	767.917	1.45197	0.00729754
ARHGDIG	70.5715	92.1034	289.747	253.651	1.65256	0.00784862
FOXE1	1.58588	1.82383	22.1334	53.7144	4.99156	0.00855084
FSHR	16.6517	20.0621	71.4306	116.381	2.67652	0.0103941
STAC	89.6021	63.834	173.043	254.646	1.7403	0.0109421
TYRP1	22.9952	12.7668	157.952	98.4764	2.46667	0.0113859
PCDH11Y	12.687	10.943	50.3032	96.487	3.03899	0.0115132
TGFB1I1	46.7834	72.9532	168.013	217.842	1.87575	0.0116137
SYCP2	16.6517	22.7979	65.3942	121.355	2.63396	0.0122241
C11orf45	15.0658	22.7979	60.3639	120.36	2.68195	0.0128055
MPPED2	190.305	163.233	412.486	416.784	1.24766	0.0137384
POTEC	5.55057	4.55957	31.188	68.6351	3.77115	0.0144112
GABRA4	9.51526	3.64766	122.74	54.7091	3.05238	0.0162113
GYG2P1	95.1526	91.1914	388.341	247.683	1.42095	0.0163157
CNTNAP1	169.689	269.015	511.081	516.255	1.24601	0.0166802
SYCP2L	314.797	416.745	477.881	749.018	1.04482	0.0194146
LOC100288911	182.376	121.285	412.486	374.012	1.31032	0.020472
TMPRSS13	269.599	336.496	528.184	624.679	1.05441	0.0206959
NTF4	39.6469	42.86	119.722	160.149	1.96782	0.0207797
TRHDE-AS1	179.204	114.901	464.802	362.075	1.30952	0.0212298
GRM8	82.4656	82.9842	168.013	244.699	1.57524	0.0221061
PKD1L1	38.0611	42.86	82.4973	163.133	2.0226	0.0241116
DCLK2	164.138	130.404	234.413	363.07	1.31188	0.0257016
HRH2	90.395	85.72	112.679	260.614	1.57585	0.02577
CREG2	38.0611	18.2383	98.5943	134.286	2.26104	0.0267134
ZDHHC22	25.374	41.9481	95.5761	144.233	2.11225	0.0293868
NFIB	117.355	77.5127	175.055	273.546	1.49887	0.0338813
BACH2	222.816	205.181	395.383	448.615	1.07831	0.0365221
TLR5	78.5009	87.5438	200.207	228.784	1.47339	0.0373629
SLITRK6	38.854	40.1242	94.5701	149.207	1.92854	0.037658
LINC01410	53.1269	37.3885	92.5579	166.117	1.88519	0.0384459
CCSER1	111.011	90.2795	282.704	254.646	1.34914	0.039395
HOXA4	49.9551	45.5957	142.861	159.154	1.74627	0.0398764
TMEM176A	101.496	151.378	224.352	320.297	1.35239	0.0398817
PLA2G3	39.6469	31.917	86.5216	141.249	1.99053	0.0400101
FMNL1	230.745	313.699	381.298	559.028	1.04901	0.042486
TRABD2A	65.021	55.6268	88.5337	193.969	1.69511	0.0450801
KAZALD1	210.922	220.683	565.408	429.715	1.00436	0.0457914
