# Supplementary material for: TET1 dioxygenase is required for FOXA2-associated chromatin remodeling in pancreatic beta-cell differentiation
Source: Nat Commun. 2022 Jul 7;13:3907. doi: 10.1038/s41467-022-31611-x (PMC9263144; doi:10.1038/s41467-022-31611-x)
Supplement: Supplementary file 5 — Supplementary Data 2 [file 41467_2022_31611_MOESM5_ESM.xlsx]

## Sheet: Sheet1
Supplementary Data 2. KEGG enrichment analysis for down-regulated genes in TKO at PP stage (The significance of enrichment was statistically determined by hypergeometric test and corrected for multiple testing using Benjamini-Hochberg)
ID	Description	GeneRatio	BgRatio	p-value	p.adjust	q-value	geneID	Count
hsa04610	Complement and coagulation cascades	27/412	85/7946	5.88145e-15	1.7115e-12	1.45488e-12	A2M/C1S/C7/CFB/CFI/CLU/F10/F2/F3/F5/F7/FGA/FGB/FGG/KNG1/MASP1/MBL2/PLAT/PLAUR/PLG/PROC/PROCR/SERPINA1/SERPINC1/SERPIND1/SERPINF2/TFPI	27
hsa04950	Maturity onset diabetes of the young	11/412	26/7946	2.43366e-08	3.54098e-06	3.01006e-06	GCK/HNF1A/HNF4A/INS/NEUROD1/NEUROG3/NKX2-2/NKX6-1/PAX4/PAX6/PDX1	11
hsa04979	Cholesterol metabolism	11/412	50/7946	3.79938e-05	0.0036854	0.00313282	APOA1/APOA2/APOA4/APOB/APOC1/APOC3/LIPC/LIPG/SCARB1/SOAT2/STAR	11
hsa04925	Aldosterone synthesis and secretion	15/412	98/7946	0.000141935	0.00893213	0.00759288	ADCY2/ADCY5/AGT/AGTR1/ATP2B2/CAMK2A/CAMK2B/CREB3L3/KCNK3/PDE2A/PLCB2/POMC/PRKCE/SCARB1/STAR	15
hsa04977	Vitamin digestion and absorption	7/412	24/7946	0.000153473	0.00893213	0.00759288	APOA1/APOA4/APOB/CUBN/SCARB1/SLC19A3/TCN2	7
hsa04975	Fat digestion and absorption	9/412	41/7946	0.000197317	0.00956986	0.00813499	APOA1/APOA4/APOB/CLPS/DGAT2/FABP1/NPC1L1/PLA2G12B/SCARB1	9
hsa05418	Fluid shear stress and atherosclerosis	18/412	139/7946	0.00028337	0.0117801	0.0100138	ASS1/CCL2/CDH5/GSTA1/GSTA2/GSTM1/HMOX1/ICAM1/IL1R1/KDR/MAPK13/MEF2C/MGST2/NQO1/PDGFA/PECAM1/PLAT/RAC2	18
hsa04974	Protein digestion and absorption	14/412	95/7946	0.000352746	0.0128311	0.0109073	CELA3A/COL1A2/COL21A1/COL28A1/COL3A1/COL5A2/COL6A3/COL9A1/CPA1/CPA2/DPP4/MEP1A/SLC16A10/SLC7A7	14
hsa04971	Gastric acid secretion	12/412	75/7946	0.000429068	0.0138732	0.0117931	ADCY2/ADCY5/CAMK2A/CAMK2B/CFTR/KCNJ16/KCNJ2/KCNK10/PLCB2/SLC26A7/SST/SSTR2	12
hsa04727	GABAergic synapse	13/412	89/7946	0.000620965	0.0180701	0.0153607	ADCY2/ADCY5/CACNA1A/GABBR2/GABRA2/GABRB3/GABRP/GAD2/GLS/GNG11/HAP1/SLC38A3/SLC38A5	13
hsa04976	Bile secretion	11/412	72/7946	0.00109948	0.0290862	0.0247251	ABCG2/ADCY2/ADCY5/AQP1/CFTR/SCARB1/SLC22A7/SLC4A4/SLC51A/SLCO1A2/SULT2A1	11
hsa04080	Neuroactive ligand-receptor interaction	31/412	340/7946	0.00146928	0.033586	0.0285502	ADRA2A/AGT/AGTR1/APLNR/AVPR1A/CCK/F2/F2RL1/GABBR2/GABRA2/GABRB3/GABRP/GAL/GALR1/GCG/GHRH/GNRH2/GRIA2/GRIK3/KNG1/LPAR6/NMUR1/OPRD1/P2RX1/PLG/POMC/PRLR/PTH2R/SST/SSTR1/SSTR2	31
hsa04911	Insulin secretion	12/412	86/7946	0.0015004	0.033586	0.0285502	ADCY2/ADCY5/CAMK2A/CAMK2B/CCK/CREB3L3/GCG/GCK/INS/KCNN3/PDX1/PLCB2	12
hsa04927	Cortisol synthesis and secretion	10/412	65/7946	0.00173647	0.0360937	0.0306819	ADCY2/ADCY5/AGT/AGTR1/CREB3L3/KCNK3/PLCB2/POMC/SCARB1/STAR	10
hsa04371	Apelin signaling pathway	16/412	137/7946	0.00186749	0.0362293	0.0307972	ADCY2/ADCY5/AGTR1/APLNR/GNG11/JAG1/MEF2C/MYL3/PIK3CG/PIK3R5/PLAT/PLCB2/PRKCE/RYR1/SPHK1/SPP1	16
