# Supplementary material for: TET1 dioxygenase is required for FOXA2-associated chromatin remodeling in pancreatic beta-cell differentiation
Source: Nat Commun. 2022 Jul 7;13:3907. doi: 10.1038/s41467-022-31611-x (PMC9263144; doi:10.1038/s41467-022-31611-x)
Supplement: Supplementary file 6 — Supplementary Data 3 [file 41467_2022_31611_MOESM6_ESM.xlsx]

## Sheet: Increase
Supplementary Data 3. Differentially accessible regions in TKO at PP stage
chr	start	end	Log2(TKO2_PP/WT_PP)	q-value
chr1	1169138	1169367	1.50099	0.0489655
chr1	1426977	1427570	1.18906	0.00063105
chr1	3478957	3479402	1.21844	0.0364812
chr1	3502004	3502387	1.06129	0.00325804
chr1	7783663	7783770	1.87886	0.0148689
chr1	11272995	11273106	1.52147	0.0280976
chr1	16980204	16980351	1.57026	0.0394345
chr1	21345907	21346035	1.43312	0.046039
chr1	26784038	26784376	1.04865	0.0230336
chr1	27365773	27365913	1.44995	0.0186106
chr1	27526861	27527053	1.46227	0.038978
chr1	31789125	31789285	1.25574	0.0307795
chr1	37276144	37276506	1.28936	0.0189511
chr1	43352053	43352333	1.25699	0.0260062
chr1	44500930	44501545	1.1757	0.0018693
chr1	54476002	54476283	1.23978	0.00531502
chr1	85580381	85580559	2.73218	6.43277e-07
chr1	115706716	115706925	1.29103	0.0300332
chr1	156139542	156139692	1.19501	0.0214289
chr1	156139692	156139783	1.67601	0.0177341
chr1	156140074	156140278	1.65013	0.00564976
chr1	156242579	156242985	1.11189	0.0310315
chr1	161097697	161097802	1.88276	0.0297022
chr1	204637448	204637720	1.42347	0.00415877
chr1	235650199	235650336	1.75823	0.0171975
chr10	27756872	27757114	1.33742	0.0330487
chr10	31759531	31759718	1.59604	0.00678725
chr10	31928054	31928267	1.3083	0.0136957
chr10	33237931	33238183	1.3647	0.0314113
chr10	41859870	41860019	1.31402	8.32932e-07
chr10	41898862	41899022	1.34759	0.0124984
chr10	43202985	43203436	1.00638	0.0297704
chr10	70169923	70170331	1.02818	0.0315723
chr10	75402791	75402946	1.28225	0.0113046
chr10	75402946	75403759	1.1675	3.49862e-05
chr10	75403759	75403980	1.30692	0.00208218
chr10	75776854	75777227	1.0862	0.0222045
chr10	79242447	79242808	1.20831	0.00300593
chr10	110226488	110226639	1.41451	0.0192818
chr10	110226639	110226816	1.53166	0.000268012
chr10	110226816	110227016	1.63238	0.000326658
chr10	125160551	125160668	1.58332	0.0126415
chr10	129396118	129396367	2.41606	3.2138e-05
chr10	132364342	132364388	1.41196	0.0446877
chr10	132364388	132364486	1.06919	0.00812145
chr11	571671	571940	1.12337	0.0382488
chr11	858564	858818	1.46735	0.0261071
chr11	6259451	6259645	1.69317	0.00150365
chr11	6260174	6260331	1.82162	0.031331
chr11	16669953	16670125	1.55011	0.023342
chr11	46274220	46274709	1.0845	0.0292384
chr11	57638860	57639221	1.03794	0.0314884
chr11	64342885	64343246	1.10028	0.036238
chr11	64766458	64766700	1.54505	0.0342656
chr11	65650531	65650791	1.28952	0.0386248
chr11	65833281	65833530	1.19592	0.0456758
chr11	67494487	67494827	1.21181	0.0350788
chr11	67507902	67508037	1.54348	0.0133255
chr11	72712156	72712763	1.05914	0.0154139
chr11	77821476	77821685	1.22348	0.047814
chr11	86588608	86589041	1.40401	0.00139274
chr11	94973270	94973455	1.53883	0.00702057
chr11	120121907	120122272	1.32325	0.036181
chr11	128905363	128905496	1.55483	0.00674306
chr11	128905496	128905651	1.34505	0.0114014
chr11	128905651	128906107	1.07379	0.00981042
chr11	133082526	133082626	1.8466	0.0458099
chr11	134036848	134037063	1.39806	0.026769
chr12	1574371	1574474	1.39172	0.0127669
chr12	53232027	53232385	1.151	0.0321212
chr12	54017629	54017910	1.31932	0.0298754
chr12	54418177	54418600	1.3191	0.0118431
chr12	55708220	55708469	1.39135	0.0156967
chr12	105912879	105913312	1.89091	0.000354723
chr12	114703621	114703706	2.1184	0.000555816
chr12	116533713	116533817	1.80541	0.00950941
chr12	116533817	116533868	2.06226	0.012496
chr12	128091319	128091634	1.48384	0.00632897
chr12	131918706	131918844	2.33353	0.000476143
chr13	28139516	28139643	1.93607	0.010306
chr13	30421875	30422041	1.62349	0.00693599
chr13	35957973	35958137	1.30334	0.032675
chr13	41334857	41335128	2.41065	1.67337e-05
chr13	94706731	94707183	1.5174	0.00017693
chr13	94707959	94708119	1.52053	0.0133324
chr13	94708119	94708362	1.20935	0.00459405
chr14	51715815	51716052	1.44489	0.0303533
chr14	53217878	53217934	2.38575	0.0108564
chr14	70641555	70641699	1.4388	0.0447582
chr14	77269730	77269834	2.35953	0.000967941
chr14	104093770	104093918	2.28491	0.00663605
chr15	60398769	60398927	2.19098	0.00397381
chr15	74223588	74224114	1.01285	0.00158931
chr15	74308113	74308437	1.22581	0.00841336
chr15	88979787	88979937	1.44705	0.0431983
chr15	90647422	90647537	1.44162	0.0421278
chr15	101542840	101542932	1.29581	0.0390262
chr16	370265	370428	1.31565	0.035245
chr16	1046698	1046888	1.70916	0.0228255
chr16	1195184	1195365	1.80621	0.0204467
chr16	20900132	20900271	1.62259	0.0247586
chr16	31471855	31472219	1.11325	0.0246957
chr16	34588460	34588560	1.4316	0.0127381
chr16	55966120	55966176	2.02084	0.0317131
chr16	68368136	68368677	1.18527	0.0173804
chr16	68406503	68406986	1.03243	0.0466361
chr16	73055603	73055857	1.37564	0.0180736
chr16	84618388	84618739	1.12191	0.0461682
chr16	85235326	85235744	1.01855	0.00778885
chr17	488956	489259	2.09605	3.96033e-09
chr17	2202711	2202955	1.20274	0.0421003
chr17	2380003	2380214	1.55422	0.0377475
chr17	3972670	3973033	1.02721	0.0387909
chr17	4514539	4515381	1.01321	0.00441706
chr17	7884609	7884750	1.86883	0.0212644
chr17	14300491	14300574	2.18391	0.010778
chr17	26882520	26882621	1.57138	8.97312e-05
chr17	31390844	31391118	1.26369	0.0334342
chr17	37489100	37489261	1.26041	0.0473966
chr17	39153226	39153593	1.22378	0.0288695
chr17	41688972	41689144	1.44428	0.0261276
chr17	48578490	48578760	1.24785	0.0261983
chr17	48611944	48612387	2.24156	5.25772e-12
chr17	48613421	48613688	1.69477	0.00674306
chr17	48625280	48625645	1.17297	0.0328792
chr17	48751889	48751988	1.6372	0.0338522
chr17	49230344	49230569	1.56293	0.03888
chr17	49763733	49763856	1.77494	0.015715
chr17	49865372	49865756	1.04439	0.0360143
chr17	64505655	64506051	1.06842	0.0279561
chr17	65100455	65100713	1.19907	0.0329319
chr17	67246628	67247006	1.02699	0.0461979
chr17	75614466	75614732	1.48602	0.0283506
chr17	81249362	81249483	1.20931	0.00145356
chr17	81444784	81445053	1.3395	0.0383041
chr17	82077282	82077601	1.1536	0.0297816
chr18	33440320	33440424	1.7375	0.0487002
chr18	76401727	76401871	2.12906	0.000599208
chr19	1941410	1941848	1.06106	0.0313464
chr19	3577142	3577278	1.31013	0.0383803
chr19	5131426	5131601	1.14197	0.0411608
chr19	6423954	6424202	1.26345	0.0453609
chr19	10404053	10404195	1.47313	0.0270451
chr19	11640056	11640214	1.5069	0.032173
chr19	12441154	12441238	2.19841	0.00171388
chr19	17390800	17391064	1.32881	0.0160711
chr19	17950511	17951083	1.08831	0.00451981
chr19	19776079	19776299	1.17207	0.0395834
chr19	36604909	36605186	1.22322	0.0243414
chr19	38335954	38336072	1.63576	0.00792723
chr19	42302908	42303208	1.12403	0.0275176
chr19	44747735	44748102	1.31368	0.0156069
chr19	46000645	46001019	1.19823	0.0256304
chr19	47241305	47241613	1.33889	0.0106672
chr19	49588598	49588721	1.82155	0.043038
chr19	50332901	50333143	1.05422	0.0487124
chr19	50568487	50568740	1.83133	0.00498376
chr19	54133903	54133973	1.46056	0.0418226
chr2	1743625	1743733	1.70056	0.00922251
chr2	10225324	10225424	1.75179	0.00638366
chr2	27080968	27081200	2.00356	0.00246831
chr2	32916226	32916645	1.34754	7.03273e-16
chr2	47265406	47265784	1.46734	0.00946459
chr2	89836476	89836585	1.19779	0.00857089
chr2	104853539	104853871	1.23507	0.0375909
chr2	120887413	120888032	1.00531	3.46868e-05
chr2	129192904	129193279	1.02459	0.0261071
chr2	160494351	160494445	1.83687	0.0490431
chr2	176086289	176086531	1.43516	0.0213297
chr2	184636477	184636569	1.6031	0.0413735
chr2	216670892	216671322	1.25666	0.0184092
chr2	216693449	216693626	1.56647	0.0123824
chr2	219476651	219476861	1.24231	0.043962
chr2	228975292	228975501	2.07574	0.00402378
chr2	240233372	240233689	1.33522	0.00275646
chr20	35741748	35741789	2.0153	0.0495774
chr20	36455063	36455509	1.06991	0.0326379
chr20	36497920	36498187	1.75126	0.00536408
chr20	36543162	36543313	1.7608	0.0376102
chr20	61331541	61331682	1.80619	0.00177529
chr20	62319592	62319733	1.77013	0.0482289
chr20	63167504	63167597	2.50583	0.000436405
chr20	63450478	63450569	2.05962	0.00925764
chr20	63549889	63550284	1.55647	0.0064483
chr20	63948554	63948766	1.5887	0.000757342
chr20	64104117	64104404	1.12207	0.0305334
chr21	10692797	10692916	1.47206	0.0054201
chr21	44294022	44294186	1.6822	0.0454308
chr21	45224455	45224614	1.3011	0.0254193
chr21	45331903	45332160	1.18294	0.0473034
chr21	45981597	45981703	3.68882	1.53678e-05
chr22	20179432	20179623	1.72247	0.032688
chr22	31629416	31629808	1.27803	0.040381
chr22	41447230	41447487	1.05682	0.0487413
chr22	50562655	50562701	2.10624	0.0494499
chr3	9102606	9102933	1.78166	0.00362307
chr3	52454040	52454194	1.13095	0.0365301
chr3	52483521	52483977	1.23691	0.00895124
chr3	64332578	64332876	1.74027	0.00219928
chr3	110906154	110906527	1.31883	0.0270451
chr3	169147693	169147892	1.80035	0.0012875
chr3	180912938	180913046	1.30549	0.0498427
chr3	181710812	181711380	1.0555	0.0235367
chr3	185825035	185825075	1.98617	0.0328941
chr4	1041584	1041830	1.32329	0.0215989
chr4	1571980	1572397	1.23867	0.00912118
chr4	49149164	49149260	1.10249	0.00381401
chr4	49149680	49149844	1.06095	0.00230125
chr4	49651382	49651486	1.91002	0.000589782
chr4	83212320	83212451	1.57469	0.0403851
chr4	94665891	94666106	1.60055	0.0289397
chr4	125315465	125315634	1.48701	0.0336099
chr4	150251143	150251269	4.22535	1.75422e-05
chr4	176001982	176002283	1.08804	0.0489655
chr4	185471131	185471232	1.9884	0.0149462
chr5	5309751	5310112	1.40986	0.00399092
chr5	31106340	31106759	1.49124	0.00356679
chr5	49658333	49658768	1.05711	2.04016e-06
chr5	49666127	49666308	1.16188	7.73863e-08
chr5	67770385	67770906	1.26624	0.00158793
chr5	93407451	93407816	1.18515	0.0177298
chr5	93579563	93579693	1.41813	0.0244012
chr5	115296728	115296906	1.35679	0.0464814
chr5	139652171	139652355	1.40303	0.0403851
chr5	171387916	171388104	1.33473	0.0362767
chr5	176725792	176726227	1.23904	0.00090966
chr5	178585614	178585755	1.1564	0.00741027
chr6	6595982	6596225	2.25635	0.00126299
chr6	21664953	21665101	1.51973	0.0273146
chr6	24919522	24919851	1.15032	0.0381345
chr6	24981347	24981689	1.27481	0.0336419
chr6	29628058	29628225	1.70898	0.00475613
chr6	30591070	30591360	2.01075	0.000865739
chr6	35169657	35169765	2.093	0.00701387
chr6	40587313	40587503	1.87867	0.00857332
chr6	41456292	41456404	2.48021	0.000161506
chr6	41473110	41473230	1.41044	0.0453609
chr6	53347951	53348021	2.06057	0.0317683
chr6	90218868	90218973	1.55449	0.0498779
chr6	159789990	159790207	1.46137	0.0232354
chr6	170235276	170235609	1.67113	0.0074599
chr7	29883995	29884502	1.13191	0.0110098
chr7	65038376	65038429	1.52116	0.0485354
chr7	73769263	73769594	1.23882	0.036861
chr7	76997774	76997965	1.36202	0.0155222
chr7	76998890	76998997	2.20945	2.18087e-05
chr7	100103636	100103722	1.92515	0.0432114
chr7	100604997	100605722	1.12578	0.00196147
chr7	102512633	102512795	1.60181	0.000268012
chr7	121544951	121545170	1.80971	0.00602982
chr7	128059639	128059898	1.32256	0.0413735
chr7	135472409	135472509	2.20964	0.0142294
chr7	149792193	149792390	1.74245	0.0252355
chr7	151112209	151112509	1.30729	0.0333577
chr7	153248151	153248275	2.07299	0.0192179
chr8	8772328	8773151	1.0987	0.00086264
chr8	22599060	22599546	1.84882	1.07512e-07
chr8	62248618	62248884	1.21293	0.0396074
chr8	101027179	101027673	1.31181	0.0029041
chr8	122008678	122009021	1.19681	0.0285224
chr8	124525991	124526146	1.49763	0.0483496
chr8	137104510	137104718	1.50283	0.0267223
chr8	140061885	140062222	1.29353	0.00956642
chr8	143210141	143210295	1.77461	0.0477907
chr8	143569135	143569366	1.20392	0.0378037
chr8	144390960	144391121	1.7181	0.0354959
chr9	7639471	7639739	1.67911	0.00515992
chr9	35114502	35115609	1.03231	0.000217071
chr9	38620710	38620783	1.51188	0.0390851
chr9	41229382	41230110	1.21632	9.90299e-07
chr9	88534631	88534849	1.71207	8.33852e-06
chr9	99170343	99170779	1.1136	0.0221668
chr9	126693583	126693941	1.45101	0.00987399
chr9	128159679	128159780	1.70582	0.0477917
chr9	128244528	128244636	2.28074	0.0251974
chr9	128683652	128683767	1.37113	0.00663605
chr9	128824150	128824374	1.50059	0.0383594
chr9	128912318	128912531	1.55949	0.00282346
chr9	129428146	129428435	1.11684	0.0307737
chr9	129607350	129607500	1.4374	0.0315726
chr9	129823089	129823890	1.00941	0.00399702
chr9	134182939	134183082	2.01816	4.07386e-06
chr9	135736157	135736294	2.07639	0.0218736
chrX	1454010	1454205	1.1987	0.0464696
chrX	132433226	132433429	1.41827	0.0159138
chrX	149938872	149939006	2.18468	5.73058e-05
chrX	154368616	154368971	1.11689	0.0450277
chrY	11333134	11333292	1.87327	0.000934585
chrY	12421196	12421376	2.40545	6.52433e-05
chrY	12421544	12421743	1.75636	0.000699792

## Sheet: Decrease
Supplementary Data 3. Differentially accessible regions in TKO at PP stage
chr	start	end	Log2(TKO2_PP/WT_PP)	q-value
chr1	629842	630042	-3.19903	8.32595e-11
chr1	633928	634146	-2.95959	1.073e-22
chr1	1013343	1013509	-1.23813	0.0131584
chr1	1162355	1163157	-1.75078	5.02518e-12
chr1	1164749	1165082	-1.13909	0.0498427
chr1	1173723	1174099	-1.35147	8.27561e-06
chr1	1174099	1174293	-1.56255	0.00294416
chr1	1438151	1438271	-1.35219	0.0149102
chr1	1554989	1555372	-1.27672	0.0137278
chr1	2611147	2611414	-1.22976	0.0261956
chr1	3115010	3115465	-1.7746	8.47254e-08
chr1	3115465	3115745	-1.49438	1.27556e-05
chr1	3247511	3248081	-2.16339	2.25613e-09
chr1	3250085	3250215	-1.26395	0.0479519
chr1	3250215	3250458	-1.8337	3.69843e-09
chr1	3349132	3349495	-1.56755	4.1259e-05
chr1	3352346	3353046	-1.36445	0.000197436
chr1	3668897	3669075	-1.39348	0.002915
chr1	3684104	3684362	-1.14906	0.0420118
chr1	3718034	3718488	-1.08154	0.00931091
chr1	4150373	4150574	-1.49234	0.0330339
chr1	4710814	4711424	-1.23466	0.00116283
chr1	5053888	5054117	-1.49849	0.027962
chr1	6026097	6026338	-1.53195	0.00747837
chr1	7401822	7402270	-1.36906	0.00607284
chr1	8154718	8154988	-1.45783	1.21735e-05
chr1	8169861	8170009	-1.28635	0.00349836
chr1	8170009	8170258	-1.2322	0.0177098
chr1	8259138	8259474	-1.31676	0.0318311
chr1	9198714	9198945	-1.24538	0.0289513
chr1	9435210	9435487	-1.28934	0.00850387
chr1	9892676	9892781	-2.6246	0.00681152
chr1	9929516	9929698	-2.81559	0.000317994
chr1	10663483	10664029	-1.23694	0.00191542
chr1	11650236	11650776	-1.34166	0.00061999
chr1	11882956	11883186	-1.56412	0.004992
chr1	11967210	11967437	-1.12228	0.01599
chr1	11967437	11967548	-1.66562	0.00940361
chr1	12049726	12049904	-1.64306	0.0191993
chr1	12528392	12528613	-1.45806	0.0261983
chr1	12540101	12540674	-1.0053	0.00665673
chr1	15139807	15140134	-1.38175	6.44155e-05
chr1	15156986	15157322	-1.33964	0.00289499
chr1	15189803	15190350	-1.80334	2.99726e-09
chr1	15780642	15780993	-2.08364	7.17984e-05
chr1	17279132	17279319	-1.88308	0.0106672
chr1	17588400	17588595	-1.40727	0.0121909
chr1	18285288	18285385	-1.76691	0.0496632
chr1	19007630	19007899	-1.218	0.00210517
chr1	19009963	19010260	-1.12224	0.0178668
chr1	19445874	19446204	-1.06207	0.00275646
chr1	19754504	19754837	-1.83112	0.000241981
chr1	19815107	19815457	-1.07158	0.0229937
chr1	20473212	20473435	-1.32643	0.0298041
chr1	20476459	20476749	-1.59229	0.000400333
chr1	20480316	20480421	-1.74118	0.00250418
chr1	20480421	20480560	-1.96212	2.44355e-07
chr1	20480560	20480738	-1.70611	0.00139274
chr1	20554428	20554589	-1.80795	0.014781
chr1	21251831	21252467	-1.50132	0.0053226
chr1	21271567	21271904	-2.00991	4.19618e-06
chr1	21285355	21285601	-1.51409	0.0198105
chr1	22533311	22533596	-1.19976	0.0108785
chr1	22702329	22702534	-1.70676	0.0160892
chr1	22728831	22729213	-1.2472	0.00775675
chr1	23423489	23423772	-1.22777	0.0129878
chr1	23619725	23620118	-1.33222	0.000296066
chr1	24909578	24909805	-1.32016	0.0285928
chr1	25726076	25726379	-1.30102	0.008162
chr1	26094248	26094575	-1.14292	0.00979633
chr1	26201100	26201545	-1.11011	0.0213737
chr1	26225288	26225616	-1.38119	9.68275e-06
chr1	26277287	26277636	-1.2261	0.00770734
chr1	26350768	26351148	-1.11877	0.00523722
chr1	26913780	26914583	-1.04574	5.05221e-06
chr1	27817320	27817589	-1.55906	3.40924e-06
chr1	28296774	28296969	-1.96993	4.76646e-08
chr1	28296969	28297165	-2.35238	1.43089e-07
chr1	28775255	28775588	-1.58142	0.00167926
chr1	29472098	29472362	-1.65672	0.000497022
chr1	29655987	29656746	-1.15389	7.521e-07
chr1	29707071	29707286	-1.19679	0.0176989
chr1	30847490	30847827	-1.83575	0.000244987
chr1	31062665	31062777	-1.79001	0.0468162
chr1	31444923	31445106	-1.5032	0.0369789
chr1	31509287	31509607	-1.00183	0.0456998
chr1	32338357	32338591	-1.18777	0.0437506
chr1	32612206	32612404	-1.2582	0.000456105
chr1	32733998	32734189	-1.42503	0.0491479
chr1	33436938	33437076	-1.62919	0.0491523
chr1	34020220	34020492	-1.27853	0.0278344
chr1	34039145	34039353	-1.54107	0.016746
chr1	34685246	34685463	-1.32522	0.038978
chr1	35179019	35179254	-1.49812	0.0201513
chr1	35660992	35661188	-1.31374	0.0326784
chr1	35855174	35855560	-1.79172	0.00424239
chr1	36015279	36015462	-1.69707	0.0289513
chr1	39158598	39158979	-1.69472	1.90174e-06
chr1	40919592	40919722	-1.47671	0.00192656
chr1	41919900	41920373	-1.40112	0.000431433
chr1	43276714	43277064	-1.97051	2.29773e-07
chr1	43564677	43564865	-1.30764	0.00684857
chr1	43564865	43565091	-1.45946	0.00856252
chr1	43565641	43565996	-1.26153	0.0108668
chr1	44584279	44584487	-1.48293	0.0344967
chr1	44616839	44617391	-1.16405	0.0166254
chr1	44809022	44809431	-1.13152	0.00772631
chr1	46393631	46393761	-2.87954	0.00204493
chr1	47876363	47876591	-1.15153	0.00587495
chr1	48222600	48222806	-1.94905	0.00624344
chr1	48693199	48693456	-1.48951	0.0260118
chr1	48772303	48772534	-1.68434	0.00115791
chr1	50950549	50950706	-1.79869	0.0272375
chr1	51648388	51648655	-1.31825	0.0268747
chr1	51960373	51960612	-1.63125	0.00524466
chr1	51970148	51970256	-1.71806	0.00699011
chr1	51970256	51970402	-2.10281	4.6045e-09
chr1	51970402	51970711	-1.43678	0.000632637
chr1	53014868	53015005	-1.19176	0.0197246
chr1	53249619	53250052	-1.41377	0.000121361
chr1	53526762	53526871	-1.32162	0.0170623
chr1	53526871	53527026	-1.23634	0.0331393
chr1	53594049	53594400	-1.56224	0.00335061
chr1	53956885	53957082	-1.26162	0.0467714
chr1	54347937	54348140	-1.44931	0.0300518
chr1	54547990	54548328	-1.27906	0.00173504
chr1	54781195	54781642	-1.25745	0.00529516
chr1	54801168	54801389	-1.44141	0.0189511
chr1	56298042	56298263	-2.31409	0.00093666
chr1	56494342	56494653	-1.48168	0.003096
chr1	56818812	56819095	-1.06461	0.0086218
chr1	56854601	56854861	-2.02474	0.000816623
chr1	58899084	58899184	-1.33781	0.0190135
chr1	58899184	58899440	-2.10895	9.95445e-06
chr1	59556933	59557191	-2.85166	2.71637e-06
chr1	59669882	59670297	-1.12031	0.0326784
chr1	63073952	63074279	-1.20743	0.0286623
chr1	63088039	63088329	-1.97458	2.43816e-06
chr1	63641341	63641535	-2.20508	0.00359015
chr1	63674494	63674574	-1.37088	0.035245
chr1	63674574	63674758	-1.45363	0.000343092
chr1	63771677	63771933	-1.21012	0.029714
chr1	63771933	63772100	-1.38128	0.00385199
chr1	63772100	63772447	-1.82994	2.28992e-05
chr1	64536978	64537287	-1.32399	0.00613563
chr1	66332282	66332519	-1.33837	0.0210834
chr1	67004286	67004494	-2.25141	0.000410429
chr1	67134942	67135095	-2.18649	0.00498376
chr1	67139027	67139400	-1.31068	0.0115768
chr1	67631733	67632083	-2.326	8.7011e-08
chr1	68292104	68292207	-1.96384	0.0432464
chr1	69312472	69312583	-1.83697	0.0334551
chr1	70034532	70034700	-1.36039	0.0378579
chr1	70675815	70676059	-1.69158	0.0109908
chr1	71796164	71796339	-1.42916	0.0278942
chr1	73065708	73065840	-1.3328	0.00590519
chr1	73065840	73066010	-1.36854	0.0480248
chr1	74731684	74731843	-1.76523	0.0306642
chr1	75423630	75423848	-1.36618	0.0347909
chr1	75559192	75559400	-1.55399	0.0202705
chr1	77031095	77031514	-1.37357	0.00590519
chr1	77322309	77322510	-2.16605	0.000504974
chr1	77447756	77448026	-1.78835	0.00373743
chr1	78004744	78004954	-1.44985	0.0159486
chr1	80656107	80656314	-1.20472	0.0347909
chr1	80882622	80882827	-1.75277	0.00657021
chr1	81848931	81849147	-1.54472	0.0243037
chr1	83501021	83501253	-1.66894	0.00772762
chr1	85061953	85062390	-1.07854	0.000284168
chr1	85137674	85137962	-2.03447	3.00158e-05
chr1	86218024	86218264	-1.43038	0.0321211
chr1	87151978	87152206	-1.19031	0.0383594
chr1	87796003	87796239	-1.53457	0.0143569
chr1	87980583	87980738	-1.81436	0.0218453
chr1	88462609	88462785	-1.37183	0.0453858
chr1	89688736	89688886	-1.72354	0.0366321
chr1	89871221	89871370	-2.61	0.00729505
chr1	89902324	89902508	-1.42851	0.0209911
chr1	92441892	92442173	-2.56683	7.30577e-06
chr1	92886972	92887194	-2.4711	4.67805e-05
chr1	93275617	93275791	-1.53717	0.0301073
chr1	93622190	93622509	-1.40018	0.00941623
chr1	94125915	94126512	-1.21326	0.000961384
chr1	94384134	94384333	-1.88424	0.00836318
chr1	94553353	94553517	-1.76199	0.0339535
chr1	94773951	94774483	-2.66651	9.67557e-20
chr1	95257829	95258134	-1.63687	0.00397699
chr1	96632121	96632308	-1.13409	0.0116803
chr1	97138277	97138530	-1.2607	0.0424633
chr1	98733478	98733799	-3.00039	5.1586e-06
chr1	100351118	100351222	-2.13388	0.0133864
chr1	100583047	100583232	-2.35844	0.0018066
chr1	101733439	101733649	-2.15767	0.0018693
chr1	102615986	102616185	-1.47392	0.0117415
chr1	104132473	104132662	-1.47577	0.0232669
chr1	106944805	106944991	-1.30039	0.0497724
chr1	107599358	107599479	-1.8697	0.0290776
chr1	107665098	107665788	-1.71532	1.07641e-05
chr1	108052105	108052260	-1.27191	0.00918299
chr1	109156856	109157041	-2.58393	0.00144594
chr1	109274772	109275139	-1.49086	0.000349504
chr1	109498365	109498613	-1.23539	0.0192364
chr1	109687642	109687815	-1.4127	0.00783116
chr1	109877320	109877793	-1.06907	0.0162957
chr1	109935475	109935780	-1.20821	0.0479519
chr1	111228495	111228730	-1.38852	0.037278
chr1	111904603	111904902	-1.33261	0.0154139
chr1	112172452	112172581	-2.05656	0.0311815
chr1	112744363	112744532	-1.8367	0.0162072
chr1	114155101	114155254	-1.95671	0.0195941
chr1	115099354	115099447	-1.58726	0.0290776
chr1	115642060	115642434	-1.05438	0.0185722
chr1	116123059	116123247	-1.59449	0.00778043
chr1	116321809	116322072	-1.10775	0.0483142
chr1	116475243	116475526	-1.42557	0.0330919
chr1	116878309	116878485	-1.60385	0.0221486
chr1	117565785	117566068	-1.15631	0.0418984
chr1	117590376	117590704	-1.08322	0.0431747
chr1	117635964	117636166	-1.79295	0.0149352
chr1	117740469	117740698	-1.78604	0.0120139
chr1	117782156	117782338	-1.77814	0.0101373
chr1	118118589	118118767	-2.01354	0.00458091
chr1	118479433	118479669	-2.03585	0.000218632
chr1	118481170	118481373	-1.62395	0.024169
chr1	118960641	118961013	-2.06023	8.60095e-07
chr1	119327357	119327906	-1.06054	0.0197246
chr1	119328010	119328150	-1.93441	0.025765
chr1	119660776	119661029	-2.00508	0.00109029
chr1	119715556	119715843	-1.20183	0.0359862
chr1	119722018	119722206	-1.83388	0.00987399
chr1	119737273	119737671	-1.99895	9.39233e-09
chr1	119780132	119780281	-1.86658	0.00125888
chr1	119816524	119816682	-2.23765	0.00753491
chr1	145707291	145707636	-1.5772	0.00175751
chr1	145711209	145711555	-1.48459	0.00942755
chr1	147579713	147579873	-1.37407	0.00261255
chr1	150532239	150532642	-1.50283	8.65726e-05
chr1	150532642	150532733	-1.27703	0.0462298
chr1	151372634	151372885	-1.52659	0.000822742
chr1	151494753	151494982	-1.35169	0.00809946
chr1	151510055	151510156	-1.58271	0.0132394
chr1	151510156	151510293	-1.86096	1.10408e-05
chr1	151510293	151510474	-1.51548	0.0101208
chr1	151514469	151514666	-2.32248	0.00178492
chr1	151936702	151936998	-1.26274	0.0104532
chr1	151975515	151975622	-2.40386	0.0100427
chr1	152024431	152024554	-2.22239	0.0201047
chr1	154320947	154321148	-1.89036	0.00145263
chr1	155911583	155911666	-1.79961	0.0376102
chr1	157240628	157241112	-1.09973	6.28199e-06
chr1	157773853	157773984	-1.99338	0.015522
chr1	158999741	159000027	-1.23607	0.0169911
chr1	159163729	159163896	-1.08593	0.0173302
chr1	159177351	159177575	-1.61605	0.00401498
chr1	159971067	159971344	-1.21062	0.000226302
chr1	161702236	161702452	-1.09369	0.0185735
chr1	162216054	162216245	-1.08294	0.0358985
chr1	162874107	162874364	-1.20382	0.0377929
chr1	163031151	163031257	-2.98293	0.0023707
chr1	164188494	164188883	-1.39501	0.000982898
chr1	164321331	164321527	-1.10009	0.0376234
chr1	164712279	164712694	-1.72906	0.000412858
chr1	165117499	165117811	-1.36301	0.00930034
chr1	165137987	165138257	-1.61993	0.00267358
chr1	165253782	165254213	-2.14825	3.90109e-09
chr1	165444956	165445340	-1.2712	0.0110929
chr1	165747613	165747776	-1.6273	0.0144704
chr1	165858361	165858620	-1.08058	0.0487398
chr1	166020321	166020584	-1.39835	0.00574228
chr1	166947658	166947772	-1.22345	0.0410388
chr1	166947772	166947873	-1.54783	0.0466907
chr1	167820258	167820413	-1.70033	0.0219879
chr1	167926623	167926875	-1.09376	0.0377997
chr1	168387242	168387416	-1.43948	0.0468175
chr1	168801441	168801600	-1.66889	0.0184154
chr1	168804236	168804370	-2.02196	0.0338828
chr1	169109845	169110017	-1.03492	0.0425565
chr1	169110401	169110520	-1.899	0.0426241
chr1	169116108	169116410	-1.53654	0.00335395
chr1	171160278	171160493	-1.20127	0.042346
chr1	171245580	171245754	-2.05317	0.0122515
chr1	171313977	171314182	-1.0021	0.0113252
chr1	171899004	171899239	-1.17906	0.0293925
chr1	172339358	172339478	-1.75556	0.0384811
chr1	172360549	172360763	-1.63958	0.00428901
chr1	173123119	173123716	-1.73383	8.93264e-07
chr1	173669505	173669760	-1.26382	0.0215551
chr1	174114908	174115137	-1.48359	0.00836318
chr1	174445920	174446081	-2.09018	0.0086218
chr1	175888052	175888237	-1.06739	0.0389575
chr1	176150413	176150605	-1.41416	0.0237458
chr1	176519296	176519451	-2.14397	0.00991129
chr1	176949083	176949335	-1.13442	0.024381
chr1	179816024	179816163	-1.77356	0.0466922
chr1	179930431	179930636	-1.71548	0.0120816
chr1	180598663	180598940	-2.25563	4.2049e-05
chr1	180854466	180854539	-1.70364	0.0454606
chr1	180925682	180925833	-1.17133	0.0228682
chr1	181152960	181153259	-1.2214	0.0172888
chr1	181399390	181399603	-1.7006	0.0112833
chr1	181583703	181583929	-1.19187	0.0495096
chr1	182069056	182069274	-1.39074	0.000372984
chr1	182200491	182200642	-1.10719	0.0447582
chr1	182249391	182249545	-1.68327	0.0329319
chr1	182279709	182280109	-1.68174	6.54621e-05
chr1	182611810	182612157	-1.20548	0.0123383
chr1	182739678	182739875	-1.26982	0.0438122
chr1	183236439	183236643	-1.56972	0.0144529
chr1	183311531	183311658	-1.79383	0.0410384
chr1	185654702	185654848	-1.91329	0.0213468
chr1	186165433	186165735	-1.67571	0.00143501
chr1	187509106	187509291	-1.81517	0.023715
chr1	187517595	187517824	-1.81659	0.00697892
chr1	187919131	187919287	-4.89956	0.000110049
chr1	189681411	189681656	-1.69435	0.0144281
chr1	192399310	192399470	-1.48738	0.0438007
chr1	192939524	192939640	-1.81114	0.038324
chr1	196438494	196438726	-2.50764	0.000531216
chr1	196440861	196441031	-2.92998	0.000183461
chr1	196878089	196878264	-1.65307	0.00748036
chr1	197929096	197929179	-3.12494	0.00427044
chr1	198162092	198162385	-1.92523	0.00200554
chr1	198498964	198499100	-2.29694	0.0101753
chr1	198788541	198788944	-1.0495	0.00142315
chr1	199043123	199043232	-2.95741	0.00458085
chr1	200027230	200027375	-1.69493	0.00473012
chr1	200027375	200027583	-1.71462	2.95768e-05
chr1	200150774	200151067	-1.30257	0.0100427
chr1	200896092	200896490	-1.05298	0.0419044
chr1	200896800	200897059	-1.15353	0.0042461
chr1	201185001	201185197	-1.11526	0.0112153
chr1	201283337	201283653	-1.24402	0.0288695
chr1	202075030	202075328	-1.16301	0.015996
chr1	203283185	203283307	-1.77263	0.0097244
chr1	203287321	203287671	-1.099	0.0037274
chr1	203364487	203364671	-1.62911	0.0195992
chr1	203519200	203519743	-1.53878	2.95487e-05
chr1	203650005	203650161	-1.4008	0.0364643
chr1	203668445	203668557	-1.57873	0.0289602
chr1	204094393	204094589	-1.13906	0.0219787
chr1	204286011	204286296	-1.15322	0.0107909
chr1	204288433	204288572	-1.68322	0.0042392
chr1	204827119	204827241	-1.79266	0.0340274
chr1	205318673	205318807	-1.36457	0.0440591
chr1	205441282	205441440	-1.34254	0.0344092
chr1	205601306	205601431	-1.75731	0.035245
chr1	206935525	206935759	-1.33828	0.0242034
chr1	207337274	207337406	-1.80315	0.0425232
chr1	207620407	207620597	-1.71703	0.00966351
chr1	207828679	207828836	-1.48876	0.0494379
chr1	208059380	208059871	-1.78345	9.64348e-05
chr1	208226589	208226675	-1.34718	0.0425551
chr1	208226675	208226985	-1.24688	0.0115181
chr1	208252454	208252687	-1.25904	0.0202111
chr1	209528042	209528253	-1.63002	1.90506e-05
chr1	209576921	209577054	-1.50845	0.0166502
chr1	209583540	209583780	-1.38804	0.00818547
chr1	209653057	209653297	-1.32016	0.0114704
chr1	209653945	209654310	-1.35962	1.90971e-06
chr1	210664061	210664299	-1.47083	0.0243928
chr1	211470177	211470253	-1.32336	0.0466361
chr1	211506031	211506223	-1.68476	0.0190132
chr1	211680787	211680996	-1.82402	0.00137598
chr1	212514869	212515020	-1.74021	0.035489
chr1	213303334	213303514	-1.63272	0.0234424
chr1	213372287	213372474	-1.2268	0.00904139
chr1	213650663	213650898	-1.69424	0.00675802
chr1	213759983	213760103	-2.72478	0.00203738
chr1	213956335	213956459	-1.7928	0.0440875
chr1	214050568	214050904	-2.27122	2.01409e-07
chr1	214446808	214447282	-1.07144	0.00103517
chr1	215636299	215636602	-2.02811	0.0016188
chr1	216423222	216423427	-1.20643	0.00964448
chr1	217617379	217617593	-2.01562	0.00133064
chr1	218156730	218156905	-1.10461	0.0221085
chr1	218364098	218364349	-1.20521	0.0450753
chr1	218397770	218398049	-1.4424	0.0128367
chr1	218729098	218729306	-1.68938	0.0134952
chr1	219040402	219040643	-1.59154	0.0153244
chr1	219563683	219563845	-1.89626	0.00135481
chr1	220122270	220122416	-2.2727	0.0120087
chr1	221549074	221549314	-1.5605	0.0101387
chr1	221549908	221549988	-1.59314	0.0248133
chr1	221717141	221717323	-1.74884	0.00630093
chr1	221774468	221774679	-1.73222	0.0086218
chr1	221845947	221846205	-1.66132	0.00191301
chr1	222928303	222928529	-1.34386	0.0107428
chr1	223886543	223886909	-1.25444	0.00436835
chr1	224732438	224732520	-1.7931	0.0193087
chr1	224732520	224732664	-1.77769	0.000146799
chr1	224732664	224732875	-1.7633	0.00170359
chr1	225379064	225379239	-1.67885	0.00986919
chr1	225408400	225408533	-2.82042	0.00211362
chr1	225770845	225771174	-1.12226	0.0229829
chr1	225891200	225891507	-2.13684	1.18667e-06
chr1	226945646	226945760	-1.42572	0.007932
chr1	226945760	226945861	-1.65629	0.0155198
chr1	226994089	226994554	-1.20802	0.00598426
chr1	227766115	227766495	-1.30507	0.00344569
chr1	227895894	227896310	-1.24696	0.00216433
chr1	227919914	227920180	-1.30115	0.0282669
chr1	228059431	228060177	-1.01242	0.0136408
chr1	228464656	228464826	-1.3066	0.00394037
chr1	228783298	228783507	-1.87057	0.0120087
chr1	228836495	228836740	-1.26571	0.00060144
chr1	229253166	229253569	-1.68846	1.88558e-05
chr1	229299239	229299446	-1.0881	0.0250248
chr1	230729048	230729271	-1.55855	0.0177975
chr1	230797948	230798299	-1.40859	0.00479939
chr1	232682373	232682537	-1.07651	0.00971002
chr1	232704865	232705044	-1.6129	0.0463371
chr1	233635994	233636295	-1.46927	0.0111101
chr1	234523646	234523897	-1.61367	0.000396423
chr1	234719496	234720146	-1.33982	0.00130535
chr1	234970074	234970286	-1.74409	0.00579561
chr1	235062436	235062731	-1.80487	0.000187727
chr1	235892733	235893033	-1.06496	0.00524469
chr1	236510062	236510221	-1.61759	0.0363819
chr1	239353609	239353847	-1.8499	0.000865739
chr1	239997489	239997607	-1.84305	0.0369279
chr1	240122996	240123193	-1.10528	0.00717103
chr1	240294598	240294790	-1.37625	0.0450566
chr1	240398620	240398799	-1.33801	0.0471115
chr1	241191904	241192156	-1.07311	0.00438579
chr1	241718078	241718227	-2.24019	0.00887516
chr1	242468941	242469088	-1.92	0.0209149
chr1	243456270	243456436	-2.31011	0.00817221
chr1	243931349	243931511	-1.90822	0.0233444
chr1	244089666	244089811	-2.14667	0.00924094
chr1	245398291	245398509	-1.74187	0.00758194
chr1	245558124	245558347	-1.56297	0.0290539
chr1	245610095	245610382	-1.49601	0.0031785
chr1	245811076	245811274	-1.67613	0.0071431
chr1	245813328	245813689	-1.45404	0.00351233
chr1	246152200	246152318	-2.06973	0.0246993
chr1	246219665	246220042	-1.72847	0.000222664
chr1	247390204	247390391	-1.07948	0.0198515
chr1	247448455	247448678	-2.08484	0.000148359
chr1	247639360	247639739	-2.09867	8.6372e-09
chr1	248805444	248805608	-2.14982	0.0175031
chr10	329458	329619	-1.74402	0.0375068
chr10	514119	514300	-1.50356	0.000103025
chr10	1149884	1150141	-1.41847	0.0247825
chr10	2079634	2080082	-1.42594	7.658e-09
chr10	2210044	2210505	-1.49537	0.00187903
chr10	3010925	3011173	-1.39519	0.0211522
chr10	3482349	3482638	-2.15284	3.82709e-06
chr10	3500564	3500739	-2.11871	0.0119215
chr10	3668713	3668906	-1.78917	0.00312869
chr10	3786734	3786950	-1.65046	0.026809
chr10	3810204	3810423	-1.91453	0.00299028
chr10	3825304	3825568	-1.65574	0.00156186
chr10	3886300	3886430	-3.94073	0.000142086
chr10	4826061	4826760	-1.18957	0.00217664
chr10	5071693	5072054	-1.60905	0.000446517
chr10	5147432	5147546	-1.9855	0.0483321
chr10	5360424	5360738	-2.0627	0.000292404
chr10	5556732	5556887	-1.83752	0.0276055
chr10	5610729	5610929	-1.74661	0.00657021
chr10	6467447	6467776	-1.36462	0.0126963
chr10	6920187	6920268	-1.42947	0.0237762
chr10	6920450	6920593	-1.97983	0.0458178
chr10	7189442	7189650	-1.95232	0.00459405
chr10	7475590	7475750	-2.20075	0.00795584
chr10	7541797	7542136	-1.73738	1.0743e-05
chr10	7795792	7795912	-1.39821	0.0068623
chr10	7932312	7932564	-1.3731	0.0195941
chr10	12512781	12513094	-1.35151	0.014932
chr10	13765649	13765998	-1.8095	3.36973e-06
chr10	14185554	14185867	-1.66169	0.000982705
chr10	14296209	14296456	-1.24282	0.0440875
chr10	14403449	14403573	-1.40767	0.0205281
chr10	14578569	14578930	-2.89793	3.62543e-09
chr10	14674523	14674806	-2.00897	9.12849e-05
chr10	15344894	15345103	-1.72348	0.00356679
chr10	16492003	16492287	-2.111	0.000358988
chr10	17794226	17794417	-2.04468	0.00106669
chr10	17872272	17872436	-1.87652	0.0197246
chr10	19782917	19783042	-2.0641	0.0229937
chr10	20492538	20492748	-1.47828	0.0308185
chr10	22229072	22229171	-1.96259	0.0148518
chr10	22345279	22345354	-1.71994	0.0322509
chr10	22438063	22438160	-1.94624	0.0486773
chr10	22700566	22700699	-2.01765	0.01954
chr10	23174662	23174954	-1.35763	0.0201418
chr10	23191886	23192488	-2.03195	4.83381e-09
chr10	23204937	23205091	-2.55393	0.00230365
chr10	23219207	23219523	-1.38587	0.00914565
chr10	23884749	23884985	-2.019	0.00013679
chr10	23918236	23918669	-1.85273	4.52239e-07
chr10	24465866	24466157	-1.63397	0.00240453
chr10	25493213	25493381	-1.16187	0.03194
chr10	26052390	26052594	-2.24705	0.00161367
chr10	26367945	26368071	-2.11866	0.0158237
chr10	26860142	26860334	-1.30284	0.043962
chr10	28334410	28334649	-1.67418	0.0045588
chr10	28365975	28366156	-1.82908	0.0126748
chr10	28508510	28508728	-1.44809	0.00968768
chr10	28743556	28743876	-1.84007	0.000506943
chr10	28939840	28940140	-1.38822	3.63143e-05
chr10	29069125	29069286	-2.04747	0.021474
chr10	29113310	29113433	-1.60782	0.0495292
chr10	29535350	29535716	-1.24628	0.0129491
chr10	29634851	29635078	-1.39915	0.0107257
chr10	29688211	29688431	-1.50576	0.00211638
chr10	30829398	30829668	-1.39625	0.0488446
chr10	31000217	31000368	-1.75054	0.042997
chr10	31018899	31019223	-1.70647	0.00616658
chr10	32095171	32095498	-1.04361	0.0469112
chr10	32980460	32980551	-2.56772	0.0011097
chr10	32980551	32980832	-1.28379	0.000293759
chr10	33005444	33005587	-2.84407	0.00502442
chr10	33005704	33005968	-3.03759	5.96122e-08
chr10	33155964	33156293	-1.22501	0.0149653
chr10	33273582	33273990	-1.81155	2.57871e-06
chr10	33799673	33799922	-1.80402	0.00697905
chr10	34231643	34232082	-3.30042	9.04437e-10
chr10	35843754	35843909	-3.35976	0.00021968
chr10	35884778	35885011	-1.14385	0.00227283
chr10	35885011	35885140	-1.98746	0.0110663
chr10	36423045	36423226	-1.28713	0.0466704
chr10	36441527	36441895	-1.03138	0.0386969
chr10	36681858	36682009	-1.17541	0.0149102
chr10	43377419	43377640	-1.05224	0.0193796
chr10	43667315	43667545	-1.15063	0.0419712
chr10	43782005	43782296	-1.01029	0.0433245
chr10	44325193	44325368	-1.68381	0.0198657
chr10	44864138	44864333	-1.41878	0.0207525
chr10	44902929	44903434	-1.38716	0.000670783
chr10	44911063	44911418	-1.10096	5.62206e-05
chr10	44935615	44935807	-1.86591	0.00494182
chr10	44980710	44981140	-1.46235	0.000106688
chr10	45505444	45505681	-2.82768	2.71805e-06
chr10	46028685	46028946	-1.36318	0.0126936
chr10	48439764	48439974	-2.23697	0.000220772
chr10	48480920	48481185	-1.35087	0.0126306
chr10	48656012	48656343	-1.01663	0.0475495
chr10	48656343	48656523	-1.31611	0.00342821
chr10	49488190	49488352	-2.97547	0.000228694
chr10	49679529	49679638	-1.47468	0.00801596
chr10	49679638	49679842	-1.95811	2.2394e-05
chr10	50808488	50808716	-1.92716	3.45444e-05
chr10	50882625	50882784	-2.03051	0.0311085
chr10	51986629	51986830	-1.9388	0.00706133
chr10	52637670	52637819	-1.74804	0.0399477
chr10	54801179	54801428	-1.29687	0.0203829
chr10	59002103	59002301	-1.48849	0.0255915
chr10	59176330	59176740	-1.87155	7.25585e-06
chr10	59895751	59895888	-1.24217	0.025813
chr10	60572551	60573106	-2.05428	1.39332e-10
chr10	60894907	60895100	-1.94352	0.00167926
chr10	61179812	61180046	-1.40175	0.0353127
chr10	61952219	61952545	-1.36244	0.023026
chr10	62264728	62264993	-1.16007	0.00987664
chr10	62681537	62681863	-1.58723	0.000152645
chr10	64350741	64350937	-1.62708	0.00918299
chr10	68527039	68527236	-1.34081	0.0350788
chr10	68876626	68876849	-1.12131	0.048666
chr10	69375854	69376017	-1.20653	0.00760594
chr10	69425905	69426075	-1.54966	0.0477593
chr10	69570153	69570469	-1.87818	0.000640622
chr10	69650239	69650449	-1.31027	0.0469746
chr10	69866780	69866960	-1.41786	0.0237002
chr10	70053423	70053799	-1.01037	0.0378317
chr10	70090998	70091164	-2.18892	0.0121451
chr10	70685567	70685892	-1.19597	0.030201
chr10	71805871	71806169	-1.22527	0.0202834
chr10	72450049	72450545	-1.06091	0.00697905
chr10	72740671	72740804	-1.7974	0.0337161
chr10	72954872	72955197	-1.27868	0.0307979
chr10	73553335	73553597	-2.12757	0.000122081
chr10	74557956	74558083	-1.72064	0.0274879
chr10	74589320	74589623	-1.63509	0.000508762
chr10	74683842	74684112	-1.98592	0.000303005
chr10	74921825	74922017	-1.82543	0.027183
chr10	75192148	75192322	-1.38278	0.026548
chr10	75512556	75512752	-1.98775	0.00304504
chr10	76115490	76115958	-1.85427	1.43927e-06
chr10	76251575	76251957	-1.75712	9.40139e-05
chr10	76871569	76871975	-1.25961	0.0218495
chr10	77333995	77334307	-2.46995	1.39592e-09
chr10	77442802	77442921	-1.81772	0.00758194
chr10	77442921	77443129	-1.26692	0.00177947
chr10	77849142	77849405	-1.38595	0.000647778
chr10	77967491	77967603	-1.62086	0.0224983
chr10	77967603	77967764	-1.29438	0.00238811
chr10	77967764	77967969	-1.22209	0.0184153
chr10	78260209	78260635	-1.48767	0.000722241
chr10	78589690	78589942	-1.44477	0.0140916
chr10	78656852	78657183	-1.37619	0.000225563
chr10	78805338	78805503	-1.17736	0.020374
chr10	79272340	79272500	-1.91783	0.0170031
chr10	80203555	80203836	-1.35081	0.0242321
chr10	82021063	82021377	-2.39793	2.23225e-08
chr10	82397874	82398158	-2.0204	0.00154796
chr10	82529205	82529352	-1.65095	0.0428974
chr10	83166420	83166673	-1.72694	7.7287e-05
chr10	83367138	83367382	-1.6475	0.00311741
chr10	83545814	83546103	-1.09558	0.0223565
chr10	83546103	83546356	-1.22549	0.00148495
chr10	84270712	84271013	-2.01264	5.91392e-05
chr10	86752403	86752689	-1.46996	0.000305717
chr10	88200734	88200897	-1.67944	0.0300332
chr10	88226522	88226661	-2.52113	0.00833979
chr10	88703380	88703508	-1.254	0.0119068
chr10	89548113	89548523	-1.51049	0.000388834
chr10	90593012	90593175	-1.41473	0.0353602
chr10	91556820	91557097	-1.58709	0.0199277
chr10	91589340	91589616	-1.36014	0.0144587
chr10	91591073	91591371	-1.58026	0.000423579
chr10	91591371	91591622	-1.76033	0.036238
chr10	91592694	91592986	-1.66582	0.000318807
chr10	91604075	91604222	-1.96534	0.0344113
chr10	91745273	91745476	-1.4333	0.0469699
chr10	92204395	92204509	-2.39593	0.0165827
chr10	93166131	93166411	-1.17827	0.0334333
chr10	93991751	93991927	-1.46546	0.0201331
chr10	95475903	95475982	-1.74274	0.0204967
chr10	95475982	95476208	-1.18776	0.00970397
chr10	97584099	97584377	-1.02386	0.0315016
chr10	97682061	97682344	-1.70212	0.000332241
chr10	97786540	97787020	-1.13856	0.00478486
chr10	97862060	97862162	-1.36529	0.0173302
chr10	98038378	98038579	-1.02487	0.0272567
chr10	98361126	98361288	-1.59781	0.0309642
chr10	98910117	98910344	-1.24997	0.0333909
chr10	100359581	100359819	-1.91854	0.00244368
chr10	100359936	100360178	-1.72327	0.00213561
chr10	101282889	101283351	-1.54193	3.65176e-05
chr10	102226063	102226175	-1.45865	0.0312436
chr10	102226175	102226408	-1.12963	0.00370422
chr10	103053923	103054188	-1.31335	0.00769507
chr10	103458880	103459094	-1.38845	0.00959636
chr10	103554929	103555165	-1.48849	0.0106161
chr10	103801141	103801356	-1.76827	0.0230346
chr10	103856160	103856455	-1.10692	0.020336
chr10	104680925	104681141	-1.68999	0.00239858
chr10	105188868	105188994	-1.78178	0.0454012
chr10	105952185	105952475	-1.46128	0.000671755
chr10	105993726	105993940	-2.74816	0.00089885
chr10	107013344	107013536	-2.37268	0.00117941
chr10	109034295	109034474	-1.68921	0.0258122
chr10	110368089	110368191	-1.86508	0.0342656
chr10	110376419	110377095	-1.37986	2.33214e-06
chr10	110395714	110396198	-1.26126	0.000463863
chr10	110553881	110553956	-2.08947	0.03388
chr10	110553956	110554229	-1.30945	0.000231286
chr10	110554229	110554319	-1.70466	0.0454234
chr10	110556379	110556544	-1.94131	0.0258914
chr10	110822713	110822955	-1.36046	0.0189511
chr10	111137049	111137290	-1.37793	0.00847091
chr10	111200765	111201143	-1.90273	1.24555e-05
chr10	111598573	111598662	-1.28374	0.0277904
chr10	112275909	112276115	-1.49682	0.0341128
chr10	112738896	112739178	-1.24291	0.0159648
chr10	112739658	112739907	-2.01605	0.00060144
chr10	112743418	112743545	-1.40216	0.00629057
chr10	112743545	112743643	-1.54321	0.0303736
chr10	112835970	112836166	-1.59042	0.0143067
chr10	112969676	112969895	-1.29663	0.0241014
chr10	113020249	113020487	-1.28032	0.0186445
chr10	113132857	113132996	-1.80088	0.0334624
chr10	113264416	113264658	-1.29501	0.000337229
chr10	113454570	113454969	-1.27137	0.00338672
chr10	113958663	113958910	-1.29028	0.0283547
chr10	113960450	113960594	-1.51828	0.0173302
chr10	113960594	113961067	-1.08648	0.00120621
chr10	114489580	114489876	-2.58017	1.51815e-06
chr10	114631967	114632403	-1.08062	0.0110872
chr10	114684967	114685127	-2.50028	0.000998325
chr10	115029589	115029720	-1.73412	0.0254633
chr10	115029846	115029982	-2.1456	0.0111101
chr10	116183827	116184038	-1.25069	0.0464132
chr10	116609644	116609919	-1.65781	6.35318e-06
chr10	118151561	118151779	-1.47452	0.0435715
chr10	118594469	118594762	-1.04898	0.0044661
chr10	119222440	119222860	-1.30867	0.0064915
chr10	119409903	119410277	-1.58437	0.000467973
chr10	119413478	119414031	-1.69338	7.67501e-08
chr10	119818384	119818761	-1.02999	0.000816623
chr10	120271782	120272042	-2.1513	1.20088e-05
chr10	120327799	120327942	-1.50592	0.0494021
chr10	120539129	120539427	-2.33627	0.000163603
chr10	120979412	120980356	-1.80484	2.22789e-15
chr10	121063923	121064035	-1.34513	0.025813
chr10	121158966	121159165	-1.19	0.0448952
chr10	121293089	121293206	-1.40381	0.0358374
chr10	121293206	121293334	-1.55765	0.00160626
chr10	121293334	121293541	-1.48285	0.00661155
chr10	121337509	121337764	-1.05292	0.048666
chr10	121500617	121500982	-1.37729	0.00178942
chr10	121527677	121527780	-1.88981	0.00233721
chr10	121527780	121527920	-1.25429	0.00851396
chr10	121542687	121543060	-1.20236	0.0109667
chr10	122165216	122165554	-1.28625	0.0191746
chr10	122310355	122310535	-1.01774	0.0485354
chr10	122310535	122310770	-1.17432	0.0289602
chr10	123139476	123139572	-1.64306	0.0191993
chr10	123139572	123139662	-1.37115	0.0177298
chr10	124035939	124036296	-1.14499	0.000183323
chr10	124898532	124898832	-1.17564	0.0235173
chr10	125057176	125057448	-1.53473	0.0101208
chr10	125344663	125344942	-1.09066	0.0269512
chr10	126022189	126022409	-1.54997	0.029492
chr10	126080499	126080640	-1.81838	0.0297543
chr10	126250079	126250422	-1.64174	0.00138712
chr10	126839136	126839594	-1.54004	5.25132e-05
chr10	126973069	126973261	-1.75435	0.0136091
chr10	127301155	127301354	-1.86736	0.00298667
chr10	127881345	127881551	-1.57936	0.0288695
chr10	128047400	128047689	-1.78912	2.8455e-05
chr10	128157116	128157296	-1.62147	0.0326204
chr10	128324182	128324373	-1.31473	0.0350788
chr10	129466931	129467387	-1.02325	0.00043952
chr10	129850892	129851235	-1.57659	0.000552382
chr10	129853760	129853900	-1.80451	0.0487002
chr10	130362352	130362601	-1.22773	0.0164677
chr10	130605958	130606404	-2.31745	4.10732e-07
chr10	131453239	131453596	-1.34436	0.0010903
chr10	131481009	131481206	-1.91157	0.0125303
chr10	131641346	131641489	-1.22414	0.00845809
chr10	131826072	131826312	-2.41887	2.19121e-05
chr10	131891209	131891437	-1.58989	0.00351233
chr10	132311463	132311663	-1.13034	0.0211775
chr10	132517967	132518252	-1.28522	0.0127796
chr10	132518626	132518894	-2.26009	8.05712e-11
chr10	132519014	132519421	-1.14535	0.0163952
chr10	132685355	132686024	-1.48834	5.15587e-11
chr10	132961997	132962565	-1.27022	0.000674159
chr10	133219778	133220147	-1.13032	0.00363896
chr11	393629	394065	-1.03811	0.0127896
chr11	394065	394448	-1.44578	1.01235e-05
chr11	441862	442101	-1.37412	0.00458425
chr11	442101	442187	-1.96599	0.00593263
chr11	952522	952776	-1.1312	0.0136482
chr11	1299239	1299380	-1.81788	0.0247797
chr11	1336848	1337319	-1.18163	0.00778043
chr11	2211120	2211441	-1.54784	2.18717e-05
chr11	2269931	2270206	-1.13872	0.0463735
chr11	2409975	2410572	-1.15503	0.000261208
chr11	2728653	2729202	-1.44923	6.00196e-05
chr11	3021095	3021475	-1.26104	0.0031041
chr11	4704140	4704740	-1.66009	2.6943e-06
chr11	4851174	4851317	-1.83424	0.0466893
chr11	5600369	5600577	-1.1705	0.0404392
chr11	6365722	6365901	-1.55824	0.0491523
chr11	6405409	6405607	-1.34261	0.00126299
chr11	7573603	7573825	-1.38222	0.00715449
chr11	7573825	7573930	-1.65404	0.0012655
chr11	7924645	7924839	-2.1429	0.000619848
chr11	8339741	8339950	-1.58455	0.0146353
chr11	9516218	9516473	-1.56223	0.00397762
chr11	10326466	10326771	-1.31677	0.0145512
chr11	11451621	11451761	-1.76009	0.0333328
chr11	11992438	11992608	-1.11136	0.0425491
chr11	12201017	12201541	-1.02613	0.00175329
chr11	12460554	12460712	-1.54144	0.039177
chr11	12473497	12473768	-1.48768	0.00365317
chr11	12692699	12692910	-1.31955	0.0317131
chr11	12854921	12855184	-1.52422	0.00326358
chr11	13140398	13140646	-1.65173	0.00227283
chr11	13606836	13607064	-1.32252	0.0497914
chr11	13873346	13873455	-1.20154	0.0441022
chr11	15010126	15010257	-2.68748	0.0051299
chr11	15114727	15115061	-1.44463	0.00350637
chr11	16115604	16115736	-1.77411	0.0435622
chr11	17423664	17423816	-1.79168	0.0130118
chr11	17541420	17541614	-1.39484	0.0494499
chr11	17542337	17542498	-1.54781	0.045484
chr11	17547102	17547418	-1.21115	0.000307694
chr11	17720244	17720381	-1.86233	0.0229263
chr11	18115605	18115764	-1.28247	0.0261517
chr11	18457512	18457835	-1.37313	0.0224611
chr11	19524471	19524648	-1.83323	0.0172888
chr11	19864278	19864482	-1.42238	0.0443036
chr11	19976540	19976663	-1.95022	0.0166707
chr11	20002747	20003248	-1.17272	3.32517e-05
chr11	20599846	20600009	-1.74526	0.0196148
chr11	22674637	22674949	-1.26617	0.0256649
chr11	23673463	23673684	-1.79068	0.000296557
chr11	24226737	24226932	-1.72735	0.0131732
chr11	24267115	24267296	-1.73644	0.0124411
chr11	24458102	24458219	-1.84577	0.0293925
chr11	24646387	24646516	-1.82631	0.0347412
chr11	26011565	26011667	-1.24677	0.0291033
chr11	26193836	26193982	-2.76546	0.0014997
chr11	26994036	26994434	-1.59146	0.0013732
chr11	27237689	27238000	-1.86821	0.000284629
chr11	27374318	27374564	-1.90742	0.00306623
chr11	27395603	27395841	-1.35836	0.000185326
chr11	27456169	27456379	-1.13895	0.0171975
chr11	28168847	28169048	-2.57668	5.96727e-05
chr11	28566667	28566987	-2.42446	1.34366e-09
chr11	28648904	28649018	-2.60504	0.00506851
chr11	28759422	28759610	-1.80823	0.0145512
chr11	28922678	28922941	-1.43478	0.0201429
chr11	29261073	29261239	-1.81409	0.0117974
chr11	29334302	29334504	-1.56348	0.0139386
chr11	30016957	30017106	-1.2339	0.0230577
chr11	30635468	30635704	-3.61641	4.09506e-09
chr11	34244041	34244422	-1.64818	0.000468776
chr11	34632161	34632495	-1.36934	0.0109908
chr11	34929961	34930145	-1.50564	0.0351534
chr11	37199189	37199328	-1.81569	0.0367007
chr11	39817381	39817555	-2.05948	0.00208915
chr11	42925589	42925912	-1.26176	0.00927494
chr11	43021590	43021753	-1.66386	0.027247
chr11	44884110	44884407	-1.4382	0.000905257
chr11	45026011	45026308	-1.11985	0.0496133
chr11	45489379	45489736	-1.71822	1.89959e-05
chr11	46113097	46113241	-1.72418	0.0358123
chr11	46718314	46718437	-1.3846	0.0114364
chr11	47057539	47057676	-1.81702	0.0443947
chr11	57122108	57122281	-1.74259	0.0426748
chr11	57167076	57167420	-1.396	0.00424239
chr11	57213306	57213699	-1.09017	0.0305544
chr11	57972065	57972318	-2.60433	6.86735e-05
chr11	57978829	57978984	-1.52999	0.0448421
chr11	58059890	58060106	-1.58274	0.006782
chr11	58900898	58901097	-1.56737	7.21868e-05
chr11	58963582	58964069	-1.26594	0.000747657
chr11	59174224	59174456	-1.09511	0.0119611
chr11	59174456	59174517	-1.86577	0.0454383
chr11	59766720	59766872	-1.7532	0.0261071
chr11	59875966	59876461	-1.83489	6.91896e-05
chr11	60711318	60711615	-2.95556	1.71143e-06
chr11	61056721	61056846	-2.26485	0.0131301
chr11	61299036	61299136	-2.06072	0.0393554
chr11	61488690	61489053	-1.114	0.0120087
chr11	61489053	61489244	-1.18072	0.0172888
chr11	61626752	61627136	-1.30796	0.00293654
chr11	61667025	61667305	-1.35963	1.26322e-05
chr11	61667305	61667395	-1.56151	0.0218061
chr11	61971839	61972310	-1.04061	0.000146666
chr11	62000662	62000831	-1.54799	0.0485354
chr11	62480680	62481041	-1.27211	0.00160087
chr11	62500333	62500572	-1.31417	0.0398205
chr11	63478997	63479139	-1.7517	0.0409385
chr11	64007832	64008110	-1.53516	8.27561e-06
chr11	64181597	64181869	-1.41561	0.00168757
chr11	65455091	65455294	-1.45222	0.000228694
chr11	65550958	65551304	-1.26971	0.00789532
chr11	66543736	66544046	-1.88224	1.59897e-05
chr11	68380352	68380744	-1.29246	0.00144011
chr11	69427476	69427761	-1.71178	0.00121157
chr11	70627282	70627563	-1.25124	0.0410679
chr11	71175184	71175401	-1.77828	0.0025343
chr11	71283969	71284329	-1.18181	0.000266753
chr11	71787003	71787419	-1.16311	0.00730439
chr11	72764547	72764806	-1.2271	0.0293925
chr11	72787284	72787738	-1.75223	5.83268e-08
chr11	73652292	73652658	-1.49637	0.0002818
chr11	74582273	74582432	-1.50606	0.0341663
chr11	74849904	74850126	-1.6593	0.010306
chr11	75155956	75156361	-1.49369	0.00526963
chr11	75159453	75159942	-1.20679	3.48545e-05
chr11	75323651	75323961	-1.76581	8.4633e-06
chr11	75342948	75343066	-1.92275	0.00520449
chr11	75343066	75343227	-1.62442	0.000174847
chr11	75517738	75518139	-1.73418	0.000704643
chr11	75564091	75564366	-1.38434	0.00306114
chr11	76640612	76640819	-1.54802	0.00741046
chr11	76788793	76789114	-1.45465	0.00431201
chr11	77131148	77131443	-1.12824	0.0395228
chr11	78550114	78550321	-1.68859	0.0194947
chr11	78940536	78940895	-1.30699	0.00222006
chr11	79064463	79064771	-1.27657	0.0191094
chr11	79393752	79393902	-2.20645	0.00473012
chr11	79433600	79433763	-1.84193	0.0221095
chr11	79964336	79964583	-2.31463	5.05815e-05
chr11	80084684	80084916	-1.60177	0.00317689
chr11	80367598	80367704	-2.12847	0.0166169
chr11	82718410	82718545	-1.47853	0.0246285
chr11	83007949	83008246	-1.70477	0.000117114
chr11	83092846	83093198	-2.28315	0.00435987
chr11	84317240	84317483	-1.16786	0.0267264
chr11	86374671	86374935	-1.53473	0.000848752
chr11	86518254	86518446	-1.11174	0.01954
chr11	86524119	86524503	-1.18314	0.0209303
chr11	86743880	86744014	-1.76051	0.0454107
chr11	86924015	86924321	-1.7075	3.63142e-05
chr11	86934654	86934882	-1.65473	0.00706133
chr11	87097602	87097823	-1.40825	0.0212928
chr11	93275466	93275692	-1.60649	0.0192389
chr11	93279943	93280270	-1.49359	0.00453214
chr11	94139483	94139543	-2.31326	0.0192115
chr11	94139543	94139689	-1.50028	0.000411926
chr11	94828237	94828431	-3.04713	4.72497e-05
chr11	95149752	95150011	-1.14034	0.0218313
chr11	95282290	95282569	-1.49441	0.00552884
chr11	96098955	96099190	-1.26867	0.0418012
chr11	96579792	96579947	-2.01185	0.0337671
chr11	98057048	98057197	-2.17124	0.0131041
chr11	98115990	98116170	-2.31792	0.000579362
chr11	99069962	99070085	-2.13343	0.0146142
chr11	99974078	99974300	-1.7935	0.0218313
chr11	101866728	101866988	-1.13885	0.0479377
chr11	102192840	102193005	-1.71175	0.016362
chr11	102268629	102268942	-1.25269	1.69461e-05
chr11	102317331	102317711	-1.59623	0.00022894
chr11	103805802	103805964	-2.51731	0.00667413
chr11	105880987	105881267	-1.84002	0.00205634
chr11	110130688	110131011	-1.72973	4.16869e-05
chr11	111335000	111335421	-1.1475	0.0392545
chr11	111360103	111360301	-1.83784	0.000125789
chr11	111360301	111360472	-1.9273	1.04995e-06
chr11	111360472	111360643	-1.68774	0.00601614
chr11	111395249	111395477	-1.28886	0.0305402
chr11	111623675	111623919	-1.87017	0.00138025
chr11	111691896	111692088	-1.9892	0.00751583
chr11	111694941	111695055	-1.97039	0.0310315
chr11	111918709	111919050	-2.12712	1.63865e-09
chr11	112017591	112017932	-1.40008	0.00199167
chr11	113075385	113075637	-1.5281	0.00842896
chr11	113095251	113095553	-1.21187	0.0150462
chr11	114078441	114078650	-1.51293	0.000353901
chr11	114098934	114099256	-1.97328	0.028125
chr11	114202313	114202522	-1.43202	0.0358245
chr11	115718264	115718629	-1.36681	8.44931e-06
chr11	116035978	116036370	-1.06905	0.0123824
chr11	116826793	116827107	-1.36196	0.0176664
chr11	117181319	117181509	-1.33958	0.0328806
chr11	117492574	117492857	-2.10848	0.000189444
chr11	118195116	118195246	-1.97347	0.000347207
chr11	118195246	118195508	-1.85242	2.11598e-09
chr11	118195508	118195613	-1.40778	0.0489655
chr11	118202713	118202915	-1.78894	0.0111542
chr11	118316718	118317002	-1.33929	0.00475418
chr11	119663893	119664142	-1.2463	0.0303409
chr11	119664142	119664274	-1.1573	0.0412805
chr11	119907170	119907561	-1.63829	9.89612e-05
chr11	120684997	120685183	-1.26676	0.0490955
chr11	120833105	120833273	-1.73744	0.0324302
chr11	121071933	121072075	-1.9945	0.0116527
chr11	121479441	121479639	-1.31882	0.0248795
chr11	121722447	121722744	-1.22868	0.000120078
chr11	122367947	122368081	-2.49879	0.00275618
chr11	122755560	122755679	-1.80642	0.0377475
chr11	123331304	123331504	-1.54198	0.0165922
chr11	123588186	123588410	-1.11138	0.00361979
chr11	124115349	124115534	-1.31413	0.00387597
chr11	125162828	125163077	-1.34283	0.00922129
chr11	125262193	125262631	-1.39758	0.000256846
chr11	126088983	126089073	-1.9393	0.0133659
chr11	126089073	126089323	-1.05387	0.00317303
chr11	126416553	126416894	-1.39557	0.00187209
chr11	127566558	127566713	-1.83476	0.0274611
chr11	128361435	128361734	-1.3366	0.0485718
chr11	128448624	128448833	-2.12812	0.000395942
chr11	128565878	128566188	-1.59043	7.65194e-05
chr11	129315808	129316360	-1.14944	3.21099e-05
chr11	129612260	129612623	-2.09515	1.08043e-05
chr11	130181409	130181970	-1.27647	0.000865739
chr11	130450080	130450363	-1.47246	0.00305274
chr11	130522357	130522483	-1.93562	9.96386e-07
chr11	130522483	130522780	-1.58115	0.000372984
chr11	130560240	130560526	-1.46065	0.0146648
chr11	131465865	131466002	-1.37684	0.00670308
chr11	132576856	132577062	-1.3934	0.0401509
chr11	132792720	132793062	-1.76034	0.000914632
chr11	132886399	132886614	-1.49041	0.0353582
chr11	133787722	133787942	-2.28296	2.01686e-05
chr11	134124959	134125179	-2.71153	2.58674e-06
chr11	134522916	134523163	-1.97094	8.7254e-05
chr11	135008027	135008231	-1.78212	0.0101373
chr12	104824	105034	-1.84853	0.00650201
chr12	210300	210447	-2.00064	1.69469e-05
chr12	210447	210581	-2.2916	4.75407e-11
chr12	210581	211177	-1.40137	5.53129e-05
chr12	1185514	1185723	-1.65747	0.0453686
chr12	1740743	1740926	-1.32682	0.0167611
chr12	1831047	1831485	-1.46105	2.21046e-05
chr12	2168924	2169073	-2.89638	0.000189696
chr12	2846020	2846276	-1.01414	0.00846638
chr12	3342169	3342393	-1.17116	0.0468453
chr12	3371122	3371319	-2.22708	0.0142191
chr12	3497095	3497285	-1.64953	0.0186268
chr12	3757369	3757530	-1.16759	0.0205521
chr12	3920379	3920538	-1.99165	0.0187072
chr12	4015446	4015714	-1.95081	1.32582e-11
chr12	4379411	4379663	-1.11671	0.00316847
chr12	4379663	4379735	-2.19857	0.0140988
chr12	5391699	5392024	-1.39729	0.0019782
chr12	6363287	6364123	-1.61257	1.5937e-09
chr12	6451327	6451735	-1.15021	0.014194
chr12	6647104	6647561	-1.19433	0.0122679
chr12	6981206	6981626	-1.46343	0.00148017
chr12	7162723	7162995	-1.71162	0.000101156
chr12	7440091	7440375	-1.52539	0.00201323
chr12	7960792	7960970	-1.43744	0.0126347
chr12	9122295	9122435	-1.67924	0.0431394
chr12	10809538	10809833	-1.91665	0.00138606
chr12	11486669	11486849	-1.69666	0.0294994
chr12	11827527	11827812	-1.56268	0.00120247
chr12	11878339	11878807	-1.40027	0.000608708
chr12	12216477	12216577	-2.42729	0.0195385
chr12	12241052	12241228	-1.98254	0.00964448
chr12	12385107	12385207	-1.44961	0.00920972
chr12	12403639	12404034	-1.31331	0.0203356
chr12	13941841	13942075	-1.32562	0.0220421
chr12	14394485	14394706	-1.08905	0.0465013
chr12	14948811	14949068	-1.31399	0.0142588
chr12	14951098	14951343	-1.27912	0.0178098
chr12	15269028	15269169	-1.67452	0.0471452
chr12	15629152	15629441	-2.93129	2.75153e-12
chr12	16130469	16130645	-2.08941	0.00629057
chr12	16386012	16386135	-1.44636	0.0321907
chr12	16881071	16881362	-1.94526	2.60904e-06
chr12	17326671	17326884	-1.83471	0.00661155
chr12	17929098	17929271	-2.33618	0.00342118
chr12	18108808	18108939	-3.1212	0.00138021
chr12	18320123	18320348	-1.27119	0.0243354
chr12	19066568	19066749	-1.22068	0.0086065
chr12	19913082	19913311	-1.701	0.00216541
chr12	20030966	20031159	-1.14702	0.0200036
chr12	20175825	20176088	-1.68156	0.0141997
chr12	20716109	20716307	-1.74645	0.0294508
chr12	21437513	21437739	-1.19458	0.0245098
chr12	21666895	21667033	-1.11065	0.0404392
chr12	21773308	21773614	-1.40722	0.00670027
chr12	21819255	21819472	-1.91004	0.0136314
chr12	21942122	21942224	-1.31762	0.0295504
chr12	22588901	22589119	-1.73553	0.0044622
chr12	22893978	22894176	-2.26032	0.00497127
chr12	23555949	23556125	-1.48516	0.0339079
chr12	23885456	23885632	-2.04533	0.00589323
chr12	24069938	24070099	-1.64747	2.99363e-05
chr12	24070099	24070247	-2.02761	0.000862281
chr12	24078369	24078679	-1.54186	0.00278172
chr12	24760253	24760473	-1.93888	0.00138759
chr12	25256088	25256297	-1.59217	0.0267882
chr12	25583649	25583863	-1.48312	0.0185689
chr12	25648533	25648774	-1.37878	0.0255133
chr12	25757126	25757300	-1.10818	0.0401202
chr12	25958821	25959131	-1.10087	0.021481
chr12	26185443	26185819	-2.61416	1.5968e-11
chr12	26274735	26275026	-1.61086	0.0037462
chr12	27207719	27208263	-2.57388	4.53539e-08
chr12	28498968	28499141	-2.60686	0.00524466
chr12	30437723	30437885	-2.25262	0.0108785
chr12	30457765	30457915	-1.79911	0.0267114
chr12	30763074	30763447	-1.7882	7.25298e-05
chr12	31403223	31403412	-1.24962	0.0305402
chr12	32271347	32271702	-1.10567	0.0407801
chr12	32535383	32535537	-1.65641	0.0289513
chr12	33605900	33606033	-1.81431	0.0337029
chr12	38664774	38664944	-2.13331	0.00201599
chr12	38921173	38921343	-1.8238	0.0251681
chr12	39043088	39043284	-2.31602	0.00080334
chr12	39145483	39145689	-1.29362	0.0175755
chr12	39619741	39620091	-1.5748	0.000403877
chr12	40032065	40032284	-1.46037	0.048211
chr12	40105678	40105977	-1.11185	0.0315895
chr12	40224554	40224995	-1.2834	0.00199224
chr12	40534883	40535013	-1.69019	0.0318311
chr12	41068041	41068587	-1.97387	4.31467e-07
chr12	41466870	41467105	-1.61061	0.000646021
chr12	41476501	41476811	-1.46346	0.011037
chr12	41932547	41932923	-1.30622	0.0148526
chr12	42790828	42791115	-1.17079	0.0108032
chr12	42987275	42987417	-1.69085	0.0471899
chr12	43052443	43052651	-1.08909	0.0314776
chr12	43267935	43268072	-2.79303	0.00451981
chr12	43795911	43796197	-2.06004	6.56321e-06
chr12	44571287	44571382	-2.27944	0.0296017
chr12	44972925	44973099	-1.70993	0.0111101
chr12	45192478	45192661	-2.42581	0.00332789
chr12	45354490	45354741	-1.72117	0.0029321
chr12	45543914	45544111	-1.47286	0.0483321
chr12	46823096	46823287	-2.87437	0.000189016
chr12	47038342	47038613	-1.96886	0.000444695
chr12	47346669	47346999	-2.91807	8.67276e-10
chr12	47988515	47988674	-1.16738	0.0436396
chr12	48029683	48030007	-1.12633	0.0308793
chr12	48123288	48123394	-2.30913	0.0129555
chr12	49233000	49233203	-1.27259	0.0409607
chr12	50103824	50104289	-1.1804	0.00619083
chr12	50396585	50396809	-1.31621	0.0272643
chr12	50987091	50987248	-1.56439	0.0484937
chr12	51218970	51219121	-1.39686	0.047487
chr12	51529719	51529904	-1.86263	0.00794491
chr12	51845381	51846316	-1.58786	2.36497e-08
chr12	51887903	51888498	-1.29864	0.000640622
chr12	51961881	51962159	-1.54761	0.00473297
chr12	52258539	52258692	-1.80436	0.0111836
chr12	52714182	52714475	-1.0808	0.0491017
chr12	52714475	52714636	-1.26015	0.0152185
chr12	52920997	52921219	-1.78361	4.93549e-08
chr12	52927263	52927665	-1.03938	0.00170856
chr12	53496357	53496570	-1.48344	0.00472949
chr12	54133050	54133252	-1.34551	0.00167926
chr12	54295783	54295974	-1.35654	0.0386643
chr12	54591267	54591690	-1.27882	0.00403896
chr12	55019791	55020105	-1.00307	0.000477231
chr12	55681469	55681919	-1.61265	0.0490412
chr12	55704892	55705312	-1.20067	0.00490968
chr12	56126210	56126450	-1.02877	0.0202135
chr12	56230551	56231002	-1.33892	4.31467e-07
chr12	57340207	57340371	-2.28013	0.00129218
chr12	57368330	57368669	-1.89369	0.00139274
chr12	57735270	57735500	-1.36783	0.0330009
chr12	58504517	58504830	-2.0142	0.000860348
chr12	58765994	58766101	-2.27305	0.0126522
chr12	58766101	58766270	-1.44713	0.00249449
chr12	58812326	58812578	-1.82076	0.00275618
chr12	58877304	58877531	-1.24069	0.00137598
chr12	59368304	59368620	-1.49607	0.00201697
chr12	59373074	59373229	-2.36649	0.00276493
chr12	59736987	59737154	-1.74993	0.030911
chr12	59858602	59858821	-1.48271	0.0102066
chr12	60577748	60577949	-1.62933	0.00447354
chr12	60803528	60803635	-3.07372	0.00184541
chr12	61504681	61504974	-1.23245	0.045822
chr12	62732195	62732487	-1.55278	0.00170745
chr12	63066948	63067103	-1.87816	0.0161684
chr12	63152061	63152363	-1.00446	0.0464453
chr12	63889984	63890108	-2.61533	0.00938662
chr12	64549614	64549680	-1.97498	0.0492533
chr12	64639606	64639718	-2.20311	0.0241567
chr12	64656527	64656694	-1.65767	0.0162118
chr12	64796348	64796512	-1.98839	0.0292573
chr12	65505444	65505664	-1.6183	0.0100917
chr12	65510610	65510952	-2.03446	6.60813e-07
chr12	65845866	65846031	-1.68939	0.029592
chr12	65896212	65896428	-1.13494	0.0157795
chr12	67710678	67710957	-2.12846	1.69864e-05
chr12	68109832	68110050	-1.77749	6.03146e-07
chr12	68110050	68110190	-2.36083	3.29523e-05
chr12	68365092	68365522	-1.50379	0.00093666
chr12	68868179	68868341	-1.67531	0.0313464
chr12	68976567	68976856	-1.51062	0.0025445
chr12	69416424	69416694	-1.07453	0.0221468
chr12	69475326	69475545	-1.00904	0.0341085
chr12	70237028	70237405	-1.72196	3.95182e-06
chr12	71163291	71163548	-2.28863	0.00420087
chr12	72466055	72466296	-2.01839	0.00407916
chr12	73383943	73384140	-1.954	0.00324407
chr12	73612688	73612891	-1.60984	0.0233702
chr12	74847315	74847502	-2.18827	0.00511912
chr12	74890312	74890413	-1.38852	0.0212644
chr12	74890413	74890501	-2.34201	0.00268877
chr12	75558332	75558625	-1.29354	0.022553
chr12	75646455	75646858	-2.54805	1.76283e-12
chr12	75666201	75666493	-2.07855	0.00170754
chr12	75960125	75960381	-1.03739	0.00528101
chr12	75986101	75986257	-1.70202	0.0229937
chr12	77362966	77363134	-2.47075	0.000837808
chr12	77549346	77549587	-2.03011	0.00184541
chr12	77592138	77592289	-1.23045	0.0082078
chr12	77746122	77746429	-1.74858	0.0080832
chr12	77925550	77925619	-1.81882	0.0393501
chr12	78153373	78153579	-1.70394	0.0170031
chr12	78726254	78726403	-1.1299	0.0440245
chr12	80442943	80443083	-1.7174	0.0494499
chr12	80635073	80635178	-2.99098	0.0018693
chr12	81077386	81077588	-1.00925	0.0190781
chr12	81992560	81992723	-1.47584	0.0280987
chr12	82089868	82090010	-1.93522	0.0366358
chr12	82299759	82299886	-1.99193	0.0295333
chr12	82524110	82524280	-1.78242	0.0197246
chr12	83470851	83471069	-1.70395	0.0173488
chr12	83573822	83573919	-2.00091	0.0469699
chr12	83823691	83823939	-1.07107	0.0342656
chr12	84728003	84728185	-1.72127	0.0129555
chr12	85076790	85076933	-1.59375	0.028726
chr12	85310175	85310356	-2.04588	0.00445467
chr12	85539405	85539562	-2.72888	0.00130064
chr12	86050118	86050274	-1.97745	0.0126078
chr12	86264381	86264828	-2.35779	1.2618e-08
chr12	88305660	88305766	-2.8311	0.00831228
chr12	88431424	88431692	-1.96254	0.00135927
chr12	89019664	89019884	-1.64379	0.0120087
chr12	89263994	89264185	-1.75335	0.0218058
chr12	89357263	89357413	-1.81908	0.00607284
chr12	89357413	89357585	-1.20691	0.00710335
chr12	89379161	89379811	-2.97206	3.8079e-21
chr12	89632842	89633081	-1.92397	0.00592115
chr12	90253755	90254038	-2.42909	0.000226302
chr12	90484259	90484432	-1.38607	0.0472351
chr12	90925583	90925838	-2.03144	0.00158181
chr12	91926896	91927198	-2.8845	3.21865e-07
chr12	92021713	92021914	-2.62293	4.95851e-05
chr12	92070368	92070729	-1.70159	0.000100027
chr12	93087408	93087733	-1.49971	0.00398702
chr12	93314626	93314934	-1.75428	0.00643297
chr12	93316364	93316698	-1.42817	0.00108462
chr12	93991165	93991369	-1.36909	0.0409444
chr12	94151658	94151853	-2.25019	0.0023521
chr12	94183481	94183644	-2.01088	0.0177098
chr12	94183800	94183987	-1.62502	0.0114364
chr12	95083989	95084228	-1.60862	0.0131703
chr12	95096946	95097137	-1.47627	0.0421278
chr12	95446510	95446832	-1.63464	0.000224784
chr12	95738068	95738425	-1.70091	0.000119139
chr12	96263602	96263859	-1.54371	0.00886245
chr12	96917259	96917386	-2.07417	0.0116181
chr12	97159432	97159752	-1.77224	1.05008e-05
chr12	98456993	98457246	-1.92097	0.000185073
chr12	100356833	100357127	-1.47853	0.0161719
chr12	100601704	100601871	-1.81786	0.0314776
chr12	101209860	101210261	-1.33081	0.00643297
chr12	101713344	101713554	-1.65245	0.0158237
chr12	102522892	102523057	-1.65218	0.0452844
chr12	102539986	102540156	-2.03663	0.00860583
chr12	102769708	102769829	-1.88994	0.0488446
chr12	102885184	102885898	-2.44482	8.83754e-23
chr12	102917216	102917481	-1.77081	0.000296066
chr12	102950343	102950758	-2.20118	1.06324e-10
chr12	103571461	103571718	-2.02202	0.000202854
chr12	103848231	103848490	-1.58649	0.00218145
chr12	104303581	104303814	-2.96569	2.71637e-06
chr12	104581153	104581387	-2.52477	0.000249196
chr12	105750143	105750419	-2.22889	1.77184e-05
chr12	105960525	105960647	-1.75473	0.0121909
chr12	106021595	106021810	-1.36783	0.0330009
chr12	106493636	106493759	-1.16591	0.0198069
chr12	106493759	106493899	-1.44551	0.0290325
chr12	108457332	108457522	-1.38169	0.0494207
chr12	108734323	108734667	-2.84447	6.34287e-10
chr12	108768605	108769042	-1.15539	0.0022646
chr12	109069992	109070209	-1.71298	0.0138739
chr12	109111064	109111234	-1.09117	0.0186196
chr12	109273362	109273726	-1.35635	0.0130511
chr12	109291485	109291807	-2.37074	5.98893e-09
chr12	109727142	109727407	-1.2133	0.0196845
chr12	109737753	109738020	-1.12938	0.0261071
chr12	109945093	109945291	-1.07314	0.0126078
chr12	109949060	109949345	-2.56318	5.79657e-06
chr12	110039172	110039331	-1.11501	0.0267902
chr12	110199704	110199847	-1.78749	0.0265206
chr12	110247382	110247888	-1.62904	1.69469e-05
chr12	113098598	113098672	-1.7746	0.0279735
chr12	113223273	113223417	-1.77891	0.0140651
chr12	113245737	113245977	-1.27561	0.0221718
chr12	113245977	113246099	-1.40121	0.0106612
chr12	113422252	113422483	-1.25234	0.00207117
chr12	113441039	113441763	-1.0167	7.49681e-06
chr12	113519826	113519977	-1.72566	0.0265182
chr12	113712650	113712918	-1.65964	0.00856252
chr12	113766113	113766601	-1.0988	0.0101002
chr12	113770466	113770832	-1.69073	5.62206e-05
chr12	114220489	114220911	-1.5916	0.000341306
chr12	114247267	114247560	-1.35333	0.010786
chr12	114611545	114611939	-1.56944	1.96168e-05
chr12	115508110	115508237	-1.32358	0.0119853
chr12	115794739	115795000	-2.12618	0.00222514
chr12	116503012	116503523	-1.16574	0.00253159
chr12	116529073	116529362	-1.323	0.00950941
chr12	117907333	117907590	-1.4058	0.0349306
chr12	119008791	119009069	-1.94888	0.000772007
chr12	119208732	119208869	-1.3388	0.00787737
chr12	119229931	119230105	-1.04455	0.0279979
chr12	119302266	119302383	-2.0231	0.00053662
chr12	119302383	119302764	-1.31531	1.50291e-07
chr12	119334468	119334821	-2.09132	2.77e-08
chr12	119381843	119382132	-1.09735	0.0362705
chr12	119432952	119433415	-2.18456	5.34921e-08
chr12	120430458	120430714	-1.22685	0.0155222
chr12	120629033	120629210	-1.693	0.0101961
chr12	120978189	120978351	-1.26312	0.0448985
chr12	120978351	120978866	-1.14561	0.000463627
chr12	120984580	120984773	-1.38472	0.00840855
chr12	121334873	121335023	-1.67275	0.0433729
chr12	121377046	121377298	-1.77241	0.00804186
chr12	121466754	121467081	-1.24774	0.0215936
chr12	121536484	121537015	-1.10547	0.00667774
chr12	121537015	121537505	-1.0385	0.000204829
chr12	121748546	121748800	-1.24805	0.0260857
chr12	121748922	121749225	-1.84884	2.18665e-05
chr12	121797145	121797375	-2.07969	3.98981e-10
chr12	121797375	121797641	-1.41191	0.000665676
chr12	121857523	121857765	-1.24004	0.0290434
chr12	122040699	122040993	-1.42043	0.00206886
chr12	122064071	122064326	-1.09005	0.00417247
chr12	122421060	122421443	-1.15246	0.0414943
chr12	124143811	124144047	-1.00044	0.0207525
chr12	124188566	124188790	-1.6811	0.00657435
chr12	124233597	124233682	-2.23753	0.0293665
chr12	124273736	124273864	-1.35245	0.00775675
chr12	124273864	124273963	-1.55551	0.0205811
chr12	124509607	124510229	-1.44251	3.27439e-06
chr12	124632429	124632816	-1.15529	0.0278942
chr12	124745935	124746263	-1.2769	8.72799e-05
chr12	124828637	124828994	-1.12823	0.0258122
chr12	124884886	124885402	-1.3284	0.000419689
chr12	125049347	125049925	-2.1177	2.72071e-12
chr12	125198777	125198916	-1.99224	0.0211775
chr12	125651764	125651949	-1.95913	0.0111932
chr12	126438037	126438213	-1.68593	0.00832333
chr12	126558083	126558221	-1.70087	0.0293925
chr12	126784425	126784599	-1.60255	0.0353491
chr12	126914500	126914725	-1.67752	0.0108958
chr12	126974928	126975054	-2.62929	0.00393201
chr12	127414747	127414897	-2.34989	0.00720495
chr12	127531721	127531852	-1.87291	0.0315602
chr12	127542356	127542780	-1.87021	0.000477231
chr12	127723324	127723639	-1.6309	0.00342555
chr12	127773619	127773812	-1.9133	0.00136879
chr12	128190697	128190915	-1.5326	0.0118734
chr12	128644760	128644993	-1.6392	0.0143208
chr12	129531101	129531339	-2.20144	0.00017796
chr12	129914688	129914906	-1.32233	0.0177341
chr12	130045002	130045580	-1.17253	0.00101336
chr12	130619643	130619891	-1.65821	0.0078293
chr12	130633770	130634107	-1.37534	0.00447354
chr12	130776242	130776385	-1.93904	0.0151039
chr12	130776690	130776883	-1.89456	0.000341792
chr12	130819119	130819295	-1.06853	0.0251383
chr12	130870910	130871219	-1.45646	0.000589782
chr12	130916262	130916467	-2.27282	0.000652399
chr12	130952547	130952804	-2.11066	0.000110061
chr12	130987195	130987650	-2.26956	0.00607284
chr12	131132204	131132307	-1.53483	0.0250274
chr12	131218410	131218933	-1.17696	0.00223885
chr12	131229475	131229987	-1.32909	0.000379347
chr12	131230099	131230253	-1.6931	0.010376
chr12	131439089	131439183	-1.91078	0.0185261
chr12	131454779	131455007	-1.05954	0.0044622
chr12	131513734	131514060	-1.26424	0.0103935
chr12	131618368	131618523	-1.84838	0.0202676
chr12	131860806	131861092	-1.5049	0.0100752
chr12	132062037	132062356	-1.19122	0.0265758
chr12	132084858	132085003	-1.20295	0.0254749
chr12	132085003	132085099	-1.54641	0.0276479
chr12	132430339	132430571	-1.97654	0.00132012
chr12	132494353	132494575	-1.05252	0.016658
chr12	132517249	132517732	-1.09147	0.00249885
chr12	132594042	132594249	-1.11796	0.00347982
chr13	20721684	20722159	-1.12279	0.00931179
chr13	22428187	22428433	-1.54687	0.035245
chr13	22926383	22926659	-1.4207	0.0140656
chr13	24728145	24728266	-1.51196	0.0340423
chr13	25901648	25901913	-2.41051	4.19618e-06
chr13	25910297	25910572	-1.254	0.0264739
chr13	26022617	26022923	-1.22157	0.0293253
chr13	26695745	26696273	-1.13357	0.0019782
chr13	27207529	27207857	-1.80369	0.00521466
chr13	27403888	27404430	-1.36047	0.000104948
chr13	27728445	27728547	-2.13526	0.021432
chr13	27911436	27911647	-1.54812	0.00311907
chr13	27917137	27917523	-2.96499	3.57851e-09
chr13	27917669	27917771	-2.12464	0.0360199
chr13	27917904	27918540	-2.93285	5.87156e-28
chr13	29892294	29892456	-1.87788	0.0232669
chr13	29893502	29893718	-1.7846	0.0014001
chr13	30072225	30072582	-1.21703	0.0315723
chr13	30105533	30105689	-1.63843	0.0307868
chr13	30445797	30446000	-1.40984	0.00186173
chr13	30757046	30757329	-1.70058	0.00368243
chr13	30767137	30767272	-2.17157	0.0223387
chr13	31699794	31699887	-2.3111	0.0281835
chr13	31945710	31945933	-1.85623	0.00084773
chr13	33016904	33017143	-1.40349	0.0260435
chr13	33195437	33195597	-1.58217	0.0329353
chr13	33262250	33262389	-1.63124	0.0466922
chr13	33679470	33679620	-2.05229	0.0197246
chr13	34157137	34157350	-1.04468	0.00863139
chr13	34567805	34567896	-1.78909	0.0492647
chr13	34750411	34750618	-2.51465	1.69864e-05
chr13	35349752	35350009	-2.06543	0.000121361
chr13	36154950	36155218	-1.27118	0.0387102
chr13	37899658	37899870	-2.07623	2.48182e-06
chr13	37899870	37899980	-1.71324	1.66274e-05
chr13	37899980	37900045	-1.83582	0.0454657
chr13	38121397	38121565	-1.4782	0.0298311
chr13	38735705	38736136	-1.28409	0.010161
chr13	38868930	38869069	-1.21417	0.0369789
chr13	38869069	38869183	-1.5527	0.0340274
chr13	39127047	39127286	-2.18854	0.000685842
chr13	39244661	39244819	-2.0248	0.0048908
chr13	41648411	41648523	-2.18278	0.0206116
chr13	43023248	43023894	-1.06921	0.00646047
chr13	44373858	44374087	-1.28383	0.0395584
chr13	44431204	44431339	-2.24264	0.00054829
chr13	44431339	44431428	-1.58977	0.00156697
chr13	44648499	44648660	-2.16515	0.00728319
chr13	45447265	45447476	-1.46977	0.0399156
chr13	45615512	45615885	-1.24524	3.10082e-05
chr13	47933275	47933523	-1.35311	0.033347
chr13	48749865	48749997	-2.27126	0.01099
chr13	49545714	49546012	-1.0867	0.0468518
chr13	49836643	49836797	-1.21679	0.0133826
chr13	51997988	51998303	-1.0153	0.00133601
chr13	51998714	51999327	-1.33732	0.000678013
chr13	52846161	52846523	-1.35071	0.0222019
chr13	53490942	53491051	-1.86835	0.0447549
chr13	53946574	53946764	-2.11118	0.00293467
chr13	56528596	56528776	-1.28319	0.0109899
chr13	57046185	57046326	-2.4189	0.00810468
chr13	57629893	57630155	-1.10868	0.000665698
chr13	58281403	58281632	-1.22996	0.00531502
chr13	59352754	59352940	-1.24511	0.00650201
chr13	59751010	59751272	-1.29546	0.0294994
chr13	59991471	59991722	-1.29438	0.0255906
chr13	63174453	63174648	-2.05015	0.001636
chr13	64675427	64675586	-2.14247	0.00507059
chr13	65292704	65292856	-1.70171	0.0444957
chr13	65326391	65326652	-1.37389	0.0136912
chr13	66585912	66586092	-1.88947	0.0124321
chr13	70249371	70249590	-1.02103	0.0170396
chr13	70668399	70668554	-1.71228	0.0275662
chr13	70856815	70857025	-1.62926	0.0092069
chr13	71713006	71713118	-1.89672	0.0136934
chr13	71713118	71713257	-1.41478	0.000866134
chr13	71750988	71751135	-2.85654	0.00214723
chr13	71758922	71759136	-1.17877	0.0436969
chr13	71760055	71760459	-1.05477	0.035963
chr13	73261768	73261917	-1.74421	0.0334758
chr13	73325973	73326166	-2.00914	0.000559281
chr13	73766042	73766286	-1.5169	0.00856252
chr13	73989420	73989803	-1.38449	0.000802
chr13	74453511	74453802	-1.16257	0.0313902
chr13	75339952	75340223	-1.41591	0.0120096
chr13	76019463	76019629	-1.71675	0.045044
chr13	76049096	76049326	-1.70847	0.00403744
chr13	76307280	76307503	-1.42729	0.0304858
chr13	76696402	76696618	-2.15037	0.00347982
chr13	77437419	77437627	-2.55944	6.85003e-06
chr13	78067343	78067651	-1.25247	0.0297816
chr13	78841698	78841859	-1.65477	0.0471452
chr13	79485010	79485235	-2.21877	7.47198e-05
chr13	79803987	79804198	-1.16041	0.042526
chr13	80132767	80133391	-1.0192	0.000230109
chr13	80882123	80882499	-1.55893	5.53129e-05
chr13	80945474	80945548	-1.48987	0.0045921
chr13	81874441	81874569	-1.66473	0.0344025
chr13	84045515	84045659	-2.8785	0.00271996
chr13	85386636	85386773	-1.63135	0.0497914
chr13	85799148	85799566	-1.11502	0.0167343
chr13	90315156	90315364	-1.39887	0.0397575
chr13	90502815	90503077	-1.43708	0.00451586
chr13	91618468	91618595	-2.35739	0.0078974
chr13	93202154	93202423	-1.36292	0.0146075
chr13	94119346	94119927	-1.73338	8.93264e-07
chr13	94120915	94121152	-1.82234	0.0187199
chr13	94661098	94661266	-1.03546	0.0293925
chr13	95258709	95259028	-1.56201	0.00538275
chr13	95553704	95553815	-2.26684	0.0145512
chr13	95641994	95642318	-1.40051	0.00299132
chr13	95698147	95698385	-1.40561	0.0373292
chr13	96984084	96984271	-1.34851	0.041442
chr13	98199549	98199837	-1.08846	0.0306516
chr13	98202121	98202362	-1.7821	0.00343198
chr13	98291740	98291979	-1.53236	0.031156
chr13	98431059	98431192	-1.59489	0.0166332
chr13	98431192	98431364	-1.27368	0.00945431
chr13	98599795	98599969	-1.46519	0.0395004
chr13	98986297	98986475	-1.67295	0.00686326
chr13	101289867	101290045	-1.3181	0.0325239
chr13	101876147	101876320	-2.31758	0.00557664
chr13	103517486	103517933	-2.69786	1.06416e-09
chr13	103539344	103539553	-1.74846	0.00190721
chr13	105202510	105202662	-1.85262	0.0224815
chr13	105969794	105969995	-2.12544	0.00705065
chr13	106144318	106144446	-2.19014	0.0188475
chr13	106472185	106472428	-1.18484	0.0341128
chr13	106958739	106958901	-2.01047	0.007932
chr13	107477137	107477444	-1.33712	0.0230142
chr13	107563228	107563315	-2.20146	0.0241642
chr13	108154408	108154803	-1.79237	6.47634e-05
chr13	108226340	108226555	-1.49116	2.18717e-05
chr13	108226555	108226692	-1.64421	0.0110607
chr13	108346456	108346729	-1.59061	0.000496068
chr13	109332009	109332347	-1.77796	0.00199167
chr13	109412879	109412937	-2.20801	0.0276967
chr13	109667215	109667363	-1.70206	0.0478252
chr13	110308931	110309123	-1.78506	0.00222514
chr13	110312666	110313008	-1.07184	0.0460737
chr13	110485603	110485780	-1.46875	0.0167366
chr13	110820409	110820633	-1.63234	0.00393328
chr13	112619781	112619980	-2.31278	2.35137e-05
chr13	112885709	112886348	-1.86287	5.15587e-11
chr13	112990883	112991162	-1.18049	0.000203297
chr13	113001369	113001691	-1.13984	0.00239858
chr13	113001691	113001819	-1.45255	0.0287597
chr13	113105611	113105895	-1.44479	2.86084e-05
chr13	113122578	113122656	-2.07128	0.00806309
chr13	113122656	113122912	-1.93784	8.05712e-11
chr13	113746207	113746368	-2.45669	0.0012034
chr13	114064608	114064852	-1.35455	0.029714
chr13	114065148	114065774	-1.36311	0.000568196
chr13	114118660	114118858	-1.46909	0.0144602
chr14	20333448	20333750	-1.97479	0.000139398
chr14	20376362	20376588	-1.53091	0.0396412
chr14	20418626	20418746	-2.1229	0.01091
chr14	20546983	20547249	-1.36933	0.0134641
chr14	20691100	20691281	-1.66579	0.0395323
chr14	21039078	21039237	-1.6009	0.0454585
chr14	21040157	21040370	-1.38678	0.0197246
chr14	21191981	21192229	-1.59046	0.00663446
chr14	21669392	21669660	-1.38823	0.00887454
chr14	22024287	22024424	-2.16668	0.00801596
chr14	22100303	22100538	-1.24909	0.0274029
chr14	22296865	22296970	-2.05656	0.0311815
chr14	22488013	22488256	-1.79698	0.00415873
chr14	22819586	22819889	-1.38466	5.64256e-05
chr14	23494327	23494540	-1.65058	0.0037274
chr14	23613531	23613761	-1.96	0.00260248
chr14	24090619	24090782	-1.14899	0.0366041
chr14	24426877	24427496	-1.27399	0.000106428
chr14	24816292	24816712	-1.75634	2.485e-06
chr14	24817174	24817504	-1.79517	0.000302235
chr14	24817930	24818419	-1.43432	0.00640018
chr14	24885590	24885740	-1.61149	0.0148404
chr14	24960106	24960290	-1.94817	0.00447354
chr14	25537955	25538130	-2.00971	0.00659161
chr14	26356194	26356490	-2.14787	0.000542666
chr14	27040625	27040916	-1.59208	0.00156733
chr14	27528398	27528614	-1.30493	0.0289967
chr14	29585073	29585339	-1.37471	0.000415805
chr14	29755432	29755599	-1.98922	0.0145512
chr14	29896346	29896659	-1.37121	0.0189135
chr14	29944197	29944354	-1.91502	0.0281714
chr14	32006215	32006649	-1.54437	4.8459e-05
chr14	33118784	33118957	-1.1272	0.0487002
chr14	33475770	33475943	-1.51359	0.036238
chr14	34959404	34959604	-1.68037	0.0371524
chr14	35356081	35356402	-1.00065	0.0413206
chr14	35818489	35818598	-1.93392	0.0331597
chr14	36091172	36091374	-1.36727	0.00136889
chr14	37466429	37466581	-1.52956	0.00803889
chr14	37466581	37466754	-1.77166	0.000129421
chr14	37466754	37466918	-2.18618	2.24112e-05
chr14	37546916	37547135	-1.10212	0.00912228
chr14	37585062	37585434	-1.10393	0.0217527
chr14	37591370	37591935	-1.32504	1.95754e-05
chr14	37599774	37600117	-1.16794	0.0494021
chr14	37602899	37603129	-1.39817	0.0289797
chr14	37969524	37969812	-1.89314	0.000207963
chr14	38207924	38208197	-2.13328	0.000570439
chr14	39024133	39024489	-2.11582	6.10504e-05
chr14	39102472	39102674	-1.5371	0.021023
chr14	39339142	39339278	-2.39517	0.00236022
chr14	39615433	39615588	-2.10254	0.00977357
chr14	41449199	41449348	-1.88027	0.0192059
chr14	42451248	42451548	-1.80919	0.00294416
chr14	43900211	43900434	-1.79448	0.0100908
chr14	46490492	46490682	-1.62382	0.0480825
chr14	48963334	48963509	-2.04667	0.00699011
chr14	49366628	49366814	-1.58157	0.0418984
chr14	49641738	49641928	-1.56507	0.00745448
chr14	49641928	49642072	-1.80091	1.73067e-05
chr14	49642072	49642194	-1.75386	0.00279135
chr14	49768637	49769014	-1.29566	0.0196812
chr14	51283438	51283691	-1.92962	0.00156076
chr14	51424584	51425077	-2.13879	8.01673e-06
chr14	51432432	51432602	-2.04304	0.00856621
chr14	51432704	51432897	-1.75846	0.00740403
chr14	51617064	51617333	-1.84706	0.000246514
chr14	51846626	51847066	-1.08279	0.0274879
chr14	52050327	52050465	-2.21685	0.00938609
chr14	52695855	52696094	-1.21342	0.042522
chr14	53963725	53963968	-1.37247	0.0119532
chr14	54652300	54652512	-1.26841	0.0314031
chr14	54773236	54773502	-1.00545	0.0103113
chr14	54837820	54837978	-1.65188	0.0364812
chr14	55141869	55142123	-2.36605	0.000501496
chr14	56002435	56002642	-1.78042	0.00823166
chr14	56224972	56225325	-1.3916	4.6484e-05
chr14	57493836	57494022	-1.96065	0.00660723
chr14	58772092	58772408	-1.78387	0.00040839
chr14	58773274	58773548	-1.09652	0.0044567
chr14	58777563	58777884	-1.01593	0.0130826
chr14	59069627	59069775	-1.77151	0.0296573
chr14	59679986	59680182	-1.60071	0.00747755
chr14	59844502	59844706	-2.05327	0.00115183
chr14	60004117	60004257	-1.91353	0.0156494
chr14	60304554	60304801	-1.12689	0.038063
chr14	61581415	61581772	-1.7145	0.00109846
chr14	61602797	61603054	-1.98954	0.000526933
chr14	61644943	61645093	-1.79783	0.0291872
chr14	62029643	62029894	-1.52563	0.00860296
chr14	62692308	62692494	-1.28606	0.00128682
chr14	63257295	63257633	-1.74664	3.77489e-05
chr14	64196904	64197346	-1.34506	0.00242979
chr14	64648468	64648762	-2.02511	1.15103e-05
chr14	64698909	64699239	-2.0719	0.000405117
chr14	65297845	65298121	-1.2231	0.0313404
chr14	66652810	66653059	-1.23955	0.0333909
chr14	67442568	67442833	-1.38374	0.0126705
chr14	67541869	67542076	-1.90512	0.00148064
chr14	67729177	67729485	-1.64969	0.000456105
chr14	67738787	67739057	-1.75876	0.0068623
chr14	68008829	68008980	-2.38292	0.0139279
chr14	68295403	68295520	-1.31023	0.0256021
chr14	68295520	68295669	-1.92737	0.00115503
chr14	68486410	68486693	-1.42831	0.0100848
chr14	68492999	68493247	-1.19975	0.0217527
chr14	68518212	68518769	-2.1563	1.01537e-07
chr14	68628272	68628369	-1.80114	0.00523581
chr14	68628369	68628474	-1.82412	3.36284e-05
chr14	68628474	68629090	-1.61561	3.98981e-10
chr14	68630084	68630450	-1.52229	6.5281e-05
chr14	68654985	68655402	-1.54984	6.62226e-05
chr14	68784429	68784829	-1.11805	0.00405139
chr14	69559778	69559952	-1.68451	0.032675
chr14	69606393	69606503	-1.40529	0.00639155
chr14	69606503	69606685	-1.65799	0.000612
chr14	69879204	69879651	-1.0446	0.00035494
chr14	69937474	69937740	-1.18211	0.0305962
chr14	69942514	69942636	-1.9203	0.0437726
chr14	69942971	69943624	-1.70663	6.43557e-14
chr14	70318378	70318545	-1.7413	0.0167492
chr14	71228726	71228949	-1.45265	0.000275817
chr14	71228949	71229052	-2.07239	0.00296872
chr14	72075796	72076060	-1.91397	0.00222514
chr14	72776960	72777111	-1.50531	0.0421278
chr14	73422646	73422871	-2.22842	4.50518e-05
chr14	73763488	73763673	-1.70133	0.00520449
chr14	73771915	73772131	-1.24979	0.00657531
chr14	73783369	73783536	-1.97026	0.0132547
chr14	73852673	73852857	-1.27019	0.0494476
chr14	74349816	74350182	-1.48194	0.000669643
chr14	74898741	74898951	-1.76328	0.00589323
chr14	74950944	74951255	-1.31313	0.00300593
chr14	74978258	74978717	-1.18394	0.00459405
chr14	75147533	75147994	-1.17292	0.00444297
chr14	75223856	75224210	-1.91745	2.91932e-06
chr14	75911971	75912173	-1.15314	0.0306185
chr14	76253120	76253444	-2.01036	3.16447e-06
chr14	76547553	76547848	-1.10183	0.0412076
chr14	76970941	76971087	-1.71642	0.0143492
chr14	77023572	77023790	-1.212	0.00201461
chr14	77024197	77024518	-1.26064	0.0133473
chr14	77133825	77134081	-1.37699	0.0146988
chr14	77204359	77204705	-1.45345	0.00130337
chr14	77965964	77966221	-2.62171	2.65769e-05
chr14	79077212	79077398	-1.30249	0.0485107
chr14	79201977	79202176	-1.48737	0.0277094
chr14	79342171	79342316	-2.31834	0.00729505
chr14	79709143	79709240	-2.09865	0.0367404
chr14	79764276	79764440	-1.6142	0.0200411
chr14	80215883	80216072	-1.64357	0.0204961
chr14	80264755	80265045	-2.04382	0.000246514
chr14	80324166	80324386	-1.69662	0.00636939
chr14	81315453	81315641	-1.069	0.0265199
chr14	81819398	81819773	-1.92034	7.68408e-06
chr14	81981047	81981216	-1.53999	0.025813
chr14	82404119	82404247	-1.80431	0.0376673
chr14	82979929	82980098	-1.90596	0.0165937
chr14	85250438	85250509	-1.58809	0.0494491
chr14	85250509	85250673	-1.19954	0.00990013
chr14	85454359	85454695	-2.29228	0.000120474
chr14	85471653	85472057	-1.12876	0.000187484
chr14	85529914	85530179	-1.17454	0.0205521
chr14	86805880	86805995	-2.31525	0.0178098
chr14	86938449	86938634	-3.44738	2.75196e-05
chr14	87050028	87050189	-1.67597	0.0174366
chr14	87161641	87161782	-1.04058	0.0394513
chr14	87690276	87690478	-1.27345	0.0320345
chr14	87691562	87691824	-1.57091	0.00491657
chr14	88195800	88196012	-1.51693	0.0195941
chr14	88270848	88271072	-1.77512	0.000456105
chr14	88388823	88389040	-2.9544	9.74576e-05
chr14	88492281	88492480	-1.42179	0.0405589
chr14	88613727	88614033	-2.01991	2.70081e-05
chr14	88682552	88682818	-1.44003	0.00528101
chr14	89012159	89012717	-1.60035	0.000127967
chr14	89368677	89369113	-1.60003	8.94068e-06
chr14	89576617	89576835	-1.86736	0.00299173
chr14	90454321	90454706	-1.01958	5.62206e-05
chr14	90501963	90502486	-2.0044	1.05563e-11
chr14	90512479	90512988	-1.08276	0.00574665
chr14	90513324	90514041	-1.0933	1.86692e-06
chr14	91361473	91361791	-1.54858	0.00172639
chr14	91466308	91466484	-1.49497	0.0290325
chr14	92253531	92253636	-2.36348	0.0202677
chr14	92348192	92348358	-1.39938	0.0108743
chr14	92348358	92348535	-1.2769	0.0071137
chr14	93020034	93020336	-1.42375	0.00502813
chr14	93036226	93036353	-1.39465	0.00522587
chr14	93036353	93036660	-1.18538	0.0106189
chr14	93098989	93099510	-1.78643	8.96984e-06
chr14	93778552	93778770	-1.01927	0.0418012
chr14	93787542	93787681	-1.33179	0.03443
chr14	94572627	94572855	-1.40543	0.000122081
chr14	94572855	94573197	-1.41992	0.000181117
chr14	94599188	94599582	-1.20729	0.00059992
chr14	94779802	94779999	-1.37755	0.0322521
chr14	95249184	95249388	-1.53296	0.000136953
chr14	95249388	95249535	-2.0574	9.64029e-05
chr14	95255614	95255791	-1.47448	0.0349033
chr14	95265285	95265539	-1.43909	0.0299057
chr14	95360412	95360683	-1.48667	0.00472247
chr14	95444181	95444527	-1.7423	0.000690512
chr14	95597905	95598212	-2.25495	2.79699e-08
chr14	95680457	95680648	-1.48041	0.0145921
chr14	95862364	95862524	-1.83119	0.0315218
chr14	95915292	95915632	-1.57434	0.00123938
chr14	96095732	96096151	-1.64978	4.8459e-05
chr14	96462244	96462584	-1.86212	1.05898e-06
chr14	96468892	96469069	-1.74103	0.0213737
chr14	96762791	96762999	-1.31374	0.0322521
chr14	97021882	97022035	-1.74703	0.0275576
chr14	97025790	97025980	-1.57365	0.0129797
chr14	97458806	97459041	-2.07906	0.0111101
chr14	97978458	97978692	-1.13658	0.0382948
chr14	98327296	98327650	-1.52563	0.00744627
chr14	98669288	98669599	-1.76887	0.0017857
chr14	98891143	98891436	-1.27964	0.0375911
chr14	99187582	99187750	-1.49686	0.0402805
chr14	99572393	99572719	-1.17443	0.00874804
chr14	99784577	99784844	-1.24462	0.025257
chr14	99792828	99793165	-1.40208	0.00269854
chr14	99821878	99822063	-1.34301	0.0478252
chr14	100019334	100019550	-1.52587	0.00940849
chr14	100140614	100140835	-1.22929	0.024806
chr14	100486598	100486727	-1.17468	0.022891
chr14	100830733	100830984	-1.18276	0.0247355
chr14	100831735	100832122	-1.6509	6.876e-05
chr14	100832289	100832597	-2.21532	7.07741e-05
chr14	100840309	100840635	-1.42924	0.0116527
chr14	100857172	100857322	-1.82517	0.000665676
chr14	100857322	100857747	-1.76157	4.00063e-13
chr14	101109983	101110228	-1.50356	4.68503e-05
chr14	101149995	101150244	-1.1166	0.035804
chr14	101217236	101217367	-2.44936	0.00306623
chr14	101239057	101239370	-1.20581	0.016437
chr14	102262948	102263113	-1.84105	0.0172527
chr14	102590693	102591071	-1.07072	0.0187967
chr14	102873550	102873762	-2.38369	2.66654e-05
chr14	103094425	103094795	-1.21445	0.0170396
chr14	103127142	103127366	-1.63668	0.000110017
chr14	103186959	103187125	-1.74345	0.0162852
chr14	103188965	103189241	-1.14311	0.0233437
chr14	103871610	103871971	-1.08088	0.0463272
chr14	103879912	103880312	-1.11197	2.60744e-05
chr14	104171374	104171755	-1.2095	1.67337e-05
chr14	104206302	104206627	-1.41996	0.00616984
chr14	104291351	104291902	-1.33971	2.06631e-07
chr14	104638182	104638490	-1.55466	0.0126728
chr14	104666115	104666350	-1.39512	0.000467542
chr14	104794133	104794489	-1.1754	0.0106041
chr14	105485857	105486112	-1.02624	0.0313836
chr15	22892411	22892683	-1.32381	0.0265249
chr15	23690415	23690690	-1.71323	0.000275111
chr15	25327792	25328013	-1.925	0.00391485
chr15	26629023	26629444	-2.2084	1.79854e-08
chr15	26924281	26924383	-2.50314	0.0113425
chr15	27601618	27601826	-1.35673	0.0425232
chr15	28918294	28918670	-1.59373	0.000614549
chr15	29103812	29104030	-1.12089	0.0113252
chr15	31157649	31157772	-1.52999	0.0126364
chr15	31157772	31157981	-1.68751	9.67448e-07
chr15	31159030	31159504	-1.48929	3.04267e-05
chr15	31265368	31265724	-1.21968	0.0015326
chr15	31296754	31297000	-1.19338	0.00323869
chr15	32641539	32641806	-1.27014	0.00683305
chr15	33200632	33200788	-1.95686	0.0188342
chr15	34437746	34437893	-1.50834	0.0311698
chr15	37035361	37035669	-1.24855	0.0234424
chr15	38163744	38163951	-1.72118	0.010283
chr15	39730641	39730908	-1.70551	0.00263014
chr15	39976371	39976878	-1.7229	4.9852e-06
chr15	40002292	40002614	-2.44419	1.74347e-08
chr15	40081778	40081998	-1.392	5.04213e-05
chr15	42208227	42208426	-1.39158	0.000542666
chr15	43293524	43293729	-1.45462	0.00836962
chr15	46672156	46672399	-1.60544	0.00581394
chr15	46751396	46751501	-2.16803	0.0188946
chr15	47196098	47196303	-1.18349	0.00798267
chr15	49096493	49096597	-2.39057	0.0103674
chr15	50828939	50829081	-2.68323	0.00317303
chr15	51843203	51843336	-2.07937	0.0222019
chr15	52208416	52208561	-1.50638	0.0336364
chr15	52651958	52652213	-1.90461	5.21984e-05
chr15	53252105	53252341	-1.11044	0.0117521
chr15	53559415	53559671	-1.11168	0.0448184
chr15	55498508	55498569	-1.93751	0.0336293
chr15	55786349	55786614	-1.55414	0.00122492
chr15	56251576	56251719	-1.89076	0.0455213
chr15	57138339	57138518	-1.40674	0.0387549
chr15	57259624	57259881	-1.19997	0.000665676
chr15	57296691	57296875	-1.58787	0.035954
chr15	57580917	57581220	-2.2591	7.67122e-08
chr15	58285247	58285543	-1.97524	0.0017692
chr15	60128824	60128969	-1.96716	0.0274879
chr15	60615446	60615607	-1.09712	0.0370628
chr15	62306944	62307188	-1.34006	0.0248574
chr15	63265049	63265222	-2.10458	0.00846638
chr15	63474089	63474488	-1.76672	5.73058e-05
chr15	63870628	63870859	-1.05282	0.00665697
chr15	64521795	64522106	-1.34215	0.0247355
chr15	64681529	64681708	-1.24561	0.0199641
chr15	64835780	64835950	-1.35897	0.00158793
chr15	64905567	64905800	-1.11213	0.0165629
chr15	65049423	65049573	-1.49623	0.000170261
chr15	66611305	66611591	-1.38564	0.0232999
chr15	66707485	66707692	-1.5914	0.00650369
chr15	66779526	66779852	-1.50393	0.0092978
chr15	66883360	66883709	-1.18302	0.0345126
chr15	67135598	67135793	-1.51926	0.0188289
chr15	68421259	68421456	-1.32914	0.0359028
chr15	68631773	68632063	-1.19706	0.0287597
chr15	68795407	68795618	-1.58463	0.00334651
chr15	69317416	69317758	-1.13541	0.0184529
chr15	70078651	70079110	-1.10249	0.0230826
chr15	70079964	70080228	-1.71979	0.00409811
chr15	70165118	70165351	-1.15859	0.00553404
chr15	70165351	70165475	-1.34415	0.0255051
chr15	70196351	70196972	-1.21612	0.000824504
chr15	70433156	70433406	-2.23912	6.42137e-05
chr15	70452300	70452503	-1.6667	0.0101093
chr15	71168553	71168733	-1.50085	0.0475404
chr15	71512559	71512664	-2.19792	0.0387726
chr15	73125366	73125534	-1.69895	0.0297816
chr15	73794353	73794538	-1.87946	0.0108761
chr15	74724098	74724198	-1.32299	0.0294994
chr15	75182452	75182711	-1.4344	0.00569441
chr15	76534144	76534311	-1.74376	0.0315029
chr15	77083767	77083914	-1.79026	0.0021873
chr15	77083914	77084087	-1.81465	8.47686e-07
chr15	78374774	78375078	-1.30805	0.000320599
chr15	80072375	80072595	-1.21937	0.0219669
chr15	82646273	82646493	-1.68069	0.00214564
chr15	83657255	83657450	-1.98733	0.00840855
chr15	84606652	84607065	-1.57482	0.000485465
chr15	85168676	85169034	-2.02592	8.96984e-06
chr15	88388782	88388918	-1.77283	0.0417967
chr15	88932379	88932570	-1.72461	0.0102764
chr15	89151043	89151187	-1.21348	0.0366934
chr15	89806598	89806911	-1.10559	0.0258122
chr15	89998189	89998549	-1.26109	0.000526612
chr15	90029138	90029352	-1.53437	0.00715728
chr15	90126617	90126982	-1.3646	0.000881454
chr15	90165826	90166020	-1.53719	0.0247682
chr15	91536663	91537064	-2.0672	1.14322e-06
chr15	91807214	91807477	-1.54673	0.0086411
chr15	92804130	92804274	-1.8588	0.0297397
chr15	93826787	93827020	-1.46831	0.0299473
chr15	93955147	93955551	-1.08541	0.0124633
chr15	94451607	94451767	-2.47658	0.00258609
chr15	94998763	94998875	-2.36332	0.0300332
chr15	96171885	96172204	-1.35531	0.00344903
chr15	96264831	96265243	-1.2918	0.00583861
chr15	97652802	97653141	-1.3296	0.0151233
chr15	98178016	98178279	-1.35572	0.00768906
chr15	98554587	98554866	-1.37233	4.09612e-05
chr15	98727698	98727835	-1.18491	0.0241642
chr15	100212264	100212413	-3.5085	9.05706e-05
chr15	100715645	100716130	-1.10967	0.00158931
chr15	101187840	101188160	-2.26277	4.34661e-06
chr15	101357391	101357640	-1.36068	0.0130576
chr15	101439490	101439764	-1.44702	0.0131584
chr16	379167	379497	-1.44119	1.05193e-07
chr16	769265	769515	-1.23813	0.02397
chr16	1078529	1078811	-1.06262	0.0246993
chr16	2178883	2179031	-1.72401	0.0223921
chr16	2857598	2857794	-1.37121	0.0323936
chr16	2858461	2858891	-1.34286	6.11001e-07
chr16	2858891	2859101	-1.48647	0.00140965
chr16	3006005	3006213	-1.46687	0.03443
chr16	3695769	3696182	-1.24369	0.00395749
chr16	3983097	3983325	-1.13587	0.00374033
chr16	4313914	4314224	-1.05581	0.00224294
chr16	4924890	4925288	-1.22631	0.0058011
chr16	5738690	5738903	-1.39898	0.016658
chr16	7057179	7057357	-2.04275	0.0211933
chr16	7086917	7087030	-1.39128	0.0334342
chr16	7087030	7087132	-1.18069	0.0489457
chr16	7711213	7711417	-3.30041	2.0194e-06
chr16	7722810	7723067	-1.93809	4.31648e-05
chr16	8590394	8590625	-1.18863	0.0285475
chr16	10622138	10622620	-1.11306	0.000420658
chr16	10622620	10622881	-1.22096	0.00697305
chr16	11149062	11149279	-1.52452	0.0108543
chr16	17304233	17304377	-2.35207	0.00622101
chr16	18998810	18999045	-1.04379	0.041949
chr16	19479362	19479658	-1.51851	0.00889134
chr16	20385921	20386594	-1.07652	0.00441099
chr16	21261022	21261260	-1.36399	0.0172816
chr16	23694887	23695204	-1.34674	4.6484e-05
chr16	24344846	24345123	-1.3025	0.0200568
chr16	26450039	26450151	-1.89876	0.0387692
chr16	27375042	27375246	-1.02497	0.0209911
chr16	27718862	27719027	-1.94547	0.0126505
chr16	31877379	31877566	-1.74685	0.012582
chr16	46633153	46633392	-1.02476	0.0176449
chr16	46748313	46748591	-1.05175	0.0159493
chr16	46918768	46919798	-1.08401	1.4235e-07
chr16	47970384	47970594	-1.53904	0.0253762
chr16	48041979	48042137	-1.55724	0.0409444
chr16	48067463	48067591	-2.04492	0.01099
chr16	48229143	48229295	-1.82472	0.0220405
chr16	48687492	48687700	-1.34794	0.0318788
chr16	48810957	48811203	-1.24544	0.0440912
chr16	48999102	48999353	-1.35749	0.0149834
chr16	49019292	49019600	-1.59082	0.00314904
chr16	49484540	49484677	-1.07789	0.0465651
chr16	51235680	51235805	-2.16526	0.0133716
chr16	51244157	51244407	-1.25378	0.0292605
chr16	51734322	51734517	-1.29832	0.0483321
chr16	52456385	52456582	-1.70899	0.00504043
chr16	52549079	52549200	-2.25438	0.0173264
chr16	52573689	52573917	-1.7757	0.00192317
chr16	54176456	54176659	-1.91059	0.00106669
chr16	54430467	54430789	-1.3843	0.00557629
chr16	55371151	55371309	-2.86606	0.0011097
chr16	55623308	55623576	-1.16373	0.0387524
chr16	55636981	55637256	-1.55907	0.0108785
chr16	56909792	56910059	-1.39031	0.00412777
chr16	56921689	56921849	-1.60156	0.0372198
chr16	56922524	56922748	-1.44741	0.0173804
chr16	57372270	57372423	-1.2669	0.00981882
chr16	57372423	57372572	-1.82895	0.000414354
chr16	57471979	57472075	-1.91144	0.00110782
chr16	57472075	57472228	-1.92313	6.93266e-08
chr16	57472228	57472587	-1.20677	0.00626936
chr16	57607012	57607305	-1.01127	0.00713375
chr16	57639301	57639494	-1.25523	0.00169674
chr16	57703963	57704357	-1.21566	0.0189135
chr16	57797696	57797894	-1.25664	0.0246192
chr16	57821526	57821841	-1.65877	0.000829391
chr16	57846393	57846677	-1.68428	0.000327833
chr16	57862879	57863079	-1.68585	0.012473
chr16	58024627	58025077	-1.00174	0.0133874
chr16	58499914	58500238	-1.37702	3.13305e-05
chr16	61399514	61399710	-2.47554	0.00181433
chr16	63451506	63451627	-1.90164	0.0344113
chr16	63703150	63703285	-1.35317	0.00760594
chr16	65511029	65511252	-1.34935	0.0307737
chr16	67093464	67093610	-1.83174	0.0254205
chr16	67363427	67363842	-2.04739	5.84692e-08
chr16	67716210	67716465	-1.36033	0.0278983
chr16	68786612	68786976	-2.24727	3.10912e-07
chr16	69723911	69724037	-1.70602	0.036495
chr16	69917807	69918129	-1.49993	0.000213886
chr16	70440059	70440386	-1.26304	0.00110585
chr16	71205814	71206029	-1.3482	0.000860362
chr16	72985732	72985904	-1.45686	0.0346714
chr16	72992213	72992440	-1.32565	0.000619848
chr16	73020416	73020657	-2.24856	6.42137e-05
chr16	73152898	73152986	-1.29471	0.0475495
chr16	75342470	75342604	-2.14213	0.0220206
chr16	75565100	75565348	-1.49853	0.0035509
chr16	75764210	75764442	-1.36256	0.0154972
chr16	75944232	75944366	-2.8885	0.00138759
chr16	76574849	76574992	-2.36596	0.00482252
chr16	77271811	77272028	-2.04024	0.00893542
chr16	77409529	77409643	-1.8424	0.0403412
chr16	78241760	78241953	-1.07081	0.0140976
chr16	78241953	78242120	-1.35793	0.0220681
chr16	79723613	79724001	-1.21283	0.00574665
chr16	80407443	80407791	-1.53351	0.00327478
chr16	81405858	81406116	-1.84478	0.0013732
chr16	81429065	81429266	-1.63439	0.00505467
chr16	81448509	81448811	-1.31038	0.000353742
chr16	81549048	81549520	-1.71912	5.70124e-06
chr16	83003027	83003316	-1.29018	0.0146988
chr16	83995814	83996170	-2.01296	1.18632e-06
chr16	84313066	84313392	-1.49867	0.000684964
chr16	85047183	85047465	-1.21964	0.0212101
chr16	85562204	85562778	-1.50243	1.27556e-05
chr16	85713009	85713200	-1.13922	0.0418516
chr16	85753104	85753354	-1.46188	0.00506879
chr16	86196141	86196386	-1.90256	0.000285365
chr16	86819025	86819360	-1.70677	0.00120665
chr16	86954002	86954421	-1.05407	0.0432524
chr16	87000142	87000393	-1.0957	0.0467141
chr16	87388330	87388706	-1.00089	0.000246711
chr16	87942986	87943174	-2.07489	0.00736194
chr16	88487671	88488804	-1.72558	2.01226e-15
chr16	88497651	88497811	-1.58718	0.00832333
chr16	88497811	88498412	-1.49883	8.27911e-11
chr16	89330217	89330459	-1.40031	0.0133255
chr16	89687458	89687584	-1.77275	0.00306985
chr16	90022506	90022999	-1.87933	2.79699e-08
chr17	320811	321211	-1.74347	9.62344e-07
chr17	321211	321435	-1.68741	2.71637e-06
chr17	334030	334235	-1.77573	0.00377615
chr17	1456905	1457214	-1.37852	0.00356679
chr17	1977688	1977857	-1.34956	0.0334342
chr17	2904215	2904466	-1.24343	0.0460304
chr17	2928186	2928430	-2.46564	5.3851e-09
chr17	2928430	2928653	-2.6094	3.80375e-20
chr17	2928653	2928992	-2.62653	1.60093e-15
chr17	2931528	2931714	-1.83472	0.010786
chr17	3612519	3612742	-1.34625	0.0300332
chr17	4033928	4034196	-2.21909	1.57819e-05
chr17	4595112	4595399	-1.3419	0.0301099
chr17	6420135	6420625	-1.11485	0.00531502
chr17	6592268	6592483	-1.94229	0.00290366
chr17	7114627	7114879	-1.74377	0.000350159
chr17	7383959	7384306	-1.04016	0.0049415
chr17	7922858	7923237	-1.2144	0.00792928
chr17	7933120	7933284	-1.6723	0.0313404
chr17	8153617	8153915	-1.19006	0.0118627
chr17	8872082	8872336	-1.65488	0.02297
chr17	8888535	8888770	-1.42935	0.010778
chr17	9115446	9115837	-1.34156	0.00260248
chr17	9237725	9238058	-1.03536	0.0282242
chr17	13438493	13438627	-1.84241	0.0311882
chr17	13822810	13823028	-1.81091	0.0131301
chr17	13944090	13944230	-2.09702	0.0296598
chr17	14342035	14342179	-2.17421	0.0257848
chr17	16536888	16537129	-1.53022	0.00241399
chr17	17096541	17096756	-1.83192	0.000789133
chr17	17594518	17594727	-1.46859	0.0296133
[truncated: 3,062 more rows]
