# Supplementary material for: TET1 dioxygenase is required for FOXA2-associated chromatin remodeling in pancreatic beta-cell differentiation
Source: Nat Commun. 2022 Jul 7;13:3907. doi: 10.1038/s41467-022-31611-x (PMC9263144; doi:10.1038/s41467-022-31611-x)
Supplement: Supplementary file 8 — Supplementary Data 5 [file 41467_2022_31611_MOESM8_ESM.xlsx]

## Sheet: Differentiation-specific
Supplementary Data 5. Hyper-DMRs in TKO (differentiation-specific and non-differentiation)
chrom	start	end
chr1	858571	858783
chr1	940893	941035
chr1	959738	959993
chr1	970300	971049
chr1	995848	995982
chr1	1001067	1001264
chr1	1005027	1005197
chr1	1005542	1005636
chr1	1013290	1013382
chr1	1034541	1034792
chr1	1062338	1062707
chr1	1116925	1116976
chr1	1164654	1164981
chr1	1206236	1206836
chr1	1304818	1305094
chr1	1309428	1309841
chr1	1347783	1348593
chr1	1358284	1358627
chr1	1362101	1362181
chr1	1433107	1433765
chr1	1510994	1511313
chr1	1513100	1513137
chr1	1586364	1586495
chr1	1631696	1631716
chr1	1782566	1783184
chr1	1897279	1897411
chr1	1909527	1909865
chr1	1944391	1944423
chr1	1959901	1960003
chr1	2046577	2046763
chr1	2051493	2051668
chr1	2193941	2194059
chr1	2208297	2208511
chr1	2230356	2231118
chr1	2272149	2272210
chr1	2311588	2311623
chr1	2413701	2414304
chr1	2585603	2585650
chr1	3101208	3101307
chr1	3135372	3135476
chr1	3171192	3171274
chr1	3219415	3219675
chr1	3222056	3222264
chr1	3241089	3241199
chr1	3247503	3248368
chr1	3250307	3250347
chr1	3261429	3261551
chr1	3320491	3320694
chr1	3330910	3331068
chr1	3349248	3349378
chr1	3393177	3393464
chr1	3471631	3472052
chr1	3502279	3502345
chr1	3614989	3615219
chr1	3625564	3625855
chr1	3668811	3669148
chr1	3688460	3688925
chr1	3718085	3718521
chr1	3858288	3858335
chr1	3899410	3899424
chr1	4653523	4653901
chr1	4657887	4658042
chr1	4710706	4711754
chr1	5046533	5046637
chr1	5226235	5226430
chr1	5425397	5425552
chr1	5455751	5455964
chr1	5482026	5482069
chr1	5522072	5522295
chr1	5717770	5718001
chr1	5740919	5740965
chr1	5847385	5847465
chr1	5980847	5981112
chr1	6026052	6026434
chr1	6127807	6127880
chr1	6243584	6243871
chr1	6246316	6246357
chr1	6249041	6249158
chr1	6250111	6250205
chr1	6270209	6270273
chr1	6385743	6385916
chr1	6420329	6420938
chr1	6424160	6424363
chr1	6425194	6425267
chr1	6454678	6454707
chr1	6455187	6455218
chr1	6735362	6735601
chr1	7149616	7149741
chr1	7558130	7558170
chr1	7616466	7616495
chr1	7703457	7703508
chr1	7752516	7752527
chr1	7885465	7885503
chr1	7913153	7913464
chr1	8004433	8004980
chr1	8026873	8026925
chr1	8154739	8154904
chr1	8169764	8169984
chr1	8424609	8424649
chr1	8439029	8439403
chr1	8525466	8526239
chr1	8661518	8661541
chr1	8880400	8880462
chr1	9002218	9002255
chr1	9198418	9199140
chr1	9250308	9250319
chr1	9280473	9280654
chr1	9311579	9311748
chr1	9413155	9413426
chr1	9438094	9438174
chr1	9473140	9473310
chr1	9538025	9538149
chr1	9681647	9681662
chr1	9688281	9688574
chr1	9822634	9822690
chr1	9825358	9825852
chr1	9835740	9836031
chr1	9850741	9850790
chr1	9996770	9996900
chr1	10651583	10651932
chr1	10663750	10664109
chr1	10686921	10686948
chr1	10714572	10714806
chr1	10753504	10753576
chr1	10799906	10799945
chr1	10815534	10815748
chr1	10958744	10958980
chr1	10968415	10968494
chr1	11045648	11045786
chr1	11053044	11053304
chr1	11061039	11061196
chr1	11312080	11312484
chr1	11334404	11334580
chr1	11339810	11340094
chr1	11563552	11563969
chr1	11594444	11594506
chr1	11650402	11650930
chr1	11729733	11730021
chr1	11762058	11762253
chr1	11787510	11787714
chr1	11802772	11803447
chr1	11858713	11858738
chr1	11883013	11883123
chr1	11898440	11898575
chr1	12433485	12433708
chr1	12465512	12465534
chr1	13512569	13512653
chr1	14627434	14627692
chr1	14875929	14876156
chr1	14925384	14925553
chr1	14928566	14928703
chr1	15090468	15090792
chr1	15112439	15112540
chr1	15139854	15140325
chr1	15189862	15190250
chr1	15196987	15197476
chr1	15272363	15272538
chr1	15685073	15685216
chr1	15802266	15802480
chr1	15837279	15837628
chr1	15886482	15886538
chr1	15961623	15961843
chr1	16017673	16017848
chr1	16152957	16153414
chr1	16164222	16164424
chr1	16227293	16228596
chr1	16498252	16498514
chr1	16506907	16506938
chr1	16544485	16544603
chr1	16639566	16639718
chr1	16648074	16648535
chr1	16680507	16680596
chr1	16747870	16747907
chr1	16767112	16767206
chr1	16859705	16859820
chr1	16913644	16913694
chr1	17516514	17516582
chr1	17538767	17538894
chr1	17565555	17565780
chr1	17588307	17588530
chr1	18009401	18009620
chr1	18090727	18091093
chr1	18111370	18111666
chr1	18161553	18161751
chr1	18175411	18175433
chr1	18176155	18176358
chr1	18199527	18199891
chr1	18200791	18201076
chr1	18205414	18205520
chr1	18332691	18332863
chr1	18385540	18385705
chr1	18542569	18542841
chr1	18703043	18703134
chr1	18722386	18722643
chr1	18723982	18724184
chr1	18784245	18784435
chr1	19010056	19010192
chr1	19012472	19012558
chr1	19446014	19446170
chr1	19640583	19640822
chr1	19665917	19666151
chr1	19787120	19787236
chr1	20291662	20291972
chr1	20400244	20400286
chr1	20431192	20431321
chr1	20473255	20473503
chr1	20476289	20476785
chr1	20480352	20480401
chr1	20481490	20481797
chr1	20554024	20554583
chr1	20588916	20589143
chr1	20589586	20589705
chr1	20717567	20717582
chr1	20733282	20733553
chr1	21271739	21271858
chr1	21320124	21320340
chr1	21323240	21323404
chr1	21436894	21437256
chr1	21508813	21508862
chr1	21574713	21574762
chr1	21587018	21587102
chr1	21639749	21639818
chr1	21652441	21652738
chr1	21784455	21784961
chr1	21931251	21931280
chr1	21933802	21934183
chr1	21935665	21935870
chr1	21974791	21975127
chr1	21996347	21996428
chr1	21999670	22000097
chr1	22022953	22023122
chr1	22024294	22024941
chr1	22182357	22182438
chr1	22259643	22259970
chr1	22326437	22326522
chr1	22342335	22342369
chr1	22348838	22348964
chr1	22593119	22593712
chr1	22625659	22625782
chr1	22626321	22626660
chr1	22673672	22673829
chr1	22710082	22710246
chr1	22711732	22711844
chr1	22728931	22728986
chr1	22741175	22741380
chr1	22791718	22791864
chr1	22827800	22827920
chr1	23169132	23169298
chr1	23620001	23620115
chr1	23744742	23744764
chr1	24150326	24150338
chr1	24502005	24502118
chr1	24508364	24508484
chr1	24555532	24555709
chr1	24705800	24705892
chr1	24746735	24747094
chr1	24864654	24864722
chr1	24932627	24932782
chr1	25544419	25544551
chr1	25744249	25744438
chr1	25890589	25890636
chr1	25907099	25907154
chr1	26046482	26046929
chr1	26094154	26094443
chr1	26094836	26095067
chr1	26190680	26190791
chr1	26225069	26225389
chr1	26531810	26531908
chr1	26706497	26706589
chr1	26914142	26914204
chr1	27235639	27235844
chr1	27299656	27299701
chr1	27343107	27343134
chr1	27350196	27350854
chr1	27405157	27405172
chr1	27405789	27406028
chr1	27536818	27537010
chr1	27567251	27567438
chr1	27572423	27573165
chr1	27659475	27659573
chr1	27669538	27669584
chr1	27672183	27672478
chr1	27830487	27830505
chr1	27872923	27873015
chr1	28296795	28297151
chr1	28329529	28329584
chr1	28775185	28775557
chr1	28883928	28884131
chr1	29706873	29706957
chr1	29945595	29945609
chr1	29984477	29984672
chr1	30226827	30226958
chr1	30342303	30342857
chr1	30741390	30741424
chr1	30816242	30816338
chr1	30856379	30856474
chr1	30907855	30907918
chr1	31238764	31239021
chr1	31297756	31298095
chr1	31670443	31670565
chr1	31716075	31716274
chr1	32520813	32520888
chr1	32644186	32644232
chr1	32811403	32811524
chr1	32885985	32886290
chr1	32963665	32963697
chr1	32973615	32973726
chr1	33081705	33082354
chr1	33221207	33221261
chr1	33306999	33307342
chr1	33338832	33338940
chr1	33348686	33348933
chr1	33350421	33350497
chr1	34176781	34177191
chr1	34266113	34266594
chr1	34479940	34479977
chr1	34635896	34635997
chr1	34740587	34740667
chr1	34749991	34750252
chr1	34774085	34774250
chr1	34843521	34843889
chr1	34847168	34847350
chr1	35049401	35049492
chr1	35572912	35573001
chr1	35699777	35700124
chr1	35707381	35707475
chr1	36124737	36124785
chr1	36157710	36157781
chr1	36207480	36207625
chr1	36400791	36400848
chr1	36450808	36450838
chr1	36481981	36482389
chr1	36489117	36489409
chr1	36586203	36586472
chr1	36736472	36736530
chr1	36771303	36771881
chr1	37318157	37318556
chr1	37363135	37363197
chr1	37391801	37391876
chr1	37471671	37471838
chr1	37473718	37474026
chr1	37556984	37557179
chr1	37634040	37634114
chr1	37660865	37660926
chr1	37663431	37663803
chr1	37723831	37723938
chr1	37735011	37735487
chr1	37752583	37752621
chr1	37795315	37795544
chr1	38097473	38097636
chr1	38134439	38134677
chr1	38246999	38247186
chr1	38476908	38477034
chr1	38858914	38859012
chr1	39268225	39269166
chr1	39398639	39398761
chr1	39515715	39515882
chr1	39575238	39575363
chr1	39692268	39692337
chr1	39701198	39701331
chr1	39770318	39770677
chr1	40317416	40317844
chr1	40450738	40450852
chr1	40710625	40710701
chr1	40749641	40750032
chr1	40884048	40884655
chr1	40932210	40932374
chr1	40979018	40979041
chr1	41315048	41315136
chr1	41342192	41342254
chr1	41360355	41360775
chr1	41387715	41388018
chr1	41435685	41435921
chr1	41522012	41522044
chr1	41661521	41661623
chr1	41918588	41919400
chr1	41919808	41920393
chr1	42658034	42658078
chr1	42740080	42740219
chr1	42961731	42961966
chr1	43285891	43285971
chr1	43348524	43348662
chr1	43565805	43565900
chr1	43953102	43953250
chr1	44241384	44241694
chr1	44290613	44291095
chr1	44507742	44507806
chr1	44523969	44524013
chr1	44616994	44617613
chr1	44619660	44619767
chr1	44673870	44673909
chr1	44807382	44807855
chr1	44808273	44808898
chr1	45010359	45010611
chr1	45012668	45013176
chr1	45520593	45520673
chr1	45522846	45522891
chr1	46166949	46167287
chr1	46393267	46393835
chr1	46396429	46396700
chr1	46462198	46462393
chr1	46467142	46467330
chr1	46479870	46480044
chr1	46488614	46488728
chr1	46523030	46523178
chr1	46719783	46719959
chr1	47570090	47570113
chr1	47687311	47687536
chr1	47725909	47726177
chr1	47948368	47948524
chr1	50048543	50049035
chr1	50251886	50251965
chr1	50979012	50979114
chr1	51344740	51344755
chr1	51641781	51642012
chr1	52032838	52033351
chr1	52551622	52551684
chr1	52554436	52554468
chr1	52632882	52632959
chr1	52662954	52663097
chr1	52927911	52928229
chr1	53519577	53519659
chr1	53526712	53526869
chr1	53606887	53606965
chr1	53685300	53686174
chr1	54121398	54121510
chr1	54199541	54199558
chr1	54313067	54313418
chr1	54326011	54326094
chr1	54355809	54356193
chr1	54548294	54548325
chr1	54781079	54781819
chr1	54800682	54801613
chr1	55024293	55024394
chr1	55040754	55040840
chr1	55429136	55429310
chr1	56494649	56494690
chr1	56566482	56566577
chr1	56818818	56818974
chr1	56819482	56819794
chr1	57281443	57281509
chr1	57623089	57623310
chr1	57625297	57625375
chr1	57888113	57888387
chr1	58067269	58067359
chr1	58248779	58249509
chr1	58883882	58884098
chr1	58896670	58896838
chr1	59543299	59543606
chr1	60886984	60887256
chr1	61338084	61338308
chr1	61436614	61436933
chr1	61452521	61452719
chr1	62285917	62287267
chr1	62953564	62953763
chr1	63328210	63328455
chr1	63368336	63368564
chr1	63523995	63524080
chr1	63600465	63600529
chr1	63705243	63705321
chr1	64245349	64245847
chr1	64506139	64506165
chr1	64898186	64898292
chr1	65002296	65002422
chr1	65255079	65255683
chr1	65525082	65525327
chr1	66331797	66332592
chr1	66534025	66534302
chr1	66592012	66592315
chr1	66924227	66924264
chr1	67134709	67135153
chr1	67738470	67738633
chr1	69312491	69312958
chr1	70675851	70675938
chr1	71047018	71047414
chr1	73065631	73065989
chr1	74731725	74731873
chr1	77977393	77977521
chr1	77983419	77983645
chr1	81517823	81518307
chr1	83998387	83998498
chr1	84303062	84303352
chr1	84691532	84691645
chr1	84737572	84737756
chr1	85137674	85137816
chr1	85578014	85578714
chr1	85628914	85628995
chr1	86154741	86155430
chr1	87132185	87132543
chr1	87152301	87152387
chr1	87684329	87684501
chr1	89087288	89087377
chr1	89566831	89567118
chr1	89808688	89808849
chr1	89996521	89996688
chr1	90761809	90762340
chr1	90832044	90832100
chr1	90840508	90841093
chr1	90852178	90852280
chr1	91129569	91129836
chr1	91428219	91428431
chr1	91611399	91611741
chr1	91884835	91885243
chr1	93179131	93179355
chr1	93442336	93442505
chr1	93614693	93614837
chr1	93664761	93665124
chr1	94116426	94116737
chr1	94327301	94327338
chr1	94540868	94540994
chr1	94595869	94596061
chr1	94802091	94802352
chr1	94884130	94884289
chr1	95068990	95069237
chr1	95087015	95087402
chr1	95232773	95233542
chr1	97137965	97138039
chr1	98044247	98044917
chr1	98323978	98324050
chr1	98733230	98733722
chr1	99264036	99264077
chr1	99264834	99264981
chr1	99959496	99959543
chr1	100538496	100539030
chr1	100719691	100719756
chr1	101235475	101235741
chr1	101843251	101843425
chr1	101846831	101847138
chr1	108051825	108052119
chr1	108561061	108561096
chr1	108878008	108878321
chr1	108962726	108962834
chr1	109090338	109090431
chr1	109134607	109134681
chr1	109263708	109263838
chr1	109283876	109283922
chr1	109306146	109306309
chr1	109393006	109393172
chr1	109494557	109494603
chr1	109619485	109619508
chr1	109931301	109931476
chr1	110004077	110004323
chr1	110035509	110035638
chr1	110089664	110089853
chr1	110209424	110209674
chr1	110211627	110212330
chr1	110346494	110346903
chr1	110619933	110619972
chr1	110672108	110672230
chr1	110964009	110964156
chr1	111203795	111203895
chr1	111271117	111271697
chr1	111515661	111515822
chr1	111887562	111887745
chr1	111904660	111904806
chr1	111977193	111977358
chr1	111988329	111988994
chr1	111991195	111991372
chr1	112524501	112524624
chr1	112618293	112618331
chr1	112705683	112706336
chr1	112849332	112850480
chr1	113391721	113391909
chr1	114043139	114043290
chr1	114511891	114512590
chr1	115317605	115317775
chr1	115338826	115338964
chr1	115651018	115651163
chr1	115840654	115840689
chr1	116123123	116123210
chr1	116167552	116167650
chr1	116374526	116374563
chr1	116666308	116666947
chr1	116911280	116911428
chr1	117179554	117179838
chr1	117632562	117632742
chr1	117636174	117636229
chr1	118184907	118184974
chr1	118504215	118504363
chr1	119327469	119328180
chr1	119337072	119337236
chr1	119660678	119660911
chr1	119779978	119780199
chr1	119896462	119896503
chr1	120132155	120132192
chr1	120425531	120425604
chr1	120557743	120557790
chr1	120844304	120844312
chr1	121010696	121010731
chr1	121586524	121587028
chr1	143650184	143650587
chr1	143653675	143653700
chr1	143660427	143660515
chr1	143661145	143661204
chr1	143667578	143668096
chr1	143675036	143676042
chr1	143679277	143679415
chr1	143698715	143699361
chr1	143905569	143905935
chr1	144419465	144419483
chr1	144551157	144551222
chr1	145066635	145066718
chr1	145233209	145233274
chr1	145282171	145282498
chr1	145414991	145415435
chr1	145424668	145424881
chr1	145454182	145454304
chr1	145541251	145541373
chr1	145879775	145880016
chr1	145919405	145919969
chr1	146370299	146370317
chr1	146443451	146443634
chr1	146939674	146939759
chr1	146948421	146948841
chr1	147171265	147171341
chr1	147239015	147239325
chr1	147240388	147240625
chr1	147327320	147327509
chr1	147579692	147579786
chr1	147612287	147612541
chr1	147626899	147626948
chr1	148013399	148013436
chr1	148150829	148151054
chr1	148189241	148189652
chr1	148361597	148362022
chr1	148388285	148388343
chr1	148403017	148403075
chr1	148990339	148990383
chr1	149093306	149093343
chr1	149558173	149558289
chr1	149708448	149708503
chr1	149899945	149900234
chr1	149936419	149937232
chr1	149938862	149938992
chr1	150149043	150149252
chr1	150516373	150516565
chr1	150970935	150970995
chr1	150973546	150973665
chr1	151006357	151006822
chr1	151009049	151009177
chr1	151058611	151058790
chr1	151372434	151372773
chr1	151399147	151399198
chr1	151510247	151510620
chr1	151539680	151539931
chr1	151593772	151593805
chr1	151639016	151639074
chr1	151717332	151717600
chr1	151720722	151721037
chr1	151721994	151722107
chr1	151872881	151872922
chr1	151994540	151994674
chr1	152035713	152035767
chr1	152048455	152048700
chr1	153536166	153536266
chr1	153626907	153627012
chr1	153698368	153698517
chr1	153966457	153966586
chr1	153976882	153976954
chr1	154418158	154418313
chr1	154493370	154493520
chr1	154703337	154703382
chr1	154741962	154742047
chr1	154772789	154772914
chr1	154813312	154813812
chr1	154862960	154863267
chr1	154863732	154863841
chr1	154866954	154867597
chr1	154868585	154868633
chr1	154869057	154870104
chr1	154962473	154962569
chr1	154969392	154969577
chr1	155061947	155062142
chr1	155125937	155126429
chr1	155128972	155129157
chr1	155129947	155130315
chr1	155243935	155244307
chr1	155254848	155254908
chr1	155295354	155295619
chr1	155325557	155325622
chr1	155599963	155600000
chr1	155976330	155976383
chr1	156104194	156104399
chr1	156160699	156160795
chr1	156161454	156161652
chr1	156390996	156391076
chr1	156422233	156423211
chr1	156423944	156424126
chr1	156440655	156441067
chr1	156624116	156624136
chr1	156646742	156647239
chr1	156766659	156766743
chr1	156844426	156844636
chr1	156844977	156845286
chr1	156845763	156846113
chr1	156891887	156891965
chr1	156920966	156921014
chr1	157074335	157074367
chr1	157107740	157108018
chr1	157279540	157279843
chr1	157978838	157979263
chr1	158007760	158008021
chr1	159163801	159163936
chr1	159187247	159187285
chr1	159231296	159231412
chr1	159823523	159823572
chr1	159831726	159832153
chr1	159855213	159855262
chr1	159923318	159924024
chr1	160032663	160032725
chr1	160084356	160084394
chr1	161177905	161177984
chr1	161198326	161198774
chr1	161439776	161439818
chr1	161529635	161529766
chr1	161750668	161750682
chr1	161765343	161765686
chr1	162021703	162021823
chr1	162023236	162023418
chr1	162024474	162024488
chr1	162144986	162145062
chr1	162175608	162175634
chr1	162391907	162392042
chr1	162631652	162632018
chr1	163069393	163069444
chr1	164563804	164563888
chr1	164589905	164590167
chr1	164712275	164712503
chr1	164748308	164748487
chr1	164774908	164775353
chr1	165117356	165117851
chr1	165443954	165444129
chr1	165445005	165445650
chr1	165827015	165827071
chr1	166122941	166123108
chr1	166167405	166167509
chr1	166841172	166841304
chr1	166843945	166844005
chr1	166884052	166884221
chr1	167453317	167453390
chr1	167456191	167456316
chr1	167488949	167489081
chr1	167868929	167869075
chr1	167869580	167869865
chr1	168135767	168135983
chr1	168146898	168146962
chr1	169109893	169109961
chr1	169795897	169795912
chr1	170531146	170531610
chr1	171397198	171397294
chr1	171655461	171655671
chr1	172432082	172432451
chr1	172497254	172497460
chr1	173474677	173475370
chr1	173687820	173688118
chr1	174160407	174160427
chr1	174800229	174800621
chr1	175147042	175147078
chr1	175191826	175191934
chr1	175193367	175193415
chr1	175221534	175221945
chr1	175599121	175599866
chr1	176313920	176314052
chr1	177872549	177872760
chr1	178372257	178372327
chr1	179081652	179081698
chr1	179082880	179083161
chr1	179591533	179592330
chr1	179742400	179742730
chr1	179744891	179744930
chr1	179814589	179814741
chr1	179815410	179815794
chr1	179883911	179884023
chr1	180154075	180154109
chr1	180228235	180229053
chr1	180854612	180854746
chr1	181142412	181142450
chr1	181152960	181153231
chr1	181319129	181319167
chr1	181481874	181482177
chr1	181718176	181718318
chr1	182056876	182056917
chr1	182249369	182249473
chr1	182588714	182589414
chr1	182614427	182614666
chr1	183331349	183331402
chr1	183812763	183813159
chr1	184672040	184672373
chr1	185674286	185674430
chr1	185693923	185693989
chr1	186463733	186463792
chr1	186681150	186681310
chr1	197620793	197620994
chr1	197802432	197802530
chr1	197928969	197929221
chr1	200176935	200177124
chr1	200275413	200275557
chr1	200302689	200303204
chr1	200331241	200331331
chr1	200893520	200893746
chr1	200896815	200896908
chr1	201014230	201014383
chr1	201126809	201127452
chr1	201167239	201167252
chr1	201170556	201170613
chr1	201171484	201171627
chr1	201184949	201185045
chr1	201283084	201284187
chr1	201309601	201309734
chr1	201505616	201505678
chr1	201507304	201507336
chr1	201546241	201546282
chr1	201583255	201583408
chr1	201678592	201678849
chr1	201941552	201941643
chr1	201946853	201946901
chr1	202008232	202008263
chr1	202010325	202010888
chr1	202018542	202019107
chr1	202034939	202035091
chr1	202085101	202085378
chr1	202154902	202154975
chr1	202809582	202810329
chr1	202860662	202860676
chr1	203005395	203005826
chr1	203006525	203006631
chr1	203186752	203186759
chr1	203266175	203266441
chr1	203278514	203279152
chr1	203306336	203306457
chr1	203448740	203448859
chr1	203475382	203475409
chr1	203592258	203592405
chr1	203650169	203650232
chr1	203756623	203756788
chr1	204072427	204072693
chr1	204094272	204094311
chr1	204278638	204279084
chr1	204287024	204287188
chr1	204307380	204307436
chr1	204340315	204340393
chr1	204363476	204363608
chr1	204377604	204377633
chr1	204508215	204508412
chr1	204624893	204625090
chr1	204684468	204684637
chr1	204712162	204712515
chr1	204731687	204731737
chr1	204751708	204752122
chr1	205313662	205314262
chr1	205344507	205344614
chr1	205353711	205353749
chr1	205480752	205480945
chr1	205495327	205495696
chr1	205505965	205506061
chr1	205543316	205543409
chr1	205670551	205670974
chr1	205688301	205688442
chr1	205774273	205774719
chr1	206232131	206232192
chr1	206469957	206470101
chr1	206501204	206501469
chr1	206555611	206555840
chr1	206955770	206955808
chr1	207423529	207424219
chr1	207823985	207824012
chr1	207868321	207868335
chr1	208055656	208055686
chr1	208236058	208236201
chr1	208238829	208238979
chr1	208248610	208248665
chr1	208252497	208252947
chr1	209428377	209428658
chr1	209583630	209583763
chr1	209585579	209586000
chr1	211132906	211133021
chr1	211133325	211133343
chr1	211470298	211470332
chr1	211515302	211515374
chr1	211630211	211630578
chr1	211640132	211640399
chr1	211643852	211644113
chr1	211680924	211680948
chr1	211829269	211829786
chr1	211918092	211918197
chr1	212215199	212215289
chr1	212486143	212486205
chr1	212605474	212605646
chr1	212701270	212701401
chr1	212916860	212916944
chr1	213372438	213372500
chr1	213977084	213977870
chr1	214224699	214225437
chr1	214727459	214727523
chr1	215083729	215083930
chr1	215636327	215636467
chr1	217063265	217063523
chr1	217133836	217133975
chr1	217924969	217925022
chr1	218284681	218284754
chr1	218586074	218586150
chr1	218674479	218674733
chr1	219174646	219175019
chr1	219601830	219602164
chr1	219863935	219863986
chr1	220691243	220691355
chr1	220787700	220787728
chr1	220889872	220890205
chr1	220890996	220892258
chr1	220894800	220896800
chr1	220927478	220927566
chr1	222928439	222928507
chr1	223143387	223143494
chr1	223264646	223264752
chr1	223269327	223269390
chr1	223393393	223393513
chr1	223772202	223772375
chr1	224503838	224503913
chr1	224615661	224615688
chr1	224617974	224618596
chr1	225409139	225409244
chr1	225426327	225426560
chr1	225762343	225762679
chr1	225825172	225825310
chr1	225942577	225942682
chr1	225948896	225948948
chr1	226100390	226100514
chr1	226127777	226127953
chr1	226220536	226220771
chr1	226650335	226650584
chr1	226945507	226945867
chr1	226994062	226994272
chr1	227766231	227766268
chr1	227789128	227789284
chr1	227919961	227920174
chr1	227948694	227948833
chr1	228081668	228081928
chr1	228110228	228110330
chr1	228465299	228465355
chr1	228736696	228737192
chr1	228810089	228810355
chr1	228838071	228838220
chr1	228838644	228838695
chr1	229027112	229027251
chr1	229147997	229148312
chr1	229179202	229179270
chr1	229253269	229253517
chr1	229407735	229407818
chr1	229414171	229414337
chr1	229433876	229434038
chr1	229624858	229625085
chr1	230332628	230332678
chr1	230422342	230422597
chr1	231040883	231041418
chr1	231118855	231118925
chr1	231163713	231163961
chr1	231212281	231212664
chr1	231337060	231337085
chr1	231934898	231935059
chr1	233020606	233020780
chr1	233034990	233035208
chr1	233359467	233359583
chr1	233588029	233588404
chr1	233615161	233615400
chr1	233636059	233636357
chr1	234111587	234111693
chr1	234231677	234231735
chr1	234523746	234523836
chr1	234603868	234604086
chr1	234612626	234612738
chr1	234643487	234643594
chr1	234745868	234746078
chr1	234902820	234902893
chr1	234926002	234926396
chr1	234957481	234957927
chr1	234975195	234975397
chr1	235062464	235062665
chr1	235068432	235068628
chr1	235546574	235546992
chr1	236051618	236051737
chr1	236083810	236084086
chr1	236140986	236141070
chr1	236399769	236399849
chr1	236400297	236400587
chr1	236523450	236523826
chr1	236686897	236686992
chr1	239388227	239388246
chr1	239998226	239998308
chr1	240191070	240191095
chr1	240280763	240280860
chr1	240320742	240320871
chr1	240492907	240493438
chr1	241208586	241208937
chr1	241356221	241356419
chr1	241916392	241916455
chr1	242448707	242448785
chr1	243413886	243413943
chr1	243482612	243482690
chr1	243944303	243944664
chr1	244012367	244012441
chr1	244038300	244038403
chr1	244075690	244075809
chr1	244089727	244089829
chr1	244729580	244729683
chr1	244919059	244919097
chr1	245051423	245051693
chr1	245157089	245157390
chr1	245310589	245310820
chr1	245337970	245338073
chr1	245398310	245398416
chr1	245610266	245610376
chr1	245649122	245649344
chr1	245811113	245811203
chr1	246565581	246565706
chr1	246567469	246567561
chr1	246724978	246725082
chr1	247007226	247007451
chr1	247079617	247079674
chr1	247330717	247330769
chr1	247333191	247333223
chr1	247347820	247347898
chr1	247448479	247448745
chr1	247639728	247639839
chr10	491092	491158
chr10	514259	514282
chr10	547033	547832
chr10	654176	654200
chr10	688443	688557
chr10	746324	746396
chr10	789238	789796
chr10	1050343	1050378
chr10	1141051	1141118
chr10	1434307	1434423
chr10	1612297	1612408
chr10	1635596	1635614
chr10	2146043	2146217
chr10	2210037	2210560
chr10	3066291	3066464
chr10	3172106	3172163
chr10	3333583	3333685
chr10	3668454	3668946
chr10	3692494	3692709
chr10	3782792	3783238
chr10	3786282	3786952
chr10	3810254	3810351
chr10	3825369	3825441
chr10	3886287	3886457
chr10	4353075	4353218
chr10	5360329	5360869
chr10	5516345	5516405
chr10	5583579	5584004
chr10	5619076	5619095
chr10	5632494	5632816
chr10	6128851	6129142
chr10	6144513	6144566
chr10	6200838	6200917
chr10	6204362	6204387
chr10	6279591	6279833
chr10	6467509	6467611
chr10	6516409	6516509
chr10	6543566	6543689
chr10	7475651	7475784
chr10	7514001	7514158
chr10	7541280	7542420
chr10	7551885	7552390
chr10	7665706	7666328
chr10	7817712	7817806
chr10	8026851	8027195
chr10	8296122	8296685
chr10	8416391	8416622
chr10	8444791	8444872
chr10	9808021	9808079
chr10	10293584	10293735
chr10	10887219	10887492
chr10	11640342	11640425
chr10	11742017	11742055
chr10	11875922	11876000
chr10	11913339	11913482
chr10	12348702	12348784
chr10	12405460	12405808
chr10	12482813	12482901
chr10	12774514	12774775
chr10	13001032	13001146
chr10	13439685	13440118
chr10	13690624	13690838
chr10	13705858	13705947
chr10	13706992	13707954
chr10	13765591	13765996
chr10	13930275	13930382
chr10	14089280	14089489
chr10	14403523	14403550
chr10	14578615	14578944
chr10	14648272	14648517
chr10	14674589	14674766
chr10	14705886	14705979
chr10	14960448	14960573
chr10	15141784	15141939
chr10	15316342	15316439
chr10	15369874	15369951
chr10	15439655	15439791
chr10	15695984	15696209
chr10	15718648	15719014
chr10	15720091	15720330
chr10	16492091	16492398
chr10	17837042	17837289
chr10	18400892	18401203
chr10	18424328	18424439
chr10	18880818	18880980
chr10	20890163	20890264
chr10	21314206	21314416
chr10	21350340	21350719
chr10	21475365	21475632
chr10	22430178	22430237
chr10	22514089	22514155
chr10	22855104	22855464
chr10	22928225	22928330
chr10	23440387	23440594
chr10	23826466	23826645
chr10	24237906	24238190
chr10	24465933	24466109
chr10	24466429	24466756
chr10	24798885	24798960
chr10	25508555	25508652
chr10	25604656	25604841
chr10	25769616	25769677
chr10	25851627	25851767
chr10	26052558	26052588
chr10	26311515	26311618
chr10	26622144	26622366
chr10	27625348	27625495
chr10	27857729	27857910
chr10	28304306	28304370
chr10	28502590	28502648
chr10	28679980	28680000
chr10	28807051	28807152
chr10	28807563	28808008
chr10	28839722	28839893
chr10	28925225	28925263
chr10	28939364	28940501
chr10	29022662	29022817
chr10	29109903	29109962
chr10	29142584	29143709
chr10	29318460	29318928
chr10	29358081	29358140
chr10	29589074	29589203
chr10	29836701	29836721
chr10	30028256	30028420
chr10	30058097	30058485
chr10	30070384	30070422
chr10	30437047	30437252
chr10	30605620	30605894
chr10	30830477	30830755
chr10	31030440	31030535
chr10	31603776	31603842
chr10	31707811	31708472
chr10	32252974	32253062
chr10	33196728	33197058
chr10	33259006	33259091
chr10	33316087	33316252
chr10	33333858	33333892
chr10	33336056	33336076
chr10	33509302	33509742
chr10	33799692	33799809
chr10	33937586	33937656
chr10	34105369	34105422
chr10	34252163	34252414
chr10	34809180	34809717
chr10	35153918	35154112
chr10	35211486	35211679
chr10	35691763	35692351
chr10	35764902	35765451
chr10	35843880	35844083
chr10	35884691	35885216
chr10	35912435	35912601
chr10	36944608	36944631
chr10	37016802	37017112
chr10	37096984	37097246
chr10	37100601	37100860
chr10	37159213	37159375
chr10	37198693	37199004
chr10	37219576	37219860
chr10	37238507	37238757
chr10	42782157	42782170
chr10	42836399	42836518
chr10	42926972	42927045
chr10	43093619	43093656
chr10	43104724	43104803
chr10	43228781	43229002
chr10	43266144	43266363
chr10	43282996	43283051
chr10	43377527	43377689
chr10	43410034	43410162
chr10	43667656	43667973
chr10	44292546	44292859
chr10	44398504	44398660
chr10	44399240	44399378
chr10	44863862	44864654
chr10	44911152	44911400
chr10	45260756	45260805
chr10	45359104	45359247
chr10	45374688	45374836
chr10	46441844	46442120
chr10	46558769	46558791
chr10	46578079	46578549
chr10	47942588	47942787
chr10	48480984	48481114
chr10	48604600	48605327
chr10	48656501	48656795
chr10	48671531	48671776
chr10	48880347	48880581
chr10	49419123	49419309
chr10	49538510	49538558
chr10	49539746	49540142
chr10	49614772	49614833
chr10	49678952	49679032
chr10	49688745	49688761
chr10	49768423	49769087
chr10	50152828	50153253
chr10	50992538	50992761
chr10	51918760	51919166
chr10	52313237	52313381
chr10	52314856	52315358
chr10	54446888	54447137
chr10	56605175	56605258
chr10	58103074	58103103
chr10	58266123	58266652
chr10	58981945	58982032
chr10	60572570	60573102
chr10	60942897	60943184
chr10	61837946	61837996
chr10	62048990	62049605
chr10	62814561	62814847
chr10	63057713	63057783
chr10	63638063	63638288
chr10	68527829	68527847
chr10	68828509	68828543
chr10	68876672	68876767
chr10	69057364	69057374
chr10	69426011	69426042
chr10	69630822	69630907
chr10	69846098	69846369
chr10	69853320	69853479
chr10	70381512	70381683
chr10	70405240	70405679
chr10	70494053	70494137
chr10	70536547	70536741
chr10	71006677	71006825
chr10	71235053	71235132
chr10	71334208	71334597
chr10	71635242	71635357
chr10	71638242	71639276
chr10	71726326	71726419
chr10	71805812	71806186
chr10	71850257	71850277
chr10	71878503	71878779
chr10	72030810	72030925
chr10	72088449	72089367
chr10	72215458	72215752
chr10	72248438	72249013
chr10	72274718	72274827
chr10	72275562	72275813
chr10	72687186	72687253
chr10	72759096	72759401
chr10	72952856	72953101
chr10	72953818	72953951
chr10	73110922	73111321
chr10	73413127	73413380
chr10	73851015	73851278
chr10	73911812	73911835
chr10	75192205	75192334
chr10	75276516	75276548
chr10	75294855	75294934
chr10	75430602	75430680
chr10	75512590	75512653
chr10	75521447	75521493
chr10	76051134	76051460
chr10	76053157	76053367
chr10	76112067	76112406
chr10	76150742	76150905
chr10	76251685	76251922
chr10	76433393	76433981
chr10	76632313	76632696
chr10	76763811	76763864
chr10	77334119	77334211
chr10	77636244	77636687
chr10	77971365	77971494
chr10	78218880	78218969
chr10	78260264	78260628
chr10	78293502	78293696
chr10	78656914	78657089
chr10	78805347	78805446
chr10	78924354	78924497
chr10	78963030	78963060
chr10	79048408	79048478
chr10	79127266	79127307
chr10	79132929	79133024
chr10	79178740	79178876
chr10	79272349	79272418
chr10	79452286	79452486
chr10	80407717	80408138
chr10	80740416	80740459
chr10	82964911	82965031
chr10	83367173	83367295
chr10	83909036	83909275
chr10	84092668	84092921
chr10	84159299	84159433
chr10	84607657	84607713
chr10	84762400	84762579
chr10	85667858	85668169
chr10	86253692	86253811
chr10	86346593	86346692
chr10	86367588	86367816
chr10	86535263	86536957
chr10	86652555	86652658
chr10	86945768	86945921
chr10	87659140	87659340
chr10	88243746	88244002
chr10	88541271	88541297
chr10	88897651	88897792
chr10	88991893	88991997
chr10	89352016	89352173
chr10	89645927	89646007
chr10	90011425	90011482
chr10	91298788	91298880
chr10	91591246	91591574
chr10	91880001	91880160
chr10	91924623	91924677
chr10	92419860	92420994
chr10	92592103	92592199
chr10	93060072	93060158
chr10	93060981	93062581
chr10	93063419	93063919
chr10	93066494	93066812
chr10	93072873	93073112
chr10	93078034	93078219
chr10	93274706	93274807
chr10	93455484	93455628
chr10	93567309	93568495
chr10	93601766	93602024
chr10	93992035	93992198
chr10	94409189	94409441
chr10	94997998	94998207
chr10	95273524	95273749
chr10	95329495	95329570
chr10	95476017	95476392
chr10	95755464	95756171
chr10	96374777	96375049
chr10	96720985	96721381
chr10	97037389	97037743
chr10	97096493	97096571
chr10	97150368	97150486
chr10	97222531	97222574
chr10	97335627	97335740
chr10	97786750	97786990
chr10	97788957	97789000
chr10	97850532	97850752
chr10	97974218	97975413
chr10	98038365	98038682
chr10	98268656	98268751
chr10	98270484	98270608
chr10	98414969	98415326
chr10	98446259	98446364
chr10	98467803	98468264
chr10	99329082	99329188
chr10	99330436	99330597
chr10	99519735	99520105
chr10	99622040	99622094
chr10	99930898	99930960
chr10	100008764	100008886
chr10	100035480	100035680
chr10	100365003	100365101
chr10	100529052	100529086
chr10	100659221	100660077
chr10	100681383	100681611
chr10	100709515	100709538
chr10	100714237	100714269
chr10	100788016	100788263
chr10	100804070	100804139
chr10	101019354	101019448
chr10	101113219	101113348
chr10	101120908	101121905
chr10	101189794	101190031
chr10	101219731	101220038
chr10	101228159	101228196
chr10	101231409	101231501
chr10	101260954	101261203
chr10	101311251	101311638
chr10	101445865	101445990
chr10	101569376	101569715
chr10	101749709	101749781
chr10	101780340	101780411
chr10	101780973	101781015
chr10	101782584	101782696
chr10	101819029	101819344
chr10	101829872	101829928
chr10	102119112	102119253
chr10	102230163	102230199
chr10	102240662	102241012
chr10	102411062	102411115
chr10	102434645	102434826
chr10	102435380	102435808
chr10	102454919	102455044
chr10	102463082	102463651
chr10	102504949	102505209
chr10	102629864	102630013
chr10	102646039	102646393
chr10	102678973	102679044
chr10	102776135	102777217
chr10	102916943	102917151
chr10	102919330	102920205
chr10	103054108	103054210
chr10	103452090	103452736
chr10	103458902	103459030
chr10	103512652	103512689
chr10	103554755	103555082
chr10	103693702	103693828
chr10	103739493	103739552
chr10	103837020	103837276
chr10	103840320	103840813
chr10	104338984	104339339
chr10	104353971	104354057
chr10	105539007	105539104
chr10	106898074	106898369
chr10	109474888	109475119
chr10	109970577	109970599
chr10	109993917	109994256
chr10	110005914	110006110
chr10	110170248	110170489
chr10	110211591	110211632
chr10	110324628	110324913
chr10	110353348	110353680
chr10	110501108	110501438
chr10	110566640	110566705
chr10	110637603	110637647
chr10	110642510	110642997
chr10	110644979	110645300
chr10	110857680	110857912
chr10	110920836	110920908
chr10	111077574	111078321
chr10	111739341	111739517
chr10	112055289	112055429
chr10	112658936	112659460
chr10	112808784	112808829
chr10	112949135	112949312
chr10	113018746	113018884
chr10	113027747	113027941
chr10	113058687	113058931
chr10	113060013	113060429
chr10	113128072	113129449
chr10	113264373	113264559
chr10	113552793	113552842
chr10	113855497	113855625
chr10	114045040	114045709
chr10	114100809	114101148
chr10	116694640	116694760
chr10	116743360	116743671
chr10	116833994	116834655
chr10	116850216	116850455
chr10	117175667	117175867
chr10	117373727	117373987
chr10	117496866	117497017
chr10	117547184	117547272
chr10	117830855	117831155
chr10	117838594	117838901
chr10	118203384	118203629
chr10	119022999	119023288
chr10	120456222	120456506
chr10	120514167	120514234
chr10	120949515	120950428
chr10	120978921	120980403
chr10	120982100	120982251
chr10	120996761	120996873
chr10	121063796	121063915
chr10	121293129	121293437
chr10	121336264	121336425
chr10	121527811	121527902
chr10	121543762	121543895
chr10	121595828	121595858
chr10	121610675	121610914
chr10	121624698	121624818
chr10	121625196	121625351
chr10	121668511	121668552
chr10	121733118	121733352
chr10	122164730	122165517
chr10	122310489	122310858
chr10	122496006	122496172
chr10	122548917	122549041
chr10	123472661	123473062
chr10	123666528	123666807
chr10	123995018	123996121
chr10	124036022	124036137
chr10	124055236	124055395
chr10	124091635	124091674
chr10	124386362	124386500
chr10	124462296	124462322
chr10	124740697	124740849
chr10	124792551	124792900
chr10	125344663	125344878
chr10	125626844	125626898
chr10	125718920	125719129
chr10	125880844	125881042
chr10	126080474	126080604
chr10	126561798	126562131
chr10	127734872	127735924
chr10	127928168	127928399
chr10	128047401	128047640
chr10	128062413	128062575
chr10	128063146	128063442
chr10	128286394	128286560
chr10	128710208	128710232
chr10	128776792	128776812
chr10	128898205	128898279
chr10	129711411	129711487
chr10	130411788	130411937
chr10	131310688	131310878
chr10	131453237	131453920
chr10	131641378	131641470
chr10	131651929	131652041
chr10	131687223	131687299
chr10	131826103	131826200
chr10	131891293	131891404
chr10	131979695	131980209
chr10	131997854	131998330
chr10	132043808	132044064
chr10	132176084	132176586
chr10	132185257	132185335
chr10	132253212	132253384
chr10	132332652	132332723
chr10	132395869	132395934
chr10	132407944	132408121
chr10	132418984	132419193
chr10	132572107	132572416
chr10	132685187	132685969
chr10	132714073	132714681
chr10	132774253	132774418
chr10	132783341	132784288
chr10	132787123	132787148
chr10	132984782	132984986
chr10	133080148	133080272
chr10	133219604	133220087
chr10	133229334	133229769
chr10	133231212	133231235
chr10	133238495	133238738
chr10	133245938	133246107
chr10	133261328	133261398
chr10	133325362	133325433
chr10	133329660	133329701
chr10	133379600	133379709
chr11	300890	300916
chr11	315455	317047
chr11	317766	318054
chr11	319357	319556
chr11	320638	320664
chr11	334560	334829
chr11	441455	442190
chr11	449921	449943
chr11	506138	506218
chr11	507863	507932
chr11	534711	534834
chr11	569169	569358
chr11	640478	640559
chr11	720682	720735
chr11	778143	778169
chr11	790743	790856
chr11	848550	849296
chr11	926721	926849
chr11	1042173	1042204
chr11	1356070	1356217
chr11	1401676	1401824
chr11	1547349	1548699
chr11	1559194	1559325
chr11	1573038	1573097
chr11	1689897	1690576
chr11	1691480	1691560
chr11	1748281	1748792
chr11	1830960	1831138
chr11	1964519	1964624
chr11	1970060	1970415
chr11	1988308	1988469
chr11	1992773	1992835
chr11	2120670	2120851
chr11	2122396	2122424
chr11	2144624	2144736
chr11	2190994	2191039
chr11	2270989	2271982
chr11	2399737	2399850
chr11	2409310	2409435
chr11	2410220	2410248
chr11	2520832	2520989
chr11	2533236	2533305
chr11	2719127	2719315
chr11	2721217	2721324
chr11	2740252	2740310
chr11	2788632	2788740
chr11	2888462	2888518
chr11	3148924	3149245
chr11	3169283	3169754
chr11	3509417	3509757
chr11	3512431	3512537
chr11	3512859	3512960
chr11	3516511	3516558
chr11	4393226	4393479
chr11	4704412	4704477
chr11	6143915	6144025
chr11	6258580	6258954
chr11	6390832	6390896
chr11	6440252	6440679
chr11	7514456	7514657
chr11	7577937	7578103
chr11	7612646	7612802
chr11	8072252	8072493
chr11	8262133	8262281
chr11	8339509	8340009
chr11	8684027	8684244
chr11	8909910	8909997
chr11	8935038	8935299
chr11	9090692	9090933
chr11	9318897	9319331
chr11	9364087	9364099
chr11	9552070	9552169
chr11	9566034	9566299
chr11	9568626	9569132
chr11	9572359	9572603
chr11	9758893	9759054
chr11	10309497	10309794
chr11	10455904	10456305
chr11	10784842	10785287
chr11	10932339	10932548
chr11	11691846	11692133
chr11	12019380	12019690
chr11	12111245	12111867
chr11	12182749	12182983
chr11	12199780	12199825
chr11	12201022	12201172
chr11	12258520	12258587
chr11	12802700	12803048
chr11	12853805	12854020
chr11	12980361	12980417
chr11	13468902	13469064
chr11	13875744	13875772
chr11	13983319	13983445
chr11	14015769	14015928
chr11	14387079	14387139
chr11	15114932	15114999
chr11	15365282	15365516
chr11	15685953	15686108
chr11	17351516	17351614
chr11	17547354	17547696
chr11	17720948	17722145
chr11	17736016	17736635
chr11	17739026	17739211
chr11	18105297	18105330
chr11	18412233	18412365
chr11	19524530	19524610
chr11	19525720	19525950
chr11	19564503	19564550
chr11	19740424	19740741
chr11	20002671	20003041
chr11	20025493	20025560
chr11	20131704	20132189
chr11	20207488	20207581
chr11	20342566	20342948
chr11	21370796	21370887
chr11	22339742	22340299
chr11	22341044	22342441
chr11	25485296	25485539
chr11	26993925	26995004
chr11	27012651	27012694
chr11	27196580	27196859
chr11	28566683	28567109
chr11	30364389	30364522
chr11	30605269	30605586
chr11	30635502	30635669
chr11	31828044	31828356
chr11	32091933	32092232
chr11	32103552	32103641
chr11	32400286	32400345
chr11	32830536	32830647
chr11	33259035	33259255
chr11	33698443	33698542
chr11	33735150	33735644
chr11	33736823	33736984
chr11	33775264	33775335
chr11	33779956	33780077
chr11	33801822	33802064
chr11	33937384	33937597
chr11	34168849	34168921
chr11	34236614	34236785
chr11	34310073	34310398
chr11	34632233	34632557
chr11	35640030	35640149
chr11	35654790	35654813
chr11	35662002	35662210
chr11	35663167	35663318
chr11	35944811	35945072
chr11	36509354	36509396
chr11	37259906	37260009
chr11	42940750	42940825
chr11	43537981	43538162
chr11	43556003	43556392
chr11	43556747	43556801
chr11	43631863	43631980
chr11	44335783	44335867
chr11	44621512	44621616
chr11	44634787	44634828
chr11	44732153	44732293
chr11	44761573	44761669
chr11	44977723	44977906
chr11	44980088	44980190
chr11	45021875	45021888
chr11	45285271	45285499
chr11	45391282	45391670
chr11	45805539	45805777
chr11	45848669	45848787
chr11	46149466	46149705
chr11	46234439	46234517
chr11	46254255	46254340
chr11	46296088	46296515
chr11	46330580	46330802
chr11	46338661	46338815
chr11	46379528	46379579
chr11	46388216	46388509
chr11	46389287	46389348
chr11	46389861	46390820
chr11	46719115	46719249
chr11	47426842	47426887
chr11	47765918	47765938
chr11	48055924	48056050
chr11	57213244	57213306
chr11	57231093	57231188
chr11	57240833	57240996
chr11	57289299	57289447
chr11	57311023	57311318
chr11	57322339	57322707
chr11	57325536	57325813
chr11	57365074	57365483
chr11	57376811	57376897
chr11	57426523	57426823
chr11	57637755	57637811
chr11	57781215	57781237
chr11	58928338	58928597
chr11	61042262	61042514
chr11	61149939	61149965
chr11	61164912	61165236
chr11	61488819	61489251
chr11	61516266	61516946
chr11	61556141	61556164
chr11	61609451	61609597
chr11	61610150	61610198
chr11	61701419	61701466
chr11	61754572	61754686
chr11	61923343	61923881
chr11	62326889	62327099
chr11	62382242	62382657
chr11	62426691	62426848
chr11	62480794	62480887
chr11	62500473	62500520
chr11	62508295	62509003
chr11	62548946	62548964
chr11	62574412	62574973
chr11	62592148	62592358
chr11	62611728	62612180
chr11	62761116	62761166
chr11	62770841	62770902
chr11	62792360	62792385
chr11	62832460	62832485
chr11	62858437	62858571
chr11	62880368	62880571
chr11	62920072	62920082
chr11	62928129	62928286
chr11	63015736	63015987
chr11	63459809	63459935
chr11	63490310	63490435
chr11	63765217	63765481
chr11	63888754	63888891
chr11	63974217	63974231
chr11	63985923	63986080
chr11	64000777	64001328
chr11	64009067	64009182
chr11	64040824	64040971
chr11	64059832	64060835
chr11	64061285	64061487
chr11	64085481	64085574
chr11	64242461	64242558
chr11	64300882	64300905
chr11	64396163	64396238
chr11	64428779	64428891
chr11	64448461	64448576
chr11	64630261	64630544
chr11	64676933	64676967
chr11	64843029	64843260
chr11	64870657	64870946
chr11	64877108	64877770
chr11	64889182	64889281
chr11	64916233	64916654
chr11	64972021	64972192
chr11	65204740	65204755
chr11	65306043	65306158
chr11	65317191	65317290
chr11	65355624	65356264
chr11	65381858	65382563
chr11	65418839	65419477
chr11	65425452	65425623
chr11	65477852	65477883
chr11	65491926	65492003
chr11	65507009	65507633
chr11	65523107	65523247
chr11	65547055	65547114
chr11	65550958	65551425
chr11	65584714	65585567
chr11	65786188	65786309
chr11	65872187	65872422
chr11	65873885	65873977
chr11	65932759	65932815
chr11	66007459	66007563
chr11	66256963	66257019
chr11	66335866	66336989
chr11	66543776	66543947
chr11	66729057	66729145
chr11	67022813	67022917
chr11	67081672	67082547
chr11	67316713	67316869
chr11	67581426	67581987
chr11	67606442	67606565
chr11	67710779	67710893
chr11	67779406	67779762
chr11	68010942	68011011
chr11	68031252	68031327
chr11	68099682	68099862
chr11	68209589	68209802
chr11	68314096	68314219
chr11	68314936	68315020
chr11	68374366	68374383
chr11	68380382	68380664
chr11	68591057	68591246
chr11	68636679	68636752
chr11	68704996	68705214
chr11	68842138	68842280
chr11	68869831	68870633
chr11	68955409	68955459
chr11	69008928	69008951
chr11	69151953	69152007
chr11	69249781	69250117
chr11	69281068	69281210
chr11	69427536	69427694
chr11	69435479	69435784
chr11	69437184	69437394
chr11	69442933	69443169
chr11	69636278	69636451
chr11	69700580	69701132
chr11	69718384	69718471
chr11	69773720	69774303
chr11	69775680	69775761
chr11	69832305	69832759
chr11	69939697	69939822
chr11	69948720	69948805
chr11	69970388	69970489
chr11	69984874	69985227
chr11	70068034	70068351
chr11	70111758	70111795
chr11	70141321	70142611
chr11	70147120	70147174
chr11	70204286	70204337
chr11	70212373	70212499
chr11	70312939	70313183
chr11	70397682	70397738
chr11	70456393	70456498
chr11	70568205	70568700
chr11	70656431	70656472
chr11	70671229	70671270
chr11	70742518	70743163
chr11	70913767	70914116
chr11	71153059	71153294
chr11	71250742	71250818
chr11	71488194	71488295
chr11	71535076	71535107
chr11	71608433	71608504
chr11	71706205	71706263
chr11	71710534	71710582
chr11	72222601	72222948
chr11	72243398	72243585
chr11	72599025	72599158
chr11	72674104	72674223
chr11	72777871	72778190
chr11	72780989	72781107
chr11	73140647	73141196
chr11	73264382	73264732
chr11	73309661	73309881
chr11	73983643	73983710
chr11	74466987	74467839
chr11	74964053	74964129
chr11	75301704	75301752
chr11	75343692	75343885
chr11	75351102	75351196
chr11	75564078	75564381
chr11	75979240	75979874
chr11	76152914	76152945
chr11	76205138	76206072
chr11	76279722	76279933
chr11	76380194	76380256
chr11	76670306	76670407
chr11	76772676	76772744
chr11	78090777	78090940
chr11	78416508	78416593
chr11	78941148	78941454
chr11	79018608	79018681
chr11	79060159	79060267
chr11	79067120	79067234
chr11	79393677	79393854
chr11	79471199	79471342
chr11	79506764	79506883
chr11	79507192	79507262
chr11	82120445	82120610
chr11	82731728	82731905
chr11	82750858	82751015
chr11	82818618	82818805
chr11	83008044	83008187
chr11	84317246	84317340
chr11	84437771	84437838
chr11	84480237	84480348
chr11	85810091	85810570
chr11	86499800	86499886
chr11	86801180	86801206
chr11	86940256	86940311
chr11	88044842	88044945
chr11	88508273	88508430
chr11	89062784	89062883
chr11	90051814	90051969
chr11	90455617	90455802
chr11	91794790	91794854
chr11	92969206	92970268
chr11	93330037	93330180
chr11	93444599	93444706
chr11	93487281	93487317
chr11	93744807	93745185
chr11	94237864	94238053
chr11	94400773	94400900
chr11	94545028	94546093
chr11	94643296	94643574
chr11	94767445	94768040
chr11	94769708	94769936
chr11	94776605	94776750
chr11	95068457	95068766
chr11	95592619	95592705
chr11	96012219	96012398
chr11	96307523	96307692
chr11	96337627	96337715
chr11	96589610	96589719
chr11	100593954	100594127
chr11	100720016	100720164
chr11	101617827	101617912
chr11	101900889	101901113
chr11	101915927	101915999
chr11	102047837	102047877
chr11	102268408	102268547
chr11	102317166	102317709
chr11	103109934	103110308
chr11	106177418	106177584
chr11	107707794	107707940
chr11	107833713	107834354
chr11	109423857	109424257
chr11	110130864	110130906
chr11	110710624	110710786
chr11	111086184	111086355
chr11	111298558	111298596
chr11	111360262	111360431
chr11	111436821	111436972
chr11	111439028	111439082
chr11	111541994	111542224
chr11	111603656	111603730
chr11	111726441	111726461
chr11	111777903	111778095
chr11	111918727	111918994
chr11	111927587	111927616
chr11	112227096	112227320
chr11	112290469	112290702
chr11	112523503	112523653
chr11	112963766	112963909
chr11	113095255	113095482
chr11	113192154	113192815
chr11	113315214	113315232
chr11	113975216	113975356
chr11	114074196	114074253
chr11	114078573	114078749
chr11	114115445	114115579
chr11	114211947	114212097
chr11	114315945	114316188
chr11	115645720	115646329
chr11	115659094	115659112
chr11	115759578	115759602
chr11	115921231	115921484
chr11	115967100	115967613
chr11	116036157	116036240
chr11	116074355	116074473
chr11	116263892	116264114
chr11	116457892	116458008
chr11	116584980	116585110
chr11	116703562	116703620
[truncated: 8,256 more rows]

## Sheet: Non-differentiation 
Supplementary Data 5. Hyper-DMRs in TKO (differentiation-specific and non-differentiation)
chrom	start	end
chr1	905178	905706
chr1	912961	913030
chr1	920739	920920
chr1	923048	923562
chr1	926057	926219
chr1	934930	936161
chr1	939136	939460
chr1	961370	961414
chr1	975981	976534
chr1	998018	998578
chr1	1039830	1040857
chr1	1041284	1041316
chr1	1068265	1068643
chr1	1115170	1115270
chr1	1158289	1158445
chr1	1162863	1162873
chr1	1173509	1174269
chr1	1435396	1435433
chr1	1599201	1599512
chr1	1600559	1600756
chr1	1630785	1630920
chr1	1683585	1683778
chr1	2018504	2019046
chr1	2047292	2047374
chr1	2115759	2116301
chr1	2189441	2190007
chr1	2199291	2199642
chr1	2205680	2205861
chr1	2212529	2213153
chr1	2226866	2226911
chr1	2314320	2314409
chr1	2444089	2444114
chr1	2467282	2467708
chr1	2474162	2474216
chr1	2528991	2529183
chr1	2541089	2541138
chr1	3062316	3064263
chr1	3067461	3067582
chr1	3071096	3071188
chr1	3073473	3073509
chr1	3105556	3105875
chr1	3352199	3353211
chr1	3392035	3392142
chr1	3621261	3621284
chr1	3653094	3653729
chr1	3684121	3684557
chr1	3707499	3707695
chr1	3709151	3709193
chr1	3732934	3733011
chr1	3911264	3911317
chr1	4585332	4585438
chr1	5896780	5897668
chr1	5991109	5991445
chr1	5993848	5994288
chr1	6181021	6181761
chr1	6206355	6206844
chr1	6261352	6261678
chr1	6363253	6363372
chr1	6418908	6419365
chr1	6449287	6449423
chr1	6466155	6466361
chr1	6496521	6496556
chr1	6604176	6604351
chr1	6615659	6615929
chr1	6730557	6730701
chr1	7069927	7070301
chr1	7299522	7299572
chr1	7379576	7379881
chr1	7705683	7705740
chr1	7784563	7784602
chr1	8318547	8318799
chr1	9181692	9181979
chr1	9183401	9183834
chr1	9201329	9203082
chr1	9998048	9998083
chr1	10211899	10212015
chr1	10431186	10431248
chr1	10471838	10471849
chr1	10519397	10519477
chr1	10531243	10531303
chr1	10639546	10639590
chr1	10649629	10649897
chr1	10650879	10651006
chr1	10704341	10704924
chr1	10835116	10835535
chr1	10900803	10900815
chr1	11414203	11414308
chr1	11480180	11480219
chr1	11648891	11649105
chr1	11719658	11719878
chr1	11898895	11899168
chr1	11913468	11913528
chr1	11979828	11979943
chr1	12167341	12167372
chr1	12540067	12540592
chr1	13701014	13701036
chr1	13892281	13892655
chr1	14366481	14366641
chr1	15154428	15154975
chr1	15206550	15206710
chr1	15207111	15207292
chr1	15386231	15386518
chr1	15409189	15409249
chr1	16072975	16073157
chr1	16073905	16074152
chr1	16145811	16146409
chr1	16181977	16182113
chr1	16207618	16207692
chr1	16499800	16499831
chr1	16520738	16521397
chr1	16686147	16686188
chr1	16699120	16701046
chr1	16728663	16728803
chr1	16914846	16915051
chr1	16938838	16939264
chr1	16960729	16961189
chr1	17377492	17377528
chr1	17440420	17440938
chr1	18557772	18558286
chr1	18634154	18634618
chr1	18645568	18645603
chr1	18653895	18654181
chr1	18657988	18658067
chr1	18693775	18694180
chr1	18949864	18950267
chr1	19011194	19011382
chr1	19288567	19289166
chr1	19338639	19338957
chr1	19643495	19643935
chr1	19802348	19802552
chr1	20224053	20224188
chr1	20366089	20366166
chr1	20729934	20730190
chr1	20731516	20731528
chr1	21428492	21428701
chr1	21619033	21619571
chr1	21631175	21631273
chr1	22141684	22141976
chr1	22318749	22318827
chr1	22350252	22350674
chr1	22351414	22351476
chr1	22556329	22557027
chr1	22564029	22564481
chr1	22792946	22792987
chr1	23423607	23423897
chr1	23530548	23530629
chr1	23801507	23801577
chr1	24319580	24319716
chr1	24641949	24642222
chr1	24909636	24909825
chr1	24926083	24926965
chr1	24927591	24928449
chr1	24934495	24934743
chr1	24935129	24935405
chr1	25270337	25270463
chr1	25568360	25568645
chr1	25892319	25892716
chr1	26045552	26045623
chr1	26161316	26161444
chr1	26177355	26177443
chr1	26201231	26201450
chr1	26359556	26359741
chr1	26360682	26360779
chr1	26992800	26993042
chr1	27013375	27013429
chr1	27031331	27031595
chr1	27341935	27342092
chr1	27571405	27571901
chr1	27592937	27593384
chr1	27615194	27615736
chr1	27634556	27635229
chr1	27959437	27959551
chr1	28886636	28886739
chr1	29238646	29238753
chr1	29260253	29260409
chr1	30686038	30686191
chr1	30809671	30809907
chr1	30824142	30824281
chr1	31588831	31589127
chr1	31704704	31705100
chr1	31772226	31772437
chr1	32180441	32180669
chr1	32205009	32205245
chr1	32336590	32336770
chr1	32361921	32362000
chr1	32448027	32448449
chr1	32465691	32465723
chr1	32742746	32743007
chr1	32760791	32760885
chr1	32900457	32900726
chr1	32926263	32926703
chr1	33165298	33165513
chr1	33255426	33255694
chr1	34167739	34167776
chr1	34684414	34684552
chr1	34793177	34793252
chr1	34886157	34886247
chr1	34919009	34919060
chr1	34971037	34971122
chr1	35574203	35574963
chr1	35576672	35577199
chr1	35578283	35578454
chr1	35807484	35807668
chr1	36089600	36089646
chr1	36125713	36125757
chr1	36179101	36179263
chr1	36322377	36322405
chr1	36324227	36324310
chr1	37032646	37032894
chr1	37035486	37035564
chr1	37036739	37036972
chr1	37235008	37235373
chr1	37633395	37633509
chr1	37753637	37754340
chr1	37764403	37765368
chr1	37765865	37766087
chr1	37793385	37793544
chr1	38047887	38047998
chr1	38140015	38140049
chr1	38244274	38244386
chr1	38292052	38292502
chr1	38558894	38559872
chr1	39107148	39107733
chr1	39407915	39408035
chr1	39490627	39490795
chr1	39492263	39492316
chr1	39683759	39684315
chr1	39902675	39902695
chr1	39922235	39922381
chr1	40315158	40315234
chr1	40773818	40773870
chr1	40817767	40818383
chr1	40825064	40825289
chr1	41242685	41242918
chr1	41358162	41358391
chr1	41486346	41486736
chr1	41495762	41496117
chr1	42684266	42684310
chr1	43068255	43068611
chr1	43271058	43271243
chr1	43558570	43558625
chr1	44800886	44801061
chr1	45489506	45490094
chr1	46395001	46395225
chr1	46443052	46443097
chr1	46453095	46453354
chr1	46484937	46485362
chr1	46492167	46494582
chr1	46526435	46527163
chr1	47223486	47224113
chr1	47224767	47225092
chr1	47227822	47228453
chr1	47233152	47233305
chr1	47235450	47235628
chr1	47417280	47417289
chr1	47433407	47433718
chr1	47438923	47438940
chr1	47445908	47446342
chr1	47449640	47450561
chr1	47508939	47509088
chr1	47708038	47708301
chr1	50275607	50275738
chr1	50421936	50422092
chr1	50426349	50426666
chr1	50430154	50431370
chr1	50973776	50974161
chr1	50976966	50977171
chr1	51728813	51728831
chr1	52365379	52365408
chr1	52843748	52844056
chr1	53061664	53061815
chr1	53063131	53063360
chr1	53120084	53120498
chr1	54475279	54475564
chr1	54486976	54487814
chr1	54499231	54499371
chr1	54499961	54500235
chr1	54980963	54981166
chr1	56375378	56375752
chr1	58781570	58782501
chr1	58814331	58814468
chr1	59815598	59815755
chr1	60970178	60970313
chr1	63000676	63000731
chr1	63088040	63088166
chr1	63199887	63199904
chr1	63594502	63594561
chr1	64356912	64357372
chr1	65001270	65001410
chr1	65277729	65278102
chr1	66532800	66533028
chr1	67307288	67307391
chr1	67833738	67833786
chr1	69570559	69570604
chr1	71048250	71048459
chr1	72281933	72282099
chr1	74673978	74674087
chr1	75129475	75129666
chr1	75375823	75375927
chr1	77681602	77682022
chr1	84999062	84999155
chr1	85707492	85707674
chr1	86502137	86504036
chr1	87151508	87151734
chr1	88991765	88991883
chr1	89418447	89418455
chr1	89634144	89634512
chr1	89762897	89762915
chr1	90712258	90712611
chr1	90713418	90713477
chr1	90714577	90714861
chr1	90729015	90729040
chr1	90833727	90834343
chr1	90837623	90837721
chr1	94713864	94713906
chr1	94819695	94819817
chr1	94864925	94865128
chr1	98458645	98458956
chr1	99646417	99646485
chr1	101238058	101238373
chr1	109113110	109113170
chr1	109255091	109255189
chr1	109466170	109466227
chr1	109740682	109740852
chr1	109877383	109877534
chr1	110067527	110067708
chr1	110130127	110131078
chr1	110137004	110137397
chr1	110607898	110607976
chr1	110673966	110674218
chr1	112722418	112723187
chr1	112743637	112744603
chr1	114153939	114155262
chr1	114902569	114902599
chr1	115828978	115829244
chr1	116878489	116878826
chr1	117061087	117061170
chr1	117122438	117122470
chr1	117607591	117607687
chr1	118979035	118979123
chr1	118983631	118983827
chr1	118986755	118986774
chr1	118991550	118992697
chr1	118993534	118994250
chr1	119002098	119002750
chr1	119005849	119006552
chr1	119327009	119327153
chr1	119646880	119646953
chr1	119675483	119675521
chr1	120388794	120388809
chr1	120850346	120850417
chr1	121048431	121048956
chr1	121401500	121401586
chr1	121418432	121418637
chr1	143831830	143832030
chr1	145161292	145161368
chr1	145871997	145872857
chr1	145926844	145926875
chr1	146018951	146019765
chr1	146052544	146052583
chr1	146443969	146444234
chr1	147073150	147073351
chr1	147083997	147084035
chr1	147085402	147085458
chr1	147224962	147225104
chr1	147773328	147773712
chr1	148953142	148953343
chr1	149123927	149124024
chr1	150281833	150281859
chr1	150282726	150283015
chr1	151613639	151613819
chr1	151728255	151728776
chr1	151826182	151826285
chr1	152107657	152108663
chr1	152110740	152111081
chr1	152112708	152112715
chr1	153532849	153532897
chr1	153568203	153568496
chr1	154406258	154406413
chr1	154502823	154503151
chr1	155052054	155052404
chr1	155062449	155062472
chr1	155069989	155070791
chr1	155081465	155081742
chr1	155082777	155082815
chr1	155128105	155128139
chr1	155166222	155166557
chr1	155261660	155261713
chr1	155320654	155321549
chr1	155322276	155322418
chr1	155564115	155564409
chr1	155599155	155599403
chr1	155689638	155689652
chr1	155984483	155984646
chr1	156076567	156077273
chr1	156388009	156388059
chr1	156434800	156435203
chr1	156490411	156490683
chr1	156498964	156499219
chr1	156642713	156642846
chr1	156849097	156849382
chr1	156861202	156861376
chr1	156876386	156876603
chr1	156892718	156893526
chr1	156910351	156910731
chr1	157111905	157112055
chr1	158118149	158118396
chr1	159924427	159925054
chr1	160172090	160172276
chr1	160375958	160376376
chr1	160981669	160981869
chr1	161037843	161037943
chr1	161525286	161525376
chr1	161532784	161533196
chr1	161606029	161606154
chr1	162497324	162497479
chr1	163203249	163203473
chr1	164320825	164321121
chr1	166947717	166947748
chr1	167121263	167122147
chr1	167439833	167439877
chr1	167492244	167492610
chr1	167629694	167629722
chr1	167635137	167635612
chr1	167716778	167716915
chr1	167820158	167820253
chr1	169460196	169460706
chr1	170665690	170666903
chr1	175887748	175887834
chr1	176552908	176553370
chr1	178581708	178581805
chr1	180913527	180913546
chr1	181180024	181180274
chr1	181180603	181180770
chr1	181315159	181315377
chr1	181485283	181486428
chr1	182699642	182699710
chr1	182700019	182700265
chr1	182840867	182841152
chr1	182942482	182942506
chr1	183636431	183636537
chr1	193104392	193104565
chr1	197909432	197909713
chr1	199747857	199748337
chr1	201021283	201021372
chr1	201115038	201115163
chr1	201469911	201470009
chr1	201889343	201889550
chr1	202644871	202645513
chr1	202811779	202812254
chr1	203075385	203075647
chr1	203187245	203187393
chr1	203267692	203267889
chr1	203273476	203273645
chr1	203307156	203307296
chr1	203514224	203514622
chr1	203519177	203519216
chr1	203522407	203522505
chr1	204026553	204026581
chr1	204190334	204190763
chr1	204359159	204360059
chr1	204576615	204576643
chr1	205042777	205043599
chr1	205343315	205343625
chr1	205356596	205356613
chr1	205543717	205543914
chr1	206117876	206118281
chr1	206470774	206471124
chr1	206663900	206663955
chr1	207910586	207910783
chr1	208131760	208132284
chr1	211889377	211889414
chr1	211947522	211947671
chr1	212413931	212414088
chr1	212514338	212515704
chr1	213978616	213979567
chr1	214214394	214214613
chr1	214552778	214552980
chr1	215413398	215413460
chr1	216687349	216687533
chr1	217090265	217090432
chr1	217133219	217133249
chr1	217138923	217139137
chr1	217139481	217139516
chr1	219928729	219928936
chr1	220882078	220882159
chr1	220886835	220886866
chr1	220892672	220893347
chr1	221740748	221741280
chr1	222619002	222619280
chr1	223365212	223365266
chr1	223748386	223748648
chr1	223752870	223752955
chr1	223993509	223993534
chr1	224175709	224175880
chr1	225379108	225379212
chr1	225677135	225677995
chr1	225887560	225887967
chr1	225911567	225911651
chr1	225939412	225939930
chr1	226082794	226083159
chr1	226083918	226084138
chr1	226550203	226550221
chr1	226736743	226736868
chr1	226940719	226940843
chr1	227728103	227728195
chr1	228005364	228005803
chr1	228008629	228009478
chr1	228060144	228061112
chr1	228102120	228102233
chr1	228174002	228174085
chr1	228212148	228212793
chr1	228276315	228276446
chr1	228446410	228447111
chr1	228464253	228464436
chr1	228469643	228470062
chr1	228650182	228650450
chr1	229343791	229343891
chr1	229430871	229430991
chr1	230232355	230232487
chr1	230424417	230425048
chr1	230427248	230427262
chr1	231160813	231161078
chr1	233905824	233906102
chr1	234724304	234724997
chr1	234743874	234744188
chr1	234744490	234744505
chr1	234772437	234772563
chr1	234957101	234957154
chr1	234969780	234970387
chr1	234971200	234971365
chr1	235093360	235093527
chr1	235865982	235866017
chr1	235867663	235867762
chr1	235972283	235972666
chr1	236063940	236064132
chr1	236503268	236503563
chr1	237044089	237044424
chr1	242522758	242523067
chr1	243470579	243470720
chr1	243474191	243474347
chr1	243931330	243931784
chr1	244050055	244050315
chr1	244341514	244341645
chr1	244450748	244450836
chr1	245688457	245688672
chr1	246506324	246506560
chr1	246789121	246789292
chr1	247127683	247127841
chr10	134057	134249
chr10	624638	624916
chr10	690249	690282
chr10	784478	785326
chr10	1048081	1048114
chr10	1199077	1199322
chr10	1240065	1240696
chr10	1360697	1361061
chr10	1608879	1609340
chr10	1736186	1736622
chr10	4826699	4826742
chr10	5659244	5659274
chr10	6090008	6090285
chr10	6401580	6401731
chr10	6579353	6579452
chr10	6753802	6753856
chr10	6763543	6763679
chr10	7423635	7423815
chr10	7433644	7433685
chr10	7668048	7668102
chr10	8033702	8034105
chr10	8035529	8035762
chr10	8036713	8036762
chr10	8037964	8038872
chr10	8058655	8058682
chr10	8061177	8061284
chr10	8332329	8332752
chr10	10798320	10798583
chr10	12041795	12041921
chr10	12195021	12195117
chr10	13299377	13299422
chr10	13382942	13383715
chr10	13890643	13890753
chr10	14604978	14605079
chr10	15254858	15254898
chr10	16519297	16519867
chr10	19818420	19818501
chr10	21172775	21173109
chr10	21175226	21175425
chr10	22086844	22086876
chr10	22333279	22333323
chr10	22333969	22334123
chr10	22345108	22345194
chr10	22345910	22346319
chr10	22712809	22713021
chr10	23175019	23175362
chr10	23195907	23196429
chr10	23197327	23197472
chr10	23198295	23198471
chr10	23202101	23202387
chr10	23202845	23205019
chr10	23693457	23693549
chr10	24118408	24118568
chr10	24209955	24210379
chr10	25818865	25819037
chr10	26438184	26438577
chr10	27741023	27741900
chr10	27745114	27745131
chr10	29784509	29784558
chr10	30554041	30554137
chr10	32980488	32981196
chr10	33005337	33006017
chr10	34528385	34528777
chr10	34816502	34816805
chr10	35465264	35465373
chr10	35644511	35644720
chr10	37108336	37108687
chr10	42933840	42934143
chr10	42951441	42951935
chr10	43026436	43027140
chr10	43137533	43137624
chr10	43230148	43230591
chr10	43322640	43322709
chr10	43323246	43323335
chr10	43406251	43406641
chr10	43689567	43689988
chr10	44293561	44293665
chr10	44310851	44310928
chr10	44385988	44386305
chr10	44879275	44879445
chr10	44990503	44990519
chr10	46105786	46105938
chr10	46465839	46465909
chr10	46555919	46555951
chr10	47763277	47763734
chr10	48655946	48656191
chr10	49399400	49399574
chr10	49608662	49608845
chr10	49610999	49612678
chr10	49613295	49613725
chr10	49649472	49649649
chr10	49761710	49761739
chr10	58148841	58149119
chr10	58512225	58512374
chr10	58967698	58967987
chr10	59175816	59176419
chr10	59176952	59177572
chr10	59904592	59904870
chr10	62374677	62374882
chr10	62608652	62608761
chr10	62818749	62818839
chr10	66928051	66928280
chr10	67763595	67763673
chr10	68599662	68599690
chr10	69326034	69326124
chr10	69452143	69452229
chr10	69866618	69866774
chr10	70054128	70054157
chr10	70169740	70169754
chr10	70460029	70460137
chr10	70559245	70559551
chr10	71319917	71319946
chr10	71397926	71398625
chr10	71622401	71622539
chr10	72086553	72087223
chr10	72297396	72297519
chr10	72332286	72332436
chr10	72340572	72340608
chr10	75283186	75283851
chr10	75405876	75406829
chr10	75407312	75407346
chr10	75410603	75410901
chr10	75433039	75433424
chr10	75452230	75452372
chr10	75712399	75712478
chr10	75967726	75967876
chr10	77927438	77927603
chr10	78381277	78381333
chr10	78972853	78972945
chr10	79243901	79243925
chr10	80207133	80207972
chr10	84195120	84195427
chr10	84280385	84280450
chr10	84602179	84602376
chr10	86262802	86263083
chr10	86363973	86364045
chr10	86401846	86403096
chr10	86970865	86970983
chr10	86971769	86971989
chr10	87095782	87095882
chr10	87391702	87391720
chr10	89206463	89206594
chr10	89534196	89535196
chr10	90302195	90302305
chr10	90857028	90857335
chr10	91745082	91745287
chr10	92045966	92046042
chr10	92239303	92239388
chr10	92695925	92695942
chr10	93069157	93069280
chr10	93437248	93439429
chr10	95295322	95295691
chr10	95907052	95907322
chr10	96285480	96285510
chr10	97140665	97140739
chr10	97185194	97185340
chr10	97195874	97195947
chr10	97320595	97321553
chr10	97419065	97419191
chr10	97427718	97427758
chr10	97499930	97500002
chr10	98006568	98006728
chr10	99522666	99522769
chr10	99524319	99524779
chr10	99531485	99531641
chr10	99539313	99539582
chr10	99541328	99541569
chr10	99658486	99658727
chr10	100656900	100657029
chr10	100683526	100683804
chr10	100684299	100685321
chr10	100713209	100713384
chr10	100724834	100724868
chr10	100731968	100732111
chr10	100743100	100743160
chr10	100748584	100750842
chr10	100826404	100826438
chr10	100828333	100828758
chr10	100829459	100830894
chr10	100866741	100866992
chr10	100986796	100986932
chr10	100998645	100998853
chr10	101018140	101018536
chr10	101018862	101018914
chr10	101046865	101048116
chr10	101049601	101049710
chr10	101062980	101063045
chr10	101066172	101066201
chr10	101073548	101074179
chr10	101123792	101124651
chr10	101132249	101133155
chr10	101133563	101133941
chr10	101135864	101137135
chr10	101139536	101139601
chr10	101140463	101140926
chr10	101143242	101143285
chr10	101145810	101147234
chr10	101214063	101214603
chr10	101215142	101216793
chr10	101217867	101217884
chr10	101218275	101219405
chr10	101223934	101224148
chr10	101238022	101238387
chr10	101287274	101288192
chr10	101290316	101290470
chr10	101291030	101291423
chr10	101293332	101293515
chr10	101310693	101310724
chr10	101566634	101566921
chr10	101773485	101773775
chr10	101774160	101774293
chr10	101774693	101775165
chr10	101815998	101816258
chr10	102422716	102422924
chr10	102674243	102674275
chr10	102869909	102869964
chr10	103276411	103276676
chr10	103277888	103279011
chr10	103661799	103661888
chr10	104331384	104331649
chr10	104735141	104735816
chr10	110170878	110171153
chr10	110207071	110207149
chr10	110221777	110222218
chr10	110495969	110496972
chr10	110822832	110822892
chr10	112915672	112915778
chr10	113127355	113127455
chr10	113132714	113132941
chr10	113558157	113558210
chr10	113611201	113611220
chr10	114240135	114240281
chr10	114631707	114631815
chr10	114875117	114875166
chr10	116270769	116270818
chr10	116741402	116741448
chr10	117136559	117136606
chr10	117141205	117141536
chr10	117165430	117165643
chr10	117166192	117168092
chr10	117169052	117169251
chr10	117217189	117217630
chr10	117241971	117242004
chr10	117531884	117533165
chr10	117533601	117534290
chr10	117536328	117536932
chr10	117538001	117538450
chr10	117539505	117539676
chr10	117541108	117541193
chr10	117549023	117549555
chr10	117550292	117551027
chr10	117551388	117552373
chr10	117721065	117721355
chr10	117734532	117734729
chr10	118245943	118247038
chr10	118271955	118272560
chr10	118594988	118595137
chr10	118596631	118596681
chr10	119028840	119029087
chr10	119206628	119206644
chr10	119208361	119208445
chr10	119315769	119315839
chr10	119479585	119479877
chr10	119541623	119541974
chr10	119818023	119818068
chr10	120128122	120128562
chr10	120457630	120458108
chr10	120980897	120981184
chr10	121600051	121600274
chr10	122155167	122155284
chr10	122462563	122463138
chr10	123117629	123118349
chr10	123141939	123142228
chr10	123144637	123144694
chr10	123513994	123514045
chr10	123970562	123970752
chr10	123972096	123972131
chr10	124094106	124094599
chr10	124388968	124389093
chr10	124447070	124448307
chr10	124742745	124742781
chr10	124800938	124800986
chr10	124918258	124918316
chr10	125153216	125153260
chr10	126904591	126904861
chr10	127194850	127195243
chr10	127737960	127739180
chr10	127907639	127907938
chr10	128150508	128150706
chr10	128211011	128211218
chr10	129021604	129021921
chr10	129466975	129467075
chr10	129897978	129898057
chr10	129950090	129950383
chr10	129956109	129956495
chr10	129958206	129958447
chr10	129967967	129968149
chr10	130105820	130106120
chr10	131726449	131726752
chr10	131980871	131980917
chr10	132037671	132037913
chr10	132065595	132065734
chr10	132307022	132307335
chr10	132309029	132309119
chr10	132397719	132398117
chr10	132467983	132467995
chr10	132516977	132519470
chr10	132788956	132789137
chr10	132913384	132913611
chr10	132942863	132942881
chr10	132961991	132962662
chr10	133101014	133101195
chr10	133124956	133124977
chr10	133144109	133144486
chr10	133159464	133159817
chr10	133161121	133161727
chr10	133235192	133236266
chr10	133238111	133238139
chr10	133257389	133258240
chr10	133326188	133326249
chr10	133334873	133337036
chr11	288070	288491
chr11	393937	394955
chr11	407508	407573
chr11	518998	519036
chr11	536490	536914
chr11	554774	554796
chr11	556324	556651
chr11	636846	636928
chr11	706623	706734
chr11	829049	829529
chr11	1262638	1262717
chr11	1337568	1337729
chr11	1391298	1391377
chr11	1436094	1436236
chr11	1546020	1546621
chr11	1556585	1556592
chr11	1564393	1564807
chr11	1571070	1571227
chr11	1573736	1573856
chr11	1832808	1833128
chr11	2097506	2097929
chr11	2137065	2137098
chr11	2146262	2146334
chr11	2378740	2378867
chr11	2445586	2445698
chr11	2533942	2534018
chr11	2868073	2868405
chr11	2868959	2870052
chr11	2883817	2883850
chr11	2886430	2886445
chr11	2928282	2928653
chr11	2929874	2930052
chr11	3160992	3161213
chr11	3164230	3164276
chr11	3202901	3203114
chr11	3471701	3471966
chr11	3580238	3580323
chr11	3856043	3856287
chr11	3989394	3989562
chr11	4212133	4212410
chr11	5685022	5685177
chr11	6235520	6235659
chr11	6405411	6405467
chr11	6630346	6630990
chr11	6655209	6655309
chr11	8018156	8018731
chr11	8267803	8267937
chr11	9614455	9614575
chr11	10606193	10606309
chr11	10750553	10750690
chr11	12109966	12110168
chr11	13207813	13208042
chr11	13276992	13277021
chr11	13440234	13440276
chr11	13873391	13873692
chr11	14422510	14422611
chr11	14891043	14891507
chr11	14972248	14972607
chr11	14973113	14974537
chr11	15035430	15035523
chr11	15367778	15367907
chr11	16603943	16604000
chr11	16924628	16924914
chr11	16926022	16926218
chr11	16927032	16927129
chr11	17078497	17078572
chr11	17477184	17477466
chr11	17695933	17695956
chr11	17734351	17734421
chr11	17887884	17888062
chr11	18012149	18012293
chr11	19714541	19714703
chr11	20601652	20601748
chr11	22667168	22667195
chr11	27721341	27721518
chr11	27723244	27723265
chr11	30015876	30016786
chr11	30017568	30017817
chr11	31796190	31797427
chr11	31800316	31801682
chr11	31803052	31803667
chr11	31819148	31819205
chr11	31819616	31819931
chr11	31822138	31822569
chr11	32428877	32429100
chr11	32430185	32430258
chr11	32431560	32431703
chr11	32432870	32433295
chr11	32433742	32433784
chr11	32438890	32439042
chr11	32439629	32439876
chr11	33773534	33773813
chr11	36361915	36362485
chr11	36377403	36378180
chr11	43547280	43547434
chr11	43557204	43557591
chr11	43578338	43578371
chr11	44303282	44304222
chr11	44306870	44307327
chr11	44311569	44312802
chr11	44313563	44314462
chr11	44318872	44319023
chr11	44321254	44321415
chr11	44321745	44321826
chr11	44445944	44446192
chr11	44566010	44566043
chr11	44712075	44712434
chr11	44878054	44878269
chr11	45083162	45083356
chr11	45411788	45412429
chr11	45663841	45664158
chr11	45899389	45899584
chr11	46237009	46237251
chr11	46906744	46906927
chr11	47551733	47551847
chr11	57323669	57323940
chr11	58900437	58900742
chr11	59102028	59102286
chr11	59107421	59108106
chr11	59143359	59143476
chr11	59810043	59810092
chr11	59891945	59892093
chr11	60915113	60915631
chr11	60925420	60925453
chr11	61007479	61007607
chr11	61008283	61008647
chr11	61021725	61021910
chr11	61507927	61508180
chr11	61509710	61509742
chr11	61587135	61587219
chr11	61718677	61718861
chr11	61769704	61769814
chr11	62504536	62506102
chr11	62602590	62603067
chr11	62791234	62791293
chr11	62923142	62923595
chr11	62925158	62925568
chr11	62926949	62927782
chr11	63021136	63021158
chr11	63611137	63611201
chr11	63614736	63614782
chr11	63770036	63770401
chr11	63840178	63840846
chr11	63939598	63939883
chr11	64007140	64008346
chr11	64034527	64034589
chr11	64037178	64037462
chr11	64053791	64053975
chr11	64181698	64181795
chr11	64292731	64292946
chr11	64296923	64298345
chr11	64299718	64299963
chr11	64644257	64644637
chr11	64711332	64711380
chr11	64714107	64714448
chr11	64741486	64742369
chr11	64759720	64759946
chr11	65014799	65014848
chr11	65047716	65048360
chr11	65224741	65225130
chr11	65422796	65423118
chr11	65454837	65454972
chr11	65538925	65539823
chr11	65546494	65546518
chr11	65553634	65554029
chr11	65575470	65575789
chr11	65592690	65593045
chr11	65606907	65606993
chr11	65607653	65607753
chr11	65642474	65642496
chr11	65647400	65647419
chr11	65781655	65781767
chr11	65945650	65945751
chr11	66001254	66001427
chr11	66011710	66012182
chr11	66292372	66292485
chr11	66311635	66311670
chr11	66317027	66317259
chr11	66347033	66347246
chr11	66592770	66592815
chr11	66745546	66745679
chr11	67021969	67022039
chr11	67023830	67023922
chr11	67071550	67071810
chr11	67270305	67270779
chr11	67302193	67302373
chr11	67302870	67302991
chr11	67371793	67372111
chr11	67374529	67374564
chr11	67996748	67996850
chr11	68003064	68003396
chr11	68038784	68039221
chr11	68120119	68120225
chr11	68122002	68122330
chr11	68328443	68328609
chr11	68749840	68750410
chr11	68843078	68843482
chr11	69012994	69013828
chr11	69122724	69122882
chr11	69287212	69287539
chr11	69658139	69658487
chr11	69705227	69705706
chr11	69819719	69819991
chr11	69889751	69890180
chr11	69986462	69986539
chr11	70073197	70073613
chr11	70077738	70078064
chr11	70399520	70399971
chr11	71452018	71452796
chr11	72041591	72042055
chr11	72238112	72238273
chr11	72239472	72239617
chr11	72240456	72241470
chr11	72245398	72245843
chr11	72246262	72246295
chr11	72584148	72585033
chr11	72652993	72653225
chr11	73307021	73307084
chr11	73377218	73377249
chr11	74683442	74683799
chr11	74730633	74730929
chr11	75242292	75242446
chr11	75335102	75335192
chr11	75429781	75429944
chr11	75430593	75430847
chr11	75432452	75432487
chr11	75432988	75433196
chr11	75490688	75490823
chr11	75584067	75584220
chr11	75668357	75668447
chr11	75769054	75769835
chr11	76206986	76207502
chr11	76243264	76243398
chr11	76314085	76314208
chr11	76321513	76321748
chr11	76322463	76322549
chr11	77039662	77040239
chr11	77065910	77066032
chr11	77127791	77128160
chr11	77590450	77590567
chr11	78078913	78078978
chr11	79374850	79374918
chr11	81647925	81648395
chr11	84922892	84923216
chr11	85811768	85811867
chr11	85855387	85855408
chr11	86069790	86069840
chr11	86193601	86193753
chr11	86374867	86375060
chr11	86799792	86799957
chr11	88174760	88174825
chr11	89294474	89294585
chr11	92223376	92223530
chr11	94512096	94512179
chr11	95149975	95150661
chr11	95337641	95337750
chr11	102011247	102011293
chr11	107019423	107019693
chr11	107592167	107592466
chr11	107593552	107593600
chr11	110713221	110713439
chr11	114058054	114058580
chr11	114076033	114076229
chr11	115500940	115501720
chr11	115502092	115502195
chr11	115660213	115660663
chr11	115760631	115760802
chr11	116174392	116174416
chr11	116731357	116731395
chr11	116835585	116835847
chr11	116895199	116895243
chr11	117512881	117512891
chr11	117717997	117718297
chr11	117795092	117796043
chr11	117809272	117809458
chr11	117907381	117907515
chr11	118153749	118153844
chr11	118156742	118157934
chr11	118171191	118171574
chr11	118174983	118175226
chr11	118180522	118180953
chr11	118438588	118438874
chr11	118531572	118531638
chr11	118635455	118635575
chr11	118870189	118870692
chr11	118895819	118895870
chr11	118907468	118907579
chr11	118911316	118911431
chr11	118920993	118921571
chr11	119058037	119058055
chr11	119205344	119205400
chr11	119315149	119316294
chr11	119317587	119317759
chr11	119339580	119339884
chr11	119423560	119423574
chr11	119730236	119730407
chr11	120096887	120097832
chr11	120523221	120523522
chr11	120555584	120555710
chr11	121112641	121112710
chr11	121466676	121466829
chr11	121479190	121479524
chr11	121929018	121929843
chr11	122100272	122100938
chr11	122978026	122978335
chr11	122981635	122981679
chr11	123255999	123256073
chr11	124481814	124482086
chr11	124756766	124756978
chr11	124836678	124836773
chr11	124842196	124842977
chr11	124843651	124843709
chr11	124863141	124864342
chr11	124864838	124864978
chr11	124866960	124867659
chr11	125170519	125170933
chr11	125262244	125263776
chr11	125496524	125496692
chr11	126082468	126082751
chr11	126146764	126147136
chr11	126282490	126282650
chr11	126585870	126586481
chr11	126969076	126969155
chr11	126999973	127000691
chr11	128549075	128549410
chr11	128586754	128586825
chr11	128688515	128688535
chr11	128690872	128691657
chr11	128824217	128824292
chr11	128888110	128888427
chr11	128890339	128890473
chr11	128891700	128892324
chr11	128901521	128902863
chr11	128903302	128905001
chr11	128926574	128926620
chr11	128936612	128936983
chr11	129376480	129376548
chr11	129973974	129974074
chr11	130068812	130069043
chr11	130146407	130146573
chr11	130315257	130315864
chr11	130450014	130450205
chr11	133228512	133228771
chr11	133951073	133951994
chr11	133955053	133955708
chr11	134037828	134037856
chr11	134124820	134125288
chr11	134225637	134225822
chr11	134330787	134331184
chr11	134413615	134413781
chr11	134466398	134466560
chr12	78234	78423
chr12	138870	139961
chr12	202118	202667
chr12	461082	461191
chr12	571034	571247
chr12	948935	948989
chr12	1523839	1523927
chr12	1592780	1593719
chr12	1595446	1595741
chr12	1605623	1606115
chr12	1628868	1629098
chr12	1630647	1631581
chr12	1820303	1820720
chr12	2198122	2198460
chr12	3199411	3199506
chr12	3397753	3397819
chr12	3605124	3605511
chr12	4031054	4031121
chr12	4450529	4450870
chr12	4809971	4810375
chr12	5044425	5044876
chr12	5290549	5290600
chr12	5434102	5434275
chr12	5480499	5481181
chr12	5537162	5537416
chr12	6199563	6199654
chr12	6363310	6364079
chr12	6383822	6384237
chr12	6554472	6555093
chr12	6605748	6606165
chr12	6614196	6614442
chr12	6701138	6701262
chr12	6767949	6768371
chr12	6773221	6773504
chr12	6778365	6778378
chr12	6825233	6825466
chr12	6850845	6850918
chr12	6873882	6874008
chr12	6946836	6947084
chr12	6961665	6961913
chr12	6962397	6962836
chr12	7107847	7109115
chr12	7639916	7639995
chr12	7890706	7891005
chr12	8018369	8018469
chr12	8038793	8039051
chr12	8564936	8564976
chr12	8788796	8788868
chr12	10098898	10099040
chr12	10364367	10364728
chr12	10411381	10411507
chr12	12349538	12349606
chr12	12890641	12890680
chr12	12999404	12999492
chr12	13001715	13001860
chr12	14239596	14239848
chr12	21940745	21941085
chr12	26114691	26114975
chr12	27022006	27022044
chr12	27974482	27974618
chr12	30925855	30926201
chr12	32139249	32139807
chr12	39619564	39620260
chr12	40225267	40225400
chr12	41189262	41190221
chr12	41932552	41932581
chr12	42145837	42145961
chr12	42482293	42482556
chr12	42553017	42553046
chr12	45050024	45050214
chr12	46374034	46374184
chr12	46830653	46830890
chr12	46964578	46964708
chr12	47080478	47081109
chr12	47759583	47759698
chr12	47942373	47942414
chr12	48351459	48351492
chr12	48972167	48972999
chr12	48973601	48974292
chr12	48977886	48977917
chr12	48981995	48982047
chr12	48994592	48995092
chr12	48999847	49000053
chr12	49093898	49094927
chr12	49293397	49293849
chr12	49295679	49296247
chr12	49335901	49336516
chr12	49337603	49338026
chr12	49339551	49339765
chr12	49340727	49341877
chr12	49343159	49343416
chr12	49537366	49537557
chr12	49539394	49540089
chr12	49548914	49549638
chr12	49903846	49904014
chr12	49955221	49955456
chr12	49962123	49962204
chr12	50033019	50033288
chr12	50763233	50763250
chr12	51392762	51392837
chr12	51721646	51721693
chr12	51846424	51846855
chr12	51849474	51849518
chr12	51863053	51863104
chr12	51868812	51868865
chr12	51952796	51953126
chr12	52023034	52023092
chr12	52233557	52233701
chr12	52247439	52247842
chr12	52250101	52250627
chr12	52258252	52258931
chr12	52713842	52714181
chr12	52714654	52714787
chr12	53231385	53231484
chr12	53323772	53324569
chr12	53371847	53371858
chr12	53727051	53727093
chr12	53739468	53739634
chr12	53748106	53748327
chr12	53927045	53927611
chr12	53928509	53929141
chr12	53930343	53931168
chr12	53934921	53938262
chr12	53940552	53940829
chr12	53945382	53946022
chr12	53948984	53949426
chr12	53949939	53952922
chr12	53963184	53964122
chr12	53967289	53967586
chr12	53968155	53969266
chr12	53969715	53969944
chr12	53981730	53984759
chr12	53996695	53997905
chr12	53999076	53999173
chr12	54002921	54003628
chr12	54004553	54005108
chr12	54010530	54010600
chr12	54011091	54011302
chr12	54014384	54015093
chr12	54015427	54015708
chr12	54020784	54021959
chr12	54023546	54024173
chr12	54028592	54029038
chr12	54034280	54034986
chr12	54048015	54048564
chr12	54050896	54051116
chr12	54052306	54052722
chr12	54054944	54055180
chr12	54058092	54061210
chr12	54078106	54078290
chr12	54079631	54079767
chr12	54106077	54107796
chr12	54129370	54129838
chr12	54217455	54218306
chr12	54369273	54369318
chr12	55730002	55730479
chr12	55842862	55843157
chr12	56007097	56007107
chr12	56021408	56021805
chr12	56267629	56267766
chr12	56496918	56496945
chr12	57086144	57086308
chr12	57222870	57222911
chr12	57225473	57226203
chr12	57236032	57237205
chr12	57241071	57241459
chr12	57476226	57476345
chr12	57521148	57521201
chr12	57609282	57609525
chr12	57619204	57620407
chr12	57620771	57621731
chr12	57626768	57629133
chr12	57727053	57728063
chr12	57739337	57739812
chr12	57847343	57847418
chr12	57853250	57853351
chr12	57888313	57888798
chr12	62631606	62632832
chr12	62933099	62933197
chr12	64196068	64196302
chr12	65510483	65510873
chr12	67647456	67647728
chr12	67650662	67650709
chr12	68358664	68358757
chr12	71840608	71840778
chr12	76762661	76763244
chr12	80249820	80249936
chr12	80708009	80708072
chr12	89098646	89098685
chr12	92466587	92466690
chr12	93167893	93168295
chr12	94151738	94151929
chr12	94186995	94187098
chr12	94833002	94833218
chr12	96193872	96193970
chr12	96196146	96196338
chr12	96316226	96316389
chr12	98399698	98399768
chr12	98456869	98456976
chr12	100356850	100357122
chr12	101642454	101642734
chr12	102917198	102917819
chr12	102950331	102951705
chr12	102964418	102964538
chr12	103301772	103302182
chr12	104302643	104304028
chr12	105083688	105083956
chr12	106580468	106581237
chr12	106954952	106955044
chr12	107634646	107634680
chr12	107635331	107635442
chr12	108483014	108483033
chr12	108768487	108769168
chr12	108858535	108859022
chr12	109111194	109111237
chr12	109291561	109292056
chr12	109711854	109712488
chr12	109714832	109714897
chr12	109718587	109718691
chr12	109734253	109734549
chr12	109879431	109879514
chr12	109945033	109945265
chr12	110244938	110245123
chr12	111036239	111036317
chr12	111402948	111403242
chr12	112575456	112575898
chr12	112938518	112938761
chr12	113057612	113057682
chr12	113077334	113077486
chr12	113136265	113136295
chr12	113154337	113154945
chr12	113233244	113233418
chr12	113393086	113393294
chr12	113466612	113466685
chr12	113470340	113470417
chr12	113515660	113515937
chr12	113735311	113735407
chr12	114395226	114395293
chr12	114396766	114397394
chr12	114398673	114399324
chr12	114404672	114404712
chr12	114411128	114411643
chr12	114411967	114412534
chr12	114412928	114413482
chr12	114414923	114414984
chr12	114438498	114438555
chr12	114441645	114442043
chr12	114444329	114445271
chr12	114447797	114448199
chr12	114449051	114449644
chr12	114450961	114451485
chr12	114480845	114481704
chr12	114696685	114697365
chr12	114699026	114701190
chr12	115452700	115453187
chr12	116524960	116525098
chr12	116525568	116525979
chr12	116534639	116535436
chr12	116539940	116540438
chr12	116599447	116599600
chr12	116693517	116694132
chr12	117189225	117189329
chr12	117359403	117359766
chr12	117583770	117584031
chr12	117875902	117876137
chr12	117967652	117967929
chr12	118189824	118189906
chr12	119334548	119335038
chr12	119803297	119804429
chr12	120118493	120118627
chr12	120291091	120291370
chr12	120394717	120394829
chr12	120402314	120402565
chr12	120669198	120669240
chr12	121132946	121133378
chr12	121297592	121298111
chr12	121535987	121537567
chr12	121672087	121672416
chr12	121792895	121793234
chr12	121918937	121918947
chr12	122078050	122078227
chr12	122079112	122080640
chr12	122400037	122400137
chr12	122751060	122751306
chr12	122775140	122775236
chr12	122836467	122836996
chr12	123149926	123150100
chr12	123232086	123232251
chr12	123384733	123384749
chr12	123583340	123583629
chr12	123762681	123762823
chr12	124296241	124296299
chr12	124296693	124296945
chr12	124500725	124500932
chr12	124509864	124509960
chr12	124565330	124565389
chr12	124655511	124656347
chr12	124734364	124734676
chr12	124833874	124833913
chr12	125049329	125050091
chr12	125194431	125194553
chr12	126725902	126726070
chr12	126727904	126728033
chr12	127280628	127280640
chr12	128365650	128366210
chr12	128976331	128976537
chr12	129904779	129904830
chr12	130164117	130164194
chr12	130220865	130220944
chr12	130222713	130222863
chr12	130633735	130634333
chr12	130713637	130714766
chr12	130715072	130715199
chr12	130717198	130717307
chr12	130775833	130776853
chr12	131218319	131218853
chr12	131711995	131712027
chr12	131829525	131830380
chr12	131830825	131831180
chr12	131863108	131863145
chr12	131895814	131896620
chr12	131928251	131928597
chr12	132143350	132143480
chr12	132329035	132329084
chr12	132430425	132430748
chr12	132619433	132619560
chr12	132689200	132689489
chr12	132768636	132768718
chr13	20118341	20118398
chr13	20119149	20119246
chr13	20128953	20128978
chr13	20191647	20192127
chr13	20231347	20231773
chr13	20405850	20406212
chr13	20414523	20415388
chr13	20526233	20526505
chr13	21671901	21671990
chr13	22927039	22927102
chr13	24716166	24716692
chr13	25018999	25019164
chr13	25286705	25286751
chr13	25882025	25882148
chr13	26742788	26743060
chr13	26895780	26895869
chr13	27791598	27791779
chr13	27793401	27793455
chr13	27796287	27796661
chr13	27819831	27820250
chr13	27916534	27919480
chr13	27922737	27922905
chr13	27926850	27926885
chr13	27928060	27929681
chr13	27952977	27953514
chr13	27959758	27959806
chr13	27964859	27964989
chr13	27975038	27975086
chr13	27976058	27976107
chr13	27979690	27979854
chr13	28022960	28023150
chr13	29703162	29703219
chr13	30421179	30421199
chr13	30873116	30873252
chr13	32410099	32410321
chr13	33349793	33349822
chr13	36154825	36155329
chr13	36432703	36433236
chr13	36778281	36778561
chr13	37934546	37934581
chr13	38687976	38688210
chr13	39036406	39036451
chr13	40356448	40356561
chr13	41960313	41960452
chr13	43785264	43785727
chr13	44306079	44306248
chr13	44306573	44306854
chr13	44404792	44405068
chr13	45851301	45851865
chr13	48542641	48543137
chr13	49995860	49996038
chr13	49998186	49998304
chr13	50140874	50141214
chr13	50185951	50186013
chr13	50636458	50636611
chr13	52274988	52275170
chr13	52405541	52405786
chr13	52845460	52847082
chr13	53201991	53202028
chr13	57310970	57311411
chr13	57629602	57629653
chr13	57633060	57633357
chr13	59750819	59751115
chr13	73765677	73766304
chr13	74132321	74132703
chr13	75635472	75635486
chr13	77696043	77696293
chr13	78660299	78660350
chr13	79288213	79288272
chr13	87675494	87677420
chr13	87810355	87810764
chr13	95002828	95003380
chr13	95300409	95300684
chr13	95553502	95554170
chr13	97141797	97142068
chr13	98274315	98274327
chr13	98475613	98475794
chr13	98484873	98485139
chr13	99085193	99085477
chr13	99432594	99432844
chr13	99605995	99606084
chr13	99955553	99955602
chr13	100473214	100473262
chr13	100675787	100675841
chr13	102772927	102773215
chr13	103350957	103350975
chr13	106530743	106530779
chr13	106680875	106681640
chr13	106795950	106796161
chr13	106917046	106917063
chr13	107192283	107192509
chr13	108214421	108214807
chr13	109783733	109784521
chr13	110126638	110126889
chr13	110137504	110137532
chr13	110644965	110645223
chr13	111067008	111067182
chr13	111345118	111345147
chr13	111535022	111535116
chr13	111632966	111633302
chr13	111893652	111894532
chr13	112059472	112060177
chr13	112064334	112064636
chr13	112069873	112069893
chr13	112074365	112075202
chr13	112103635	112103719
chr13	112106127	112107159
chr13	112204576	112205657
chr13	112346320	112346488
chr13	112346978	112347235
chr13	112711549	112711675
chr13	112891743	112891846
chr13	112944068	112944208
chr13	112969709	112969765
chr13	113292184	113292253
chr13	113492043	113492137
chr13	114064779	114065567
chr13	114130730	114131592
chr14	20664242	20664461
chr14	21026944	21027041
chr14	22819725	22820133
chr14	22821409	22821590
chr14	22886380	22886531
chr14	22957269	22957477
chr14	23096237	23096376
chr14	23300780	23300960
chr14	23544731	23545286
chr14	23575777	23576797
chr14	24007097	24007617
chr14	24051117	24051570
chr14	24115632	24115680
chr14	24148059	24148107
chr14	24243289	24243437
chr14	24270939	24270962
chr14	24316299	24316596
chr14	24339088	24340110
chr14	27673120	27673224
chr14	28760665	28760690
chr14	28761525	28761982
chr14	30875445	30875865
chr14	32082068	32082176
chr14	33938384	33938501
chr14	33949049	33949709
chr14	35535624	35535978
chr14	36506440	36506735
chr14	36510552	36510641
chr14	36514488	36514533
chr14	36521966	36523322
chr14	36524283	36524873
chr14	36588257	36588455
chr14	36590451	36590572
chr14	36646741	36646780
chr14	36649838	36650041
chr14	36654072	36655853
chr14	36656432	36657533
chr14	36659275	36660213
chr14	36660887	36661575
chr14	36676378	36676579
chr14	37585091	37585416
chr14	37591358	37593096
chr14	37597598	37597881
chr14	37599384	37599612
chr14	37600132	37600194
chr14	38208307	38208637
chr14	39017344	39017463
chr14	45551567	45551871
chr14	47673863	47673883
chr14	49853904	49854017
chr14	50829813	50829895
chr14	51093544	51093631
chr14	53947489	53947977
chr14	53951349	53952419
chr14	53952753	53952943
chr14	54219159	54219606
chr14	54901494	54901855
chr14	54903184	54903365
chr14	55103240	55103407
chr14	55240935	55241218
chr14	56730670	56731112
chr14	56844629	56844969
chr14	56893081	56893200
chr14	58396386	58396459
chr14	59190354	59190526
chr14	59464019	59464274
chr14	59869440	59870052
chr14	60356986	60357121
chr14	60485127	60485290
chr14	60650258	60650480
chr14	60651647	60651917
chr14	61188965	61189123
chr14	61813239	61813455
chr14	62116806	62116860
chr14	63046815	63046943
chr14	63047413	63047620
chr14	63204097	63204409
chr14	64196895	64197282
chr14	64705696	64705740
chr14	64708365	64709023
chr14	65103490	65103596
chr14	65170956	65171132
chr14	65229733	65230217
chr14	67458041	67458199
chr14	67729194	67729439
chr14	67815889	67815929
chr14	68363840	68364032
chr14	68628298	68629223
chr14	68731285	68731385
chr14	69483702	69483873
chr14	69573878	69574172
chr14	70186996	70187531
chr14	70821386	70821494
chr14	73239611	73239859
chr14	73741521	73742340
chr14	74301893	74302043
chr14	74955900	74955952
chr14	75069874	75070058
chr14	75258688	75258843
chr14	76138219	76138271
chr14	76267791	76268222
chr14	76310816	76311862
chr14	76329395	76330082
chr14	76762482	76762754
chr14	76924137	76924192
chr14	77025449	77026837
chr14	77037699	77037971
chr14	77039716	77040198
chr14	77041131	77041231
chr14	77059667	77059793
chr14	77125463	77125729
chr14	77158000	77158321
chr14	77158693	77158876
chr14	77182326	77182360
chr14	77222637	77223051
chr14	77269983	77270606
chr14	77965985	77966435
chr14	88551170	88552617
chr14	89026791	89026975
chr14	89040597	89040818
chr14	90398642	90399049
chr14	91061336	91061559
chr14	91413740	91413859
chr14	91416057	91416592
chr14	92108429	92108682
chr14	92199646	92199884
chr14	92207166	92207265
chr14	92253263	92253930
chr14	92514624	92514702
chr14	92881061	92881126
chr14	93113478	93113631
chr14	94129054	94129212
chr14	95360425	95360569
chr14	95517026	95517129
chr14	95597791	95598121
chr14	96038731	96039045
chr14	96204290	96204953
chr14	97025622	97026291
chr14	97458419	97459102
chr14	98138818	98138891
chr14	98819647	98819790
chr14	99188802	99188818
chr14	99232042	99232143
chr14	99258301	99258650
chr14	99260850	99261009
chr14	99277328	99277530
chr14	99580354	99580603
chr14	100140673	100141017
chr14	100377059	100377164
chr14	100569480	100569629
chr14	100586379	100586460
chr14	100708420	100708966
chr14	100727393	100727848
chr14	100900069	100901039
chr14	101073284	101073481
chr14	101077450	101077922
chr14	101456430	101457303
chr14	101496306	101496414
chr14	101561621	101561699
chr14	101562678	101563262
chr14	101685112	101685424
chr14	101706093	101706433
chr14	101780547	101780846
chr14	101917959	101918262
chr14	102088261	102088751
chr14	102363841	102363910
chr14	102544592	102545067
chr14	103075064	103075269
chr14	103084055	103084428
chr14	103091145	103091441
chr14	103110162	103110416
chr14	103121846	103122692
chr14	103123720	103123892
chr14	103207941	103208006
chr14	103561418	103561783
chr14	103820059	103820187
chr14	103848320	103848809
chr14	103871939	103871992
chr14	104171266	104171433
chr14	104291320	104292014
chr14	104462247	104462299
chr14	104604465	104604539
chr14	104682550	104682747
chr14	104723640	104723669
chr14	104725632	104725720
chr14	104815250	104815366
chr14	104820784	104820965
chr14	104825537	104825913
chr14	104866289	104866314
chr14	104967368	104968398
chr14	104977737	104977791
chr14	104978802	104978822
chr14	105019931	105020001
chr14	105092704	105092829
chr14	105196874	105197066
chr14	105398258	105398295
chr14	105419313	105419376
chr14	105475781	105476006
chr14	105477922	105478346
chr14	105479437	105479794
chr14	105486297	105487957
chr15	22758169	22758219
chr15	25644150	25644554
chr15	26866763	26866825
chr15	28094277	28094418
chr15	28106472	28106601
chr15	28107689	28107813
chr15	28918220	28918820
chr15	29103967	29104065
chr15	29115315	29115921
chr15	29196449	29196595
chr15	29345616	29346230
chr15	29656985	29657261
chr15	29675408	29676243
chr15	29921216	29921641
chr15	31392906	31393751
chr15	31978494	31978501
chr15	32341689	32342050
chr15	32730709	32731022
chr15	33068151	33068351
chr15	33195155	33195431
chr15	34437823	34437865
chr15	34495036	34495105
chr15	34753304	34753416
chr15	38565247	38565345
chr15	39213626	39213771
chr15	39579663	39579893
chr15	40069202	40069453
chr15	40076951	40077149
chr15	40103491	40103821
chr15	40252223	40252280
chr15	40281456	40281605
chr15	40324795	40324822
chr15	40437835	40437898
chr15	40695904	40696158
chr15	40754570	40754684
chr15	40763538	40763633
chr15	41501253	41501504
chr15	41502967	41503464
chr15	41511151	41511216
chr15	41512515	41512760
chr15	41513490	41514078
chr15	41560211	41560389
chr15	41621898	41621986
chr15	41881926	41881953
chr15	42119012	42119071
chr15	42207769	42208530
chr15	43293379	43293620
chr15	43518835	43519127
chr15	43827011	43827065
chr15	44426445	44426479
chr15	45114335	45114752
chr15	45116190	45117957
chr15	45128765	45128961
chr15	45135203	45135299
chr15	45199256	45199293
chr15	45523136	45523339
chr15	48962630	48963107
chr15	50004190	50004268
chr15	50182841	50183008
chr15	50685758	50685846
chr15	51267198	51267285
chr15	52709561	52709646
chr15	52783252	52783465
chr15	52788889	52789612
chr15	52800897	52800922
chr15	52803392	52803435
chr15	52858596	52858712
chr15	53759345	53759469
chr15	58064714	58065624
chr15	58865096	58865228
chr15	59421064	59421447
chr15	59437211	59437448
chr15	61227070	61227308
chr15	62165397	62165424
chr15	62295366	62295441
chr15	62886483	62886920
chr15	63278127	63278502
chr15	63382058	63382285
chr15	63461286	63461534
chr15	63500993	63501667
chr15	63600260	63600734
chr15	64096808	64096871
chr15	64152577	64152717
chr15	64823944	64825061
chr15	64893763	64893852
chr15	64905047	64905604
chr15	64912094	64912112
chr15	65356111	65356530
chr15	66404684	66404775
chr15	66835042	66835216
chr15	66883424	66883651
chr15	67033124	67034404
chr15	67067191	67067651
chr15	67150190	67150205
chr15	67166170	67166328
chr15	67819602	67821652
chr15	67826242	67826306
chr15	67830221	67830406
chr15	67831968	67832847
chr15	67833220	67833269
chr15	68306449	68306484
chr15	68614626	68614778
chr15	68700653	68700748
chr15	68795373	68795675
chr15	68821883	68822117
chr15	69649256	69649382
chr15	69812948	69813013
chr15	70088901	70089189
chr15	70154392	70154436
chr15	70376257	70376346
chr15	70376863	70377532
chr15	70451917	70452517
chr15	71116529	71116593
chr15	71806468	71807120
chr15	72226844	72226878
chr15	72319624	72319668
chr15	73021346	73021401
chr15	73053420	73053703
chr15	74137380	74137392
chr15	74300214	74300325
chr15	74434358	74434435
chr15	74490256	74490336
chr15	74781144	74781635
chr15	75195534	75195712
chr15	75200491	75200621
chr15	75201074	75201366
chr15	75348720	75349062
chr15	75823979	75824032
chr15	76343084	76343369
chr15	76904393	76904598
[truncated: 4,238 more rows]
