# Supplementary material for: TET1 dioxygenase is required for FOXA2-associated chromatin remodeling in pancreatic beta-cell differentiation
Source: Nat Commun. 2022 Jul 7;13:3907. doi: 10.1038/s41467-022-31611-x (PMC9263144; doi:10.1038/s41467-022-31611-x)
Supplement: Supplementary file 9 — Supplementary Data 6 [file 41467_2022_31611_MOESM9_ESM.xlsx]

## Sheet: DE-to-PP
Supplementary Data 6. Hypo-DHMRs in TKO (DE-to-PP, GT(h)-to-PP, GT-to-PP(h), and PP-specific)
chr	start	end
chr1	926000	926200
chr1	1032600	1032800
chr1	1400800	1401200
chr1	2473800	2474400
chr1	3132600	3133000
chr1	3145600	3145800
chr1	3220800	3221200
chr1	3241000	3241200
chr1	3246000	3246200
chr1	3261000	3262000
chr1	3349000	3349800
chr1	3666600	3666800
chr1	3775000	3775200
chr1	3909200	3909400
chr1	3959400	3959800
chr1	4597000	4597200
chr1	4911200	4911400
chr1	5727600	5728000
chr1	6249800	6250000
chr1	6447000	6447200
chr1	6454800	6455000
chr1	8076400	8076600
chr1	8361600	8361800
chr1	8409000	8409200
chr1	8418400	8418600
chr1	8880400	8880600
chr1	8994400	8994600
chr1	9001200	9001400
chr1	9311600	9311800
chr1	9390000	9390200
chr1	9438600	9439000
chr1	10289600	10289800
chr1	11178200	11178400
chr1	11196200	11196400
chr1	11227800	11228000
chr1	11692400	11692600
chr1	11882800	11883000
chr1	12007800	12008000
chr1	12129600	12130000
chr1	12528000	12528200
chr1	13770000	13770200
chr1	14634600	14634800
chr1	14787600	14788000
chr1	14815200	14815400
chr1	14822000	14822200
chr1	14940600	14940800
chr1	15158000	15158400
chr1	15201800	15202800
chr1	15676800	15677000
chr1	15798200	15798400
chr1	15802200	15802600
chr1	16140800	16141200
chr1	16178600	16179200
chr1	16206400	16206600
chr1	16506800	16507000
chr1	16747800	16748000
chr1	17200200	17200400
chr1	17237200	17237400
chr1	17380000	17380200
chr1	17446600	17447000
chr1	17679400	17679800
chr1	18056000	18056200
chr1	18190600	18190800
chr1	18201400	18201800
chr1	18382400	18382600
chr1	18535600	18536000
chr1	19202600	19202800
chr1	19752200	19752400
chr1	19925400	19925600
chr1	21338600	21338800
chr1	21346200	21346400
chr1	21436400	21436800
chr1	21559400	21559600
chr1	21582800	21583000
chr1	21897400	21897600
chr1	21923600	21924200
chr1	21924800	21925200
chr1	21927600	21928000
chr1	21964600	21964800
chr1	21972200	21972800
chr1	22258800	22259000
chr1	22450600	22451000
chr1	22549800	22550200
chr1	22746600	22746800
chr1	22776200	22776400
chr1	23110800	23111000
chr1	23339800	23340000
chr1	23369800	23370000
chr1	23417800	23418000
chr1	24367000	24367200
chr1	24507600	24507800
chr1	25111600	25111800
chr1	25174800	25175000
chr1	25197200	25197600
chr1	25198000	25198400
chr1	25370000	25370200
chr1	25832600	25832800
chr1	25847800	25848000
chr1	25848200	25848400
chr1	26162000	26162200
chr1	26718200	26718400
chr1	27542400	27543400
chr1	28173800	28174000
chr1	28739400	28739600
chr1	29452600	29452800
chr1	29473400	29473600
chr1	29473800	29474000
chr1	29579600	29579800
chr1	29686600	29686800
chr1	29846000	29846200
chr1	29851800	29852000
chr1	30788200	30788400
chr1	30907600	30907800
chr1	31163200	31163400
chr1	31562200	31562400
chr1	31575000	31575200
chr1	31978000	31978200
chr1	32017000	32017200
chr1	32652600	32652800
chr1	32729400	32729600
chr1	32811400	32811800
chr1	33008600	33008800
chr1	33142800	33143000
chr1	33257800	33258400
chr1	33263600	33263800
chr1	33711800	33712000
chr1	34039200	34039400
chr1	34698000	34698200
chr1	34847400	34847600
chr1	36595400	36595800
chr1	37175000	37175200
chr1	38266200	38266400
chr1	39214600	39214800
chr1	39310800	39311000
chr1	39615800	39616000
chr1	40000400	40000600
chr1	41150800	41151000
chr1	41500800	41501200
chr1	41688000	41688200
chr1	41836000	41836200
chr1	41864800	41865000
chr1	42178400	42178600
chr1	42938000	42938200
chr1	43304000	43304200
chr1	43553000	43553200
chr1	44048200	44048400
chr1	44218200	44218600
chr1	44233400	44233600
chr1	44701000	44701400
chr1	44725400	44725800
chr1	44834400	44834600
chr1	45327800	45328000
chr1	45489000	45489200
chr1	45683200	45683400
chr1	47569800	47570000
chr1	47697200	47697600
chr1	47914200	47914400
chr1	48102800	48103000
chr1	48114800	48115000
chr1	48479800	48480200
chr1	48693200	48693800
chr1	50110200	50110400
chr1	50157800	50158200
chr1	51920200	51920400
chr1	52012000	52012200
chr1	53109400	53109600
chr1	53690000	53690200
chr1	53958000	53958400
chr1	54074000	54074400
chr1	54286000	54286200
chr1	54291800	54292000
chr1	54362800	54363000
chr1	54378400	54378600
chr1	54383800	54384000
chr1	54390000	54390200
chr1	54396400	54396600
chr1	54544200	54544400
chr1	54548800	54549000
chr1	54686200	54686600
chr1	56412800	56413000
chr1	56415600	56415800
chr1	56434000	56434200
chr1	56958000	56958200
chr1	56958600	56958800
chr1	58573800	58574000
chr1	58687600	58688000
chr1	58884000	58884200
chr1	58954600	58954800
chr1	59367600	59368000
chr1	59769000	59769200
chr1	59769400	59769600
chr1	60733000	60733200
chr1	60983800	60984200
chr1	61975600	61975800
chr1	62268400	62268800
chr1	62415600	62415800
chr1	62877200	62877400
chr1	63599600	63599800
chr1	63600000	63600200
chr1	63903200	63903400
chr1	64004800	64005000
chr1	64997800	64998000
chr1	65090600	65090800
chr1	67393200	67393600
chr1	67631800	67632000
chr1	67937800	67938000
chr1	67979200	67979400
chr1	68158600	68158800
chr1	68173600	68173800
chr1	73879600	73879800
chr1	74687000	74687200
chr1	75953600	75953800
chr1	76587200	76587600
chr1	77758400	77758600
chr1	84038000	84038200
chr1	84688800	84689000
chr1	86792800	86793200
chr1	87151600	87151800
chr1	87242800	87243000
chr1	89966200	89966400
chr1	90197000	90197400
chr1	92804800	92805200
chr1	93430600	93430800
chr1	93614800	93615000
chr1	93766400	93766800
chr1	94118000	94118200
chr1	94343200	94343400
chr1	94580200	94580400
chr1	94608200	94608400
chr1	94803800	94804000
chr1	94882600	94882800
chr1	94883000	94883200
chr1	95307200	95307400
chr1	95535000	95535200
chr1	95627400	95627600
chr1	96035000	96035200
chr1	96363600	96363800
chr1	96997800	96998000
chr1	98277800	98278000
chr1	99587000	99587200
chr1	100709800	100710000
chr1	107994000	107994200
chr1	108599600	108599800
chr1	108829600	108829800
chr1	109134600	109134800
chr1	109149000	109149200
chr1	109181800	109182000
chr1	109190200	109190400
chr1	109298600	109298800
chr1	109424800	109425200
chr1	110482000	110482200
chr1	111203800	111204000
chr1	111638400	111638600
chr1	111847400	111848200
chr1	113210400	113210600
chr1	114206400	114206800
chr1	114342000	114342200
chr1	114666400	114666800
chr1	114672000	114672200
chr1	115189200	115189400
chr1	115506600	115507200
chr1	115769000	115769200
chr1	115790200	115790400
chr1	115837800	115838000
chr1	116432000	116432200
chr1	116990600	116990800
chr1	117003400	117003600
chr1	117400000	117400400
chr1	117637200	117637400
chr1	119785600	119785800
chr1	144102400	144102600
chr1	144519600	144520200
chr1	145899200	145899400
chr1	146414000	146414200
chr1	147402800	147403000
chr1	147611600	147612200
chr1	147755200	147755400
chr1	151491600	151492000
chr1	151680200	151680400
chr1	151704000	151704200
chr1	152255800	152256000
chr1	153568800	153569200
chr1	154322000	154322200
chr1	154470000	154470200
chr1	155091200	155091400
chr1	155291400	155291600
chr1	156000600	156000800
chr1	156091000	156091200
chr1	156471800	156472000
chr1	156692400	156692600
chr1	156773200	156773400
chr1	156970600	156970800
chr1	157832200	157832400
chr1	157951400	157951600
chr1	159846000	159846400
chr1	159860000	159860400
chr1	159938400	159938600
chr1	160813400	160813600
chr1	160911600	160911800
chr1	161160200	161160400
chr1	161218200	161218400
chr1	161491600	161491800
chr1	162635400	162635600
chr1	162732600	162732800
chr1	162861200	162861400
chr1	164720800	164721200
chr1	164748200	164748600
chr1	165254200	165254600
chr1	165376200	165376400
chr1	165542200	165542600
chr1	165747800	165748000
chr1	167108400	167108600
chr1	167799200	167799400
chr1	168088600	168089000
chr1	168709600	168709800
chr1	169109400	169109600
chr1	169118200	169118600
chr1	170261600	170261800
chr1	171397600	171397800
chr1	172679400	172679600
chr1	173529200	173529400
chr1	176178400	176178800
chr1	176374200	176374400
chr1	177209600	177209800
chr1	179399600	179399800
chr1	179556400	179556600
chr1	179702600	179702800
chr1	180158000	180159000
chr1	180542800	180543000
chr1	180580000	180580200
chr1	181108200	181108400
chr1	181117800	181118400
chr1	181325000	181325400
chr1	182315200	182315400
chr1	182339000	182339200
chr1	182708200	182708400
chr1	182752000	182752400
chr1	183802800	183803000
chr1	183834000	183834200
chr1	184244600	184244800
chr1	184863000	184863200
chr1	185479800	185480000
chr1	187266000	187266400
chr1	187397800	187398000
chr1	189312000	189312200
chr1	190052400	190052600
chr1	190368200	190368400
chr1	192170200	192170400
chr1	192399200	192399600
chr1	192929400	192929600
chr1	193461600	193461800
chr1	196458000	196458200
chr1	198702200	198702400
chr1	200169000	200169200
chr1	200275200	200275400
chr1	200591600	200591800
chr1	201268600	201268800
chr1	201420200	201420400
chr1	201515200	201515400
chr1	201720400	201720600
chr1	202070000	202070200
chr1	202087000	202087200
chr1	202449800	202450000
chr1	202804600	202804800
chr1	202822000	202822400
chr1	203062000	203062200
chr1	203169800	203170000
chr1	203266000	203266200
chr1	203276000	203276200
chr1	203476400	203476600
chr1	203756400	203756600
chr1	204279000	204279200
chr1	204340400	204340600
chr1	204363400	204363600
chr1	204417400	204417800
chr1	204637400	204637600
chr1	205449000	205449200
chr1	205930800	205931000
chr1	206112800	206113400
chr1	206766400	206766800
chr1	207918000	207918200
chr1	208071800	208072000
chr1	208240200	208240400
chr1	208388000	208388200
chr1	208446400	208446800
chr1	208583200	208583400
chr1	209342000	209342200
chr1	211640000	211640200
chr1	211811400	211811600
chr1	211933200	211933400
chr1	212499200	212499400
chr1	212667800	212668000
chr1	212725600	212725800
chr1	212744000	212744200
chr1	212817200	212817400
chr1	213281600	213281800
chr1	214075800	214076000
chr1	214438200	214438400
chr1	214685000	214685200
chr1	214921600	214921800
chr1	215635800	215636000
chr1	215671800	215672000
chr1	215776200	215776400
chr1	216550400	216550800
chr1	216903400	216903600
chr1	217210200	217210400
chr1	218366400	218366600
chr1	221567600	221568000
chr1	221632200	221632400
chr1	222441400	222441800
chr1	223314200	223314400
chr1	223723200	223723400
chr1	223824800	223825000
chr1	225754800	225755200
chr1	225824600	225825600
chr1	226414000	226414200
chr1	226657000	226657200
chr1	226821400	226821600
chr1	227887000	227887200
chr1	228418200	228418800
chr1	228837800	228838000
chr1	228842200	228842600
chr1	229004400	229004600
chr1	229111800	229112000
chr1	229252400	229252600
chr1	229842800	229843200
chr1	230212800	230213000
chr1	230633600	230633800
chr1	230787200	230787400
chr1	230894200	230894400
chr1	230938800	230939000
chr1	231194800	231195000
chr1	231678200	231678400
chr1	232379200	232379400
chr1	232600600	232600800
chr1	233020200	233020400
chr1	233721800	233722000
chr1	234230400	234230800
chr1	234719400	234719800
chr1	234814200	234814400
chr1	234975400	234975600
chr1	235324600	235324800
chr1	235592600	235592800
chr1	235834800	235835000
chr1	235863200	235863400
chr1	235931400	235931600
chr1	236159600	236160000
chr1	236403800	236404200
chr1	237316400	237316800
chr1	237509800	237510000
chr1	240280800	240281200
chr1	240523000	240523400
chr1	240524800	240525000
chr1	240525800	240526200
chr1	240597200	240597600
chr1	240691400	240691600
chr1	240941800	240942000
chr1	241101800	241102000
chr1	241782200	241782400
chr1	244063600	244063800
chr1	244370400	244370600
chr1	245041600	245042000
chr1	245094400	245094600
chr1	245245000	245245800
chr1	245317600	245318000
chr1	245529200	245529400
chr1	245762200	245762400
chr1	245812400	245812600
chr1	247211400	247211600
chr1	247357800	247358000
chr10	126800	127200
chr10	360800	362000
chr10	388400	388600
chr10	455000	455200
chr10	517000	517200
chr10	649800	650200
chr10	663000	663200
chr10	698800	699200
chr10	784400	784600
chr10	974000	974200
chr10	974400	975000
chr10	1149800	1150400
chr10	1546800	1547200
chr10	1732600	1732800
chr10	2405200	2405400
chr10	2921800	2922200
chr10	3336600	3337000
chr10	3691800	3692600
chr10	3744400	3744600
chr10	3780800	3781000
chr10	4144800	4145200
chr10	4352600	4352800
chr10	5488800	5489000
chr10	5596000	5596200
chr10	5829400	5829800
chr10	6036200	6036400
chr10	6074800	6075200
chr10	6394200	6394400
chr10	8275800	8276000
chr10	10919000	10919200
chr10	11165800	11166000
chr10	11765200	11765600
chr10	11826200	11826400
chr10	11846600	11846800
chr10	12063200	12063400
chr10	12580000	12580200
chr10	12649000	12649400
chr10	12690000	12690400
chr10	12840200	12840600
chr10	12975400	12975600
chr10	13040200	13040600
chr10	13705000	13705200
chr10	13717600	13718600
chr10	14415800	14416000
chr10	14550400	14550600
chr10	14646000	14646200
chr10	14648400	14648800
chr10	14748600	14748800
chr10	15001000	15001600
chr10	15315200	15315400
chr10	15315600	15315800
chr10	15548400	15548600
chr10	16033600	16033800
chr10	16912600	16912800
chr10	17003200	17003400
chr10	17114000	17114200
chr10	17287400	17287600
chr10	17907800	17908000
chr10	19049000	19049200
chr10	19406400	19406600
chr10	20712400	20712600
chr10	21350400	21350800
chr10	21352600	21352800
chr10	22513600	22513800
chr10	22852000	22852200
chr10	23793000	23793200
chr10	24193400	24193800
chr10	24307400	24307600
chr10	24313200	24313600
chr10	24493200	24493400
chr10	24735800	24736000
chr10	24908800	24909000
chr10	25058000	25058200
chr10	25059800	25060400
chr10	25565800	25566000
chr10	26052400	26052600
chr10	26844800	26845000
chr10	27483000	27483200
chr10	28949800	28950000
chr10	29113200	29113600
chr10	29333000	29333200
chr10	29373000	29373200
chr10	30027800	30028200
chr10	30070200	30070600
chr10	30081400	30081600
chr10	30401800	30402000
chr10	30522600	30522800
chr10	30855200	30855400
chr10	31030400	31030600
chr10	31707000	31707200
chr10	31972400	31973000
chr10	32263200	32263400
chr10	32882200	32882400
chr10	32984600	32985000
chr10	33237000	33237200
chr10	33289600	33289800
chr10	33593800	33594000
chr10	34016200	34016400
chr10	34207000	34207200
chr10	34572400	34572600
chr10	34737000	34737200
chr10	36703200	36703400
chr10	37494000	37494200
chr10	42941000	42941600
chr10	42969600	42969800
chr10	43082200	43082600
chr10	43253600	43254000
chr10	44424200	44424400
chr10	44911400	44911600
chr10	46394000	46394200
chr10	46441800	46442000
chr10	47023000	47023200
chr10	48306200	48306400
chr10	48468200	48468600
chr10	48480200	48480400
chr10	48604800	48605000
chr10	49025600	49026000
chr10	49173200	49173400
chr10	50613400	50613600
chr10	58891800	58892000
chr10	59761800	59762000
chr10	60293000	60293400
chr10	63293000	63293200
chr10	65495000	65495200
chr10	68335200	68335400
chr10	68606200	68606400
chr10	69500400	69500600
chr10	69665400	69665800
chr10	69669400	69669600
chr10	70981400	70981600
chr10	71131000	71131400
chr10	71339200	71339400
chr10	71736400	71736600
chr10	71886000	71886200
chr10	72542400	72542600
chr10	72708200	72708400
chr10	72892200	72892400
chr10	73823000	73823600
chr10	74530600	74530800
chr10	74824200	74824400
chr10	75015400	75015800
chr10	75050000	75050400
chr10	75191800	75192400
chr10	75225800	75226000
chr10	75284000	75284200
chr10	75764000	75764200
chr10	76243000	76243200
chr10	76278400	76278600
chr10	76870000	76870600
chr10	77014800	77015200
chr10	77456400	77456600
chr10	77587400	77588000
chr10	77856200	77856400
chr10	77873400	77873800
chr10	78173600	78173800
chr10	78365800	78366000
chr10	78375000	78375200
chr10	78596600	78596800
chr10	78714400	78714600
chr10	78907600	78907800
chr10	79027200	79027800
chr10	79178800	79179200
chr10	79272000	79272800
chr10	79342200	79342600
chr10	80506000	80506200
chr10	80606600	80606800
chr10	81968800	81969000
chr10	82813800	82814000
chr10	83521000	83521200
chr10	83545800	83546000
chr10	84997400	84997600
chr10	85194000	85194200
chr10	85621600	85621800
chr10	85645200	85645400
chr10	85917600	85917800
chr10	86252600	86252800
chr10	86450800	86451200
chr10	87662000	87662200
chr10	88244000	88244200
chr10	89165000	89165200
chr10	89553600	89553800
chr10	90912800	90913000
chr10	91591200	91591400
chr10	91593400	91593600
chr10	92712000	92712200
chr10	93078000	93078200
chr10	93440200	93440400
chr10	94104200	94104400
chr10	94268800	94269000
chr10	95273400	95273800
chr10	95335800	95336200
chr10	95490800	95491000
chr10	95505200	95505400
chr10	95646200	95646400
chr10	96670800	96671000
chr10	97330000	97330200
chr10	97419000	97419400
chr10	97585000	97585400
chr10	97785000	97785400
chr10	98415000	98415200
chr10	99979200	99979400
chr10	100358600	100358800
chr10	101630800	101631000
chr10	101745000	101745200
chr10	102572000	102572200
chr10	102965400	102965600
chr10	103504400	103504800
chr10	103549000	103549600
chr10	103789800	103790000
chr10	103806800	103807000
chr10	103842400	103842800
chr10	103892800	103893000
chr10	103896200	103896400
chr10	104048600	104048800
chr10	104073000	104073200
chr10	104328400	104328600
chr10	104480000	104480200
chr10	106741200	106741400
chr10	107095200	107095400
chr10	108221200	108221400
chr10	108744800	108745000
chr10	109970400	109970600
chr10	110181600	110181800
chr10	110395600	110396000
chr10	110416000	110416200
chr10	110502600	110502800
chr10	110736000	110736200
chr10	110804000	110804400
chr10	110857800	110858200
chr10	112376000	112376400
chr10	112770600	112770800
chr10	113542400	113542600
chr10	113554400	113554800
chr10	113589400	113589800
chr10	113754800	113755000
chr10	113960600	113961200
chr10	113961600	113961800
chr10	114099600	114099800
chr10	114337000	114337200
chr10	115873000	115873200
chr10	116015000	116015200
chr10	116684200	116684600
chr10	117428600	117428800
chr10	117755200	117755400
chr10	117797600	117797800
chr10	118021400	118021600
chr10	118527600	118527800
chr10	118804200	118804400
chr10	118967400	118967800
chr10	119335800	119336400
chr10	119668000	119668600
chr10	121084000	121084200
chr10	121136400	121136600
chr10	121490800	121491000
chr10	121624400	121625000
chr10	121712000	121712200
chr10	122178400	122178600
chr10	122316200	122316400
chr10	124098200	124098400
chr10	124727200	124727400
chr10	124799400	124799600
chr10	125057800	125058000
chr10	125191000	125191200
chr10	125216800	125217000
chr10	125799400	125799800
chr10	125940000	125940800
chr10	126705200	126705400
chr10	126913400	126913800
chr10	127908800	127909000
chr10	128194800	128195000
chr10	128212000	128212200
chr10	129559000	129559200
chr10	129755600	129756000
chr10	129757400	129757600
chr10	129762600	129762800
chr10	129866200	129866400
chr10	129886400	129886800
chr10	130009800	130010000
chr10	130388200	130388400
chr10	130451000	130451200
chr10	130905600	130905800
chr10	131128600	131129000
chr10	131270200	131270400
chr10	131270600	131270800
chr10	132113800	132114000
chr10	132454600	132454800
chr10	132861600	132862000
chr10	132916600	132916800
chr10	133186200	133186400
chr10	133348200	133348600
chr10	133360200	133360600
chr11	422200	422600
chr11	451200	451600
chr11	893800	894000
chr11	1667200	1667400
chr11	1833600	1833800
chr11	1896600	1896800
chr11	2109600	2109800
chr11	2522400	2522600
chr11	2781400	2782000
chr11	2869600	2869800
chr11	2889600	2889800
chr11	2981800	2982000
chr11	3149200	3149400
chr11	3509200	3509600
chr11	3511400	3511600
chr11	3515800	3516200
chr11	3867600	3868000
chr11	4714400	4714800
chr11	6650800	6651200
chr11	7153200	7153400
chr11	7494400	7494800
chr11	7603800	7604200
chr11	8798000	8798200
chr11	9498000	9498600
chr11	9511200	9511400
chr11	9550400	9550600
chr11	9606800	9607000
chr11	9613800	9614000
chr11	10289000	10289200
chr11	11214600	11214800
chr11	11348200	11348600
chr11	11553200	11553400
chr11	12195800	12196200
chr11	12201600	12201800
chr11	12260000	12260400
chr11	12269000	12269400
chr11	12853600	12854000
chr11	13104800	13105000
chr11	15343000	15343400
chr11	15586000	15586200
chr11	15906600	15906800
chr11	16033000	16033200
chr11	17560600	17560800
chr11	17810800	17811000
chr11	18579000	18579400
chr11	19633400	19633800
chr11	19714400	19714600
chr11	20697600	20697800
chr11	20876400	20876600
chr11	23184800	23185000
chr11	26593800	26594200
chr11	27010600	27010800
chr11	27012200	27012400
chr11	27055200	27055400
chr11	28170200	28170400
chr11	33321000	33321200
chr11	33693200	33693400
chr11	34087600	34087800
chr11	34169800	34170000
chr11	34288600	34288800
chr11	34502400	34502800
chr11	34616800	34617200
chr11	34632400	34632800
chr11	34744800	34745000
chr11	34745200	34745600
chr11	36023000	36023400
chr11	36257400	36258000
chr11	36341000	36341400
chr11	37279800	37280200
chr11	37505000	37505200
chr11	40657600	40657800
chr11	43010000	43010200
chr11	44811600	44812000
chr11	44971200	44971600
chr11	45158200	45158600
chr11	45208200	45208400
chr11	45390600	45390800
chr11	45392000	45392200
chr11	46295800	46296000
chr11	46736000	46736200
chr11	47769600	47769800
chr11	47938000	47938200
chr11	48048400	48048600
chr11	56843400	56843600
chr11	57196000	57196200
chr11	57500200	57500400
chr11	57646800	57647000
chr11	57673000	57673200
chr11	57685400	57685600
chr11	58898400	58898800
chr11	59585800	59586000
chr11	59804800	59805000
chr11	59960600	59960800
chr11	60339800	60340200
chr11	60905600	60905800
chr11	60942200	60942400
chr11	61023600	61024000
chr11	61129200	61129400
chr11	61152800	61153200
chr11	61656800	61657000
chr11	61671600	61671800
chr11	61827000	61827400
chr11	61892200	61892400
chr11	61916200	61916400
chr11	62042000	62042400
chr11	62355200	62355400
chr11	62444400	62444600
chr11	62502400	62502600
chr11	63431400	63431600
chr11	63699400	63699600
chr11	63764000	63764200
chr11	63874800	63875000
chr11	64754600	64754800
chr11	64763000	64763400
chr11	64891600	64891800
chr11	65060200	65060400
chr11	65116800	65117000
chr11	65523200	65523400
chr11	65575000	65575200
chr11	66115000	66115200
chr11	66313200	66313400
chr11	66543800	66544000
chr11	66877000	66877200
chr11	67055200	67055600
chr11	67122400	67122600
chr11	67275200	67275400
chr11	67720000	67720200
chr11	67779400	67779600
chr11	67882000	67882200
chr11	68017400	68017800
chr11	68269200	68269800
chr11	68590800	68591000
chr11	69008600	69009200
chr11	69045800	69046000
chr11	69186600	69186800
chr11	69231200	69231400
chr11	69893200	69893400
chr11	69899400	69899600
chr11	70140200	70140400
chr11	70231600	70232000
chr11	71237400	71238000
chr11	71384600	71385000
chr11	71471000	71471200
chr11	71488400	71488600
chr11	71543200	71543400
chr11	72750000	72750400
chr11	72786600	72786800
chr11	72812600	72813400
chr11	73257800	73258000
chr11	73309600	73309800
chr11	74999000	74999200
chr11	75146200	75146400
chr11	75155800	75156000
chr11	75170800	75171200
chr11	75372600	75372800
chr11	75390800	75391000
chr11	75566200	75566400
chr11	75881400	75881600
chr11	76772600	76773000
chr11	76788000	76788200
chr11	78090800	78091000
chr11	78152800	78153000
chr11	78216200	78216400
chr11	78419400	78419600
chr11	78786000	78786400
chr11	78941200	78941400
chr11	79094800	79095000
chr11	80109800	80110000
chr11	80879800	80880000
chr11	80908200	80908400
chr11	80925400	80925600
chr11	81120200	81120400
chr11	82791000	82791400
chr11	83706600	83707000
chr11	85854600	85854800
chr11	86145800	86146000
chr11	86782800	86783000
chr11	86857000	86857200
chr11	87015600	87016000
chr11	87347400	87347600
chr11	90701400	90701600
chr11	91865600	91865800
chr11	91907000	91907200
chr11	93768800	93769200
chr11	94753000	94753200
chr11	94873000	94873400
chr11	95905200	95905400
chr11	95993800	95994000
chr11	96589400	96589600
chr11	97704800	97705000
chr11	100675200	100675400
chr11	100684400	100684600
chr11	100731200	100731400
chr11	100902800	100903200
chr11	102307400	102307600
chr11	102385600	102385800
chr11	102764800	102765000
chr11	103799800	103800000
chr11	103825600	103825800
chr11	103842400	103842600
chr11	103893800	103894000
chr11	104094000	104094200
chr11	104455000	104455200
chr11	106460200	106460400
chr11	106470400	106470600
chr11	107550400	107550600
chr11	108033200	108033400
chr11	108400800	108401200
chr11	108555800	108556000
chr11	108556200	108556400
chr11	108975800	108976000
chr11	110030200	110030400
chr11	112013000	112013400
chr11	112722600	112722800
chr11	113075000	113075400
chr11	113082600	113082800
chr11	113138800	113139000
chr11	113294000	113294200
chr11	113429400	113429600
chr11	113706200	113706400
chr11	114078800	114079000
chr11	114084200	114084400
chr11	114146600	114146800
chr11	114212600	114212800
chr11	114220000	114220200
chr11	114248600	114248800
chr11	114981800	114982200
chr11	115252800	115253000
chr11	115268600	115269000
chr11	115310600	115310800
chr11	115541600	115541800
chr11	116099400	116099800
chr11	116413600	116413800
chr11	116478400	116478600
chr11	116693600	116694000
chr11	117314400	117314600
chr11	117624200	117624400
chr11	117633200	117633600
chr11	117706200	117707000
chr11	117716800	117717000
chr11	117743800	117744000
chr11	117978400	117978600
chr11	118195000	118195200
chr11	118202600	118202800
chr11	118218000	118218200
chr11	118383400	118383600
chr11	118693400	118693600
chr11	118706000	118706200
chr11	118890000	118890200
chr11	119024600	119025000
chr11	119741600	119741800
chr11	119890000	119890200
chr11	119890800	119891600
chr11	119896600	119896800
chr11	119897600	119897800
chr11	121961400	121961600
chr11	122248200	122248400
chr11	122675400	122675600
chr11	122705800	122706000
chr11	123462400	123462600
chr11	124079600	124080000
chr11	124167200	124167400
chr11	124482400	124482600
chr11	124722600	124722800
chr11	124934800	124935000
chr11	125170400	125170600
chr11	125768400	125768600
chr11	126084600	126084800
chr11	126165400	126165600
chr11	126345400	126345600
chr11	126514000	126514600
chr11	126774200	126774600
chr11	126912800	126913200
chr11	127793800	127794000
chr11	128021400	128021600
chr11	128463600	128463800
chr11	128472400	128472600
chr11	128496400	128496600
chr11	128894600	128895000
chr11	129290200	129290400
chr11	129611800	129613000
chr11	130560600	130560800
chr11	130771000	130771400
chr11	131524600	131524800
chr11	131599800	131600000
chr11	132911400	132911600
chr11	133162400	133162600
chr11	134923400	134923800
chr12	193400	193600
chr12	252800	253000
chr12	499600	499800
chr12	513600	513800
chr12	628000	628200
chr12	1242000	1242200
chr12	1575600	1576800
chr12	1692800	1693200
chr12	1742000	1742400
chr12	1875400	1875600
chr12	2139000	2139200
chr12	2374800	2375000
chr12	2794400	2794600
chr12	2853800	2854000
chr12	3121000	3121200
chr12	3190200	3190600
chr12	3232600	3232800
chr12	3243400	3244000
chr12	3289600	3290000
chr12	3721200	3721400
chr12	3921400	3921600
chr12	3960000	3960200
chr12	4002600	4002800
chr12	4197000	4197200
chr12	4198000	4198400
chr12	4224800	4225000
chr12	4280400	4280800
chr12	4322000	4322200
chr12	4866400	4866600
chr12	4974400	4974600
chr12	5233200	5233800
chr12	5497400	5497600
chr12	5571000	5571600
chr12	5634400	5634800
chr12	5924400	5924600
chr12	6021200	6021400
chr12	6060200	6060400
chr12	6087600	6087800
chr12	6778200	6778400
chr12	6797200	6797600
chr12	6840800	6841000
chr12	6842200	6842400
chr12	7856800	7857000
chr12	8317400	8317600
chr12	8676000	8676200
chr12	9149200	9149600
chr12	9388000	9388600
chr12	9414200	9414400
chr12	9964200	9964400
chr12	10089000	10089200
chr12	11651000	11651200
chr12	11811400	11811600
chr12	12535000	12535200
chr12	12743000	12743200
chr12	12934600	12934800
chr12	13441400	13441800
chr12	13714200	13714400
chr12	13911200	13912000
chr12	14510000	14510400
chr12	14843400	14843600
chr12	16008400	16008600
chr12	18819600	18820000
chr12	19962200	19962400
chr12	20044800	20045000
chr12	20161000	20161200
chr12	20319200	20319400
chr12	22378200	22378400
chr12	22701000	22701200
chr12	23446800	23447000
chr12	24078200	24078400
chr12	24191400	24191600
chr12	24777200	24777400
chr12	24926800	24927000
chr12	25776000	25776200
chr12	26196000	26196200
chr12	26512600	26512800
chr12	26696600	26697000
chr12	27592800	27593000
chr12	29609600	29609800
chr12	30439800	30440200
chr12	30990400	30990800
chr12	31338200	31338400
chr12	31373800	31374000
chr12	31808400	31808800
chr12	32139400	32140000
chr12	32499000	32499200
chr12	32828000	32828200
chr12	39295800	39296000
chr12	40032600	40033000
chr12	41277400	41277800
chr12	41355000	41355200
chr12	42790000	42790400
chr12	42815400	42815600
chr12	44527000	44527200
chr12	45133200	45133400
chr12	45189200	45189400
chr12	45583400	45583600
chr12	46134400	46134600
chr12	47166000	47166200
chr12	47231400	47231800
chr12	47648200	47648400
chr12	48925400	48925600
chr12	49740200	49740600
chr12	49804200	49804400
chr12	49900400	49900600
chr12	49980800	49981600
chr12	50051400	50051600
chr12	50167800	50168000
chr12	50394800	50395000
chr12	50396800	50397000
chr12	50533400	50533600
chr12	50619400	50619600
chr12	51368800	51369000
chr12	51425800	51426000
chr12	51522800	51523200
chr12	52050600	52050800
chr12	52155000	52155200
chr12	52258200	52258400
chr12	52905800	52906000
chr12	52948600	52948800
chr12	52969400	52969800
chr12	52975800	52976000
chr12	52993200	52993400
chr12	53047600	53048000
chr12	53438200	53438800
chr12	53492400	53492600
chr12	54086200	54086400
chr12	54593800	54594000
chr12	57001800	57002000
chr12	57102200	57102400
chr12	58553000	58553200
chr12	59075600	59075800
chr12	59106400	59106800
chr12	61435000	61435200
chr12	62128600	62128800
chr12	62681400	62681600
chr12	63889600	63890000
chr12	63950000	63950200
chr12	64028400	64028600
chr12	65183800	65184000
chr12	65872600	65872800
chr12	65889600	65889800
chr12	65897600	65897800
chr12	66086000	66086200
chr12	66695200	66695400
chr12	67340800	67341000
chr12	67410800	67411000
chr12	68110200	68110400
chr12	68889800	68890000
chr12	69341200	69341400
chr12	69475800	69476000
chr12	69666800	69667000
chr12	69820400	69820600
chr12	71167200	71167400
chr12	71195800	71196000
chr12	71641800	71642200
chr12	73348400	73348600
chr12	75772000	75772400
chr12	79919200	79919400
chr12	81801200	81801400
chr12	83315400	83315600
chr12	87776200	87776400
chr12	88943400	88943600
chr12	89385000	89385200
chr12	91556000	91556200
chr12	92416400	92416600
chr12	92434600	92434800
chr12	93742800	93743000
chr12	93784600	93784800
chr12	93886800	93887000
chr12	93887200	93887400
chr12	94458600	94458800
chr12	94533200	94533400
chr12	94569200	94569600
chr12	95072200	95072400
chr12	95169400	95169600
chr12	95616600	95616800
chr12	95626800	95627000
chr12	95746400	95746600
chr12	96263600	96264000
chr12	96534400	96534600
chr12	96713800	96714000
chr12	97756000	97756400
chr12	98123400	98123600
chr12	98868200	98868400
chr12	99205400	99205600
chr12	99331400	99331600
chr12	99719600	99719800
chr12	99720800	99721000
chr12	100936600	100937000
chr12	101052200	101052400
chr12	102343000	102343200
chr12	103590800	103591000
chr12	103855400	103855600
chr12	104216200	104216400
chr12	104341200	104341600
chr12	104408600	104409200
chr12	104487400	104487600
chr12	104568200	104568400
chr12	104609000	104609400
chr12	105231600	105231800
chr12	105459800	105460200
chr12	105485400	105485600
chr12	105706200	105706600
chr12	105737000	105737200
chr12	105741600	105741800
chr12	105979000	105979200
chr12	105987200	105987600
chr12	106006600	106006800
chr12	106008400	106008600
chr12	106086800	106087000
chr12	106180000	106180400
chr12	107424200	107424400
chr12	107568800	107569000
chr12	108713600	108713800
chr12	108768600	108768800
chr12	109522000	109522400
chr12	109669600	109670000
chr12	109682000	109682400
chr12	109710600	109710800
chr12	109735200	109735400
chr12	109740600	109741000
chr12	109823000	109823200
chr12	110109000	110109800
chr12	110223400	110223600
chr12	110255200	110255400
chr12	110449400	110449600
chr12	110694600	110695000
chr12	111093800	111094200
chr12	111313800	111314000
chr12	111775000	111775200
chr12	112371200	112371600
chr12	113174600	113174800
chr12	113232000	113232200
chr12	113418000	113418200
chr12	113441000	113441200
chr12	113694600	113694800
chr12	114225200	114225400
chr12	114903200	114903600
chr12	114919600	114919800
chr12	115846600	115846800
chr12	116161000	116161400
chr12	116295800	116296000
chr12	116349000	116349200
chr12	116672000	116672200
chr12	116697800	116698200
chr12	116916800	116917000
chr12	117155200	117155400
chr12	117304800	117305000
chr12	117820200	117820400
chr12	119613400	119613600
chr12	119669600	119670000
chr12	120248000	120248400
chr12	120316800	120317000
chr12	120536000	120536400
chr12	120831000	120831200
chr12	120890800	120891000
chr12	121266400	121266600
chr12	121300400	121300600
chr12	121598400	121598600
chr12	121709400	121709600
chr12	121762200	121762600
chr12	122167200	122167400
chr12	122361600	122361800
chr12	122368400	122368800
chr12	122471400	122471600
chr12	122865800	122866000
chr12	122901200	122901600
chr12	123110000	123110200
chr12	123250800	123251000
chr12	123720000	123720200
chr12	123982400	123982600
chr12	124144000	124145000
chr12	124177000	124177200
chr12	124222800	124223200
chr12	124491000	124491200
chr12	124497800	124498200
chr12	124604000	124604200
chr12	124623800	124624000
chr12	124655400	124655600
chr12	124667600	124668200
chr12	124807400	124807800
chr12	125099000	125099400
chr12	127295800	127296000
chr12	127507200	127507800
chr12	128853200	128853400
chr12	129297600	129298000
chr12	130619400	130620200
chr12	130837600	130837800
chr12	131115000	131115200
chr12	131116600	131116800
chr12	131228600	131229000
chr12	131535200	131535400
chr12	131575800	131576000
chr12	132393400	132393800
chr12	132440400	132440600
chr12	132465400	132465600
chr12	132491000	132491600
chr12	132515000	132515200
chr12	132605000	132605200
chr13	20127600	20127800
chr13	20457800	20458000
chr13	20813800	20814000
chr13	21742400	21742600
chr13	22458000	22458400
chr13	22945600	22945800
chr13	24307200	24307400
chr13	24672800	24673000
chr13	24714600	24714800
chr13	25373200	25373400
chr13	25658600	25658800
chr13	25659200	25659400
chr13	25723600	25723800
chr13	26951600	26952000
chr13	26974000	26974400
chr13	26978200	26978400
chr13	27372000	27372200
chr13	27373600	27373800
chr13	27851800	27852200
chr13	29549000	29549200
chr13	30023400	30023600
chr13	30445400	30446000
chr13	30756800	30757000
chr13	30757200	30757400
chr13	30797000	30797200
chr13	30906200	30906400
chr13	31087200	31087600
chr13	31119000	31119200
chr13	32060600	32060800
chr13	33057200	33057400
chr13	33197400	33197800
chr13	33777000	33777200
chr13	34738400	34738600
chr13	34750200	34750400
chr13	35761000	35761200
chr13	36447000	36447200
chr13	36774600	36774800
chr13	39345800	39346000
chr13	39395400	39395600
chr13	40103000	40103200
chr13	40444400	40444600
chr13	40880800	40881000
chr13	40915800	40916000
chr13	41132000	41132200
chr13	41614200	41614600
chr13	43135000	43135400
chr13	43553800	43554000
chr13	44013600	44013800
chr13	44153400	44153600
chr13	44275000	44275400
chr13	44364000	44364400
chr13	44396600	44397000
chr13	44590200	44590400
chr13	45292600	45292800
chr13	45447600	45448000
chr13	45821800	45822200
chr13	46687000	46687200
chr13	47004000	47004200
chr13	47622400	47622600
chr13	48661200	48661400
chr13	51282200	51282400
chr13	51921000	51921200
chr13	52710400	52710600
chr13	52804400	52804600
chr13	53896600	53896800
chr13	54533800	54534000
chr13	54706400	54706600
chr13	58727000	58727200
chr13	59348200	59348400
chr13	59354200	59354400
chr13	59734600	59734800
chr13	59754400	59754600
chr13	60261600	60261800
chr13	61671400	61671600
chr13	66347600	66348000
chr13	70235400	70235600
chr13	71621200	71621400
chr13	73707000	73707200
chr13	73780600	73780800
chr13	73894000	73894200
chr13	76831000	76831200
chr13	77065800	77066000
chr13	79864600	79864800
chr13	80574400	80574600
chr13	87036600	87036800
chr13	89919800	89920000
chr13	91178600	91179000
chr13	92431800	92432000
chr13	94119800	94120000
chr13	94470600	94470800
chr13	95023600	95023800
chr13	95208000	95208400
chr13	95236400	95236600
chr13	95576000	95576200
chr13	96382000	96382200
chr13	96822000	96822200
chr13	96848400	96848600
chr13	97110600	97110800
chr13	97111000	97111200
chr13	98273000	98273200
chr13	98291600	98291800
chr13	98313400	98313600
chr13	98314800	98315000
chr13	98320800	98321000
chr13	98399600	98399800
chr13	98586000	98586200
chr13	98650400	98650600
chr13	98822400	98822600
chr13	99205200	99206000
chr13	100076400	100076600
chr13	100086600	100086800
chr13	100275800	100276000
chr13	100660800	100661000
chr13	104480400	104480600
chr13	106379000	106379400
chr13	106473000	106473600
chr13	106474800	106475400
chr13	106475800	106476000
chr13	107379600	107379800
chr13	108769600	108769800
chr13	109587000	109587400
chr13	110185600	110185800
chr13	110199400	110199800
chr13	110399200	110399400
chr13	110555800	110556000
chr13	110600600	110601000
chr13	111653800	111654000
chr13	112762000	112762400
chr13	113101800	113102000
chr13	113169800	113170200
chr13	113445200	113445400
chr13	113853200	113853400
chr14	20485000	20485400
chr14	21048800	21049000
chr14	21221800	21222000
chr14	22252000	22252200
chr14	22966600	22966800
chr14	23046000	23046200
chr14	23345000	23345200
chr14	23443600	23443800
chr14	23538000	23538200
chr14	24285400	24285600
chr14	26323200	26323400
chr14	26574600	26574800
chr14	27996800	27997000
chr14	30822400	30822600
chr14	31406000	31406200
chr14	32006000	32007000
chr14	32021000	32021200
chr14	33609800	33610000
chr14	34224600	34224800
chr14	35159000	35159400
chr14	35503800	35504000
chr14	36338200	36338400
chr14	39025400	39025600
chr14	39050600	39050800
chr14	42180600	42180800
chr14	44787600	44787800
chr14	44847600	44847800
chr14	44865800	44866000
chr14	49769800	49770000
chr14	50061600	50062000
chr14	50313200	50313400
chr14	51473000	51473200
chr14	51499000	51499400
chr14	51646400	51646600
chr14	52283800	52284000
chr14	55078000	55078200
chr14	55274000	55274200
chr14	55278000	55278200
chr14	57754800	57755200
chr14	57943800	57944200
chr14	58918200	58918400
chr14	59361200	59361600
chr14	61552400	61552600
chr14	61856000	61856200
chr14	62675800	62676000
chr14	64196800	64197200
chr14	64394400	64394600
chr14	64690400	64690600
chr14	64715800	64716200
chr14	64866200	64866600
chr14	64938600	64938800
chr14	65302400	65302800
chr14	65469600	65469800
chr14	66045600	66046000
chr14	68363800	68364000
chr14	68374800	68375000
chr14	68655000	68655800
chr14	68734600	68734800
chr14	68797400	68797600
chr14	69809600	69809800
chr14	69999400	69999600
chr14	70005200	70005400
chr14	70049000	70049200
chr14	70067000	70067400
chr14	70367000	70367200
chr14	72086200	72086400
chr14	72114200	72114400
chr14	72650200	72650400
chr14	73314600	73314800
chr14	73565800	73566000
chr14	73874800	73875000
chr14	74631800	74632000
chr14	74771600	74771800
chr14	74872000	74872200
chr14	74970800	74971000
chr14	74988200	74988400
chr14	75393800	75394000
chr14	75450400	75450600
chr14	75605600	75605800
chr14	75612200	75612400
chr14	76694400	76694600
chr14	76810600	76810800
chr14	76896200	76896600
chr14	76971800	76972000
chr14	77066600	77066800
chr14	77537000	77537200
chr14	78320400	78320600
chr14	78586600	78587000
chr14	79396400	79396600
chr14	81264000	81264200
chr14	81512800	81513000
chr14	81523200	81523400
chr14	81940200	81940400
chr14	83061200	83061600
chr14	83975800	83976200
chr14	85222800	85223000
chr14	85513400	85513600
chr14	85604800	85605000
chr14	86661000	86661200
chr14	86824200	86824400
chr14	86896800	86897000
chr14	87430400	87430600
chr14	87814600	87814800
chr14	88195600	88196200
chr14	88322200	88322400
chr14	88564000	88564200
chr14	88919600	88919800
chr14	89199000	89199400
chr14	89476000	89476400
chr14	90302400	90302800
chr14	90593600	90594000
chr14	90617000	90617200
chr14	90704600	90705000
chr14	91364400	91364800
chr14	91402800	91403600
chr14	91901200	91901800
chr14	92449000	92449200
chr14	93009600	93009800
chr14	93012200	93012400
chr14	93035600	93035800
chr14	93566400	93566600
chr14	93929400	93929600
chr14	94102800	94103000
chr14	94493200	94493400
chr14	94540400	94540600
chr14	95003400	95003600
chr14	95200400	95200800
chr14	95265800	95266000
chr14	95274800	95275000
chr14	95496800	95497000
chr14	95502400	95502800
chr14	95507400	95507600
chr14	95526000	95526200
chr14	96080400	96080800
chr14	96361600	96361800
chr14	96475000	96475200
chr14	97191200	97191400
chr14	97608400	97608600
chr14	98958000	98958800
chr14	99401200	99401400
chr14	99498800	99499000
chr14	99545600	99545800
chr14	99562800	99563000
chr14	99605800	99606000
chr14	99606400	99606600
chr14	100103400	100103600
chr14	100186000	100186200
chr14	100214000	100214200
chr14	100245600	100245800
chr14	100348800	100349200
chr14	100365200	100365400
chr14	100476400	100476800
chr14	100661000	100661200
chr14	100668400	100668600
chr14	100701600	100701800
chr14	100795800	100796000
chr14	101110000	101110600
chr14	101478800	101479000
chr14	101555200	101555600
chr14	101630400	101631000
chr14	102125600	102126000
chr14	102630600	102630800
chr14	102927800	102928000
chr14	102929200	102929400
chr14	103023000	103023200
chr14	103138800	103139000
chr14	103526200	103526400
chr14	103526600	103526800
chr14	103729200	103729400
chr14	103825200	103825400
chr14	103930200	103930600
chr14	104087800	104088800
chr14	104091400	104091600
chr14	104158800	104159200
chr14	104436200	104436600
chr14	104551000	104551200
chr14	104658000	104658200
chr14	104690600	104690800
chr14	104749200	104749400
chr14	105019000	105019200
chr15	22757800	22758000
chr15	22975400	22975600
chr15	25478400	25478600
chr15	25505200	25505400
chr15	26633800	26634000
chr15	26888400	26888600
chr15	28809400	28809600
chr15	28958200	28958600
chr15	29115600	29116000
chr15	29122200	29122800
chr15	29534600	29534800
chr15	29735400	29735600
chr15	30890600	30890800
chr15	32015600	32015800
chr15	36384600	36384800
chr15	36511200	36511400
chr15	36520600	36520800
chr15	36808800	36809000
chr15	37942200	37942400
chr15	38011200	38011400
chr15	39414800	39415000
chr15	40111800	40112000
chr15	41950200	41950400
chr15	42392600	42392800
chr15	43888800	43889000
chr15	44588600	44588800
chr15	45226800	45227000
chr15	45430600	45430800
chr15	45469600	45469800
chr15	45642800	45643000
chr15	45980600	45980800
chr15	47652400	47652600
chr15	47744600	47744800
chr15	47768800	47769000
chr15	50831000	50831200
chr15	51185200	51185400
chr15	51315000	51315400
chr15	52185000	52185400
chr15	52415000	52415200
chr15	53128800	53129000
chr15	53315000	53315200
chr15	53344000	53344200
chr15	55577200	55577400
chr15	55708800	55709000
chr15	55992000	55992200
chr15	56941600	56941800
chr15	57044200	57044400
chr15	57369200	57369400
chr15	57382200	57382600
chr15	57501200	57501400
chr15	57510800	57511000
chr15	58420600	58420800
chr15	58433600	58433800
chr15	59211600	59211800
chr15	59794400	59794800
chr15	59814400	59814800
chr15	60361200	60361600
chr15	60398400	60398800
chr15	60616200	60616400
chr15	60701600	60701800
chr15	60929200	60929600
chr15	61838400	61838600
chr15	63000400	63000600
chr15	63052600	63052800
chr15	63065800	63066000
chr15	63842000	63842200
chr15	65365600	65365800
chr15	65784000	65784200
chr15	66129600	66129800
chr15	66460600	66460800
chr15	67639600	67639800
chr15	68631600	68631800
chr15	68641000	68641200
chr15	68681600	68681800
chr15	68849600	68849800
chr15	69359000	69359200
chr15	69542400	69542600
chr15	69996200	69996600
chr15	70259000	70259200
chr15	70433200	70433400
chr15	70494000	70494800
chr15	71634600	71634800
chr15	71706600	71707000
chr15	71807400	71807600
chr15	72971600	72971800
chr15	73940600	73941000
chr15	74156000	74156200
chr15	75039400	75039800
chr15	75162200	75162400
chr15	75180600	75180800
chr15	75247800	75248400
chr15	75845400	75845600
chr15	75871400	75871600
chr15	76121600	76121800
chr15	76887600	76887800
chr15	77067000	77067200
chr15	78209800	78210000
chr15	78828400	78828600
chr15	78872000	78872200
chr15	78963800	78964200
chr15	80447600	80447800
chr15	81930800	81931000
chr15	83656400	83656600
chr15	83764400	83764600
chr15	85457400	85457600
chr15	85503800	85504000
chr15	88539600	88539800
chr15	88542200	88542400
chr15	88571400	88571800
chr15	90054600	90054800
chr15	90141600	90141800
chr15	90790200	90790400
chr15	91536600	91537000
chr15	91626800	91627000
chr15	91627600	91628000
chr15	92625200	92625400
chr15	92635000	92635200
chr15	92665400	92666000
chr15	92912200	92912400
chr15	93140200	93140600
chr15	93366800	93367000
chr15	93948800	93949000
chr15	94108600	94108800
chr15	95471800	95472000
chr15	96070800	96071000
chr15	96182800	96183000
chr15	97020600	97020800
chr15	97085800	97086200
chr15	98003200	98003400
chr15	100284800	100285000
chr15	100843200	100843400
chr15	100929800	100930000
chr15	101149200	101149600
chr15	101211200	101211400
chr15	101528600	101528800
chr15	101731800	101732200
chr16	95000	95200
chr16	396600	396800
chr16	684600	684800
chr16	1133600	1133800
chr16	1134600	1135200
chr16	1278400	1278800
chr16	1332400	1332600
chr16	1494200	1494600
chr16	1763600	1763800
chr16	1783600	1783800
chr16	2101400	2101600
chr16	2783200	2783800
chr16	2990400	2990800
chr16	3460000	3460600
chr16	3646400	3646600
chr16	4094200	4094400
chr16	4157600	4157800
chr16	4247400	4247800
chr16	4498400	4498800
chr16	4947600	4947800
chr16	6403000	6403200
chr16	7363400	7363600
chr16	7374800	7375000
chr16	7404200	7404400
chr16	8632000	8632200
chr16	8912200	8912400
chr16	9112400	9112600
chr16	9650800	9651000
chr16	10060200	10060400
chr16	10457800	10458000
chr16	10627600	10628000
chr16	10652800	10653000
chr16	10991800	10992000
chr16	11876400	11876600
chr16	12084600	12084800
chr16	12293200	12293400
chr16	13997600	13997800
chr16	14236400	14236600
chr16	14497800	14498000
chr16	15017200	15017600
chr16	15058000	15058400
chr16	15397800	15398000
chr16	15519200	15519400
chr16	15547000	15547200
chr16	15591200	15591400
chr16	15728400	15728600
chr16	16014800	16015400
chr16	17210200	17210400
chr16	17270400	17271000
chr16	17396600	17397000
chr16	17403200	17403600
chr16	17472200	17472400
chr16	17481200	17481400
chr16	19111400	19111600
chr16	19245400	19245800
chr16	19686000	19686200
chr16	21081600	21081800
chr16	21510000	21510200
chr16	21512600	21512800
chr16	21604000	21604200
chr16	21646200	21646400
chr16	22368400	22368600
chr16	22371800	22372000
chr16	23185800	23186000
chr16	24310000	24310200
chr16	24839000	24839200
chr16	25991000	25991200
chr16	26197800	26198200
chr16	27512000	27512400
chr16	27625200	27625400
chr16	28541000	28541200
chr16	28864600	28864800
chr16	29178000	29178400
chr16	29255600	29255800
chr16	29262800	29263000
chr16	29942800	29943400
chr16	30091600	30091800
chr16	30454200	30454400
chr16	30749200	30749400
chr16	30876000	30876200
chr16	31157200	31157400
chr16	31442600	31442800
chr16	31509200	31509400
chr16	33339800	33340000
chr16	46758000	46758600
chr16	47856000	47856200
chr16	47886200	47886400
chr16	48965200	48965600
chr16	49560000	49560200
chr16	50263400	50263600
chr16	50314400	50314600
chr16	50609600	50609800
chr16	51866400	51866600
chr16	51933800	51934000
chr16	51994600	51994800
chr16	53520600	53520800
chr16	53611600	53611800
chr16	53625600	53625800
chr16	54507200	54507400
chr16	54735400	54735600
chr16	56230200	56230600
chr16	56253200	56253400
chr16	56871400	56871600
chr16	56919400	56919600
chr16	57826800	57827000
chr16	57858600	57859000
chr16	57890200	57890400
chr16	58462800	58463000
chr16	65489600	65489800
chr16	66136400	66136600
chr16	66515600	66515800
chr16	67740000	67740200
chr16	68113200	68113400
chr16	68273200	68273400
chr16	68374200	68374600
chr16	68517600	68518000
chr16	69078000	69078200
chr16	69088200	69088400
chr16	70111400	70111800
chr16	70162000	70162400
chr16	70415200	70415600
chr16	70418600	70418800
chr16	70436200	70436400
chr16	70440200	70440600
chr16	70714000	70714200
chr16	70750600	70751200
chr16	72221400	72221600
chr16	72985000	72985400
chr16	73216600	73216800
chr16	73351000	73351200
chr16	73351400	73351600
chr16	74012400	74012600
chr16	75122200	75122400
chr16	77119800	77120000
chr16	77372600	77373400
chr16	77919200	77919600
chr16	78243600	78244200
chr16	79312400	79313000
chr16	79577200	79577400
chr16	79609200	79609400
chr16	79658800	79659000
chr16	79723400	79723800
chr16	80006600	80006800
chr16	80045800	80046200
chr16	80081600	80081800
chr16	80233200	80233400
chr16	80233600	80233800
chr16	80955000	80955400
chr16	81220400	81220800
chr16	81888000	81888400
chr16	82034000	82034200
chr16	82994200	82994600
chr16	83115800	83116200
chr16	83889000	83889200
chr16	84477800	84478000
chr16	84537600	84537800
chr16	84952800	84953000
chr16	84994400	84994600
chr16	85144200	85144600
chr16	85328600	85328800
chr16	85368200	85368400
chr16	85515800	85516400
chr16	85542000	85542200
chr16	85566000	85566600
chr16	85788200	85788400
chr16	85807400	85807600
chr16	85891600	85892200
chr16	86296400	86296600
chr16	86523800	86524400
chr16	86886800	86887000
chr16	87046800	87047200
chr16	87487400	87488000
chr16	87622400	87622600
chr16	87809400	87809800
chr16	87878200	87878800
chr16	88142400	88142600
chr16	88513000	88513800
chr16	88529600	88529800
chr16	88770000	88770200
chr16	89445400	89445600
chr16	89786800	89787000
chr16	89937800	89938200
chr16	90044200	90044400
chr17	181800	182000
chr17	231400	231600
chr17	320200	320400
chr17	883600	884000
chr17	1144200	1144600
chr17	1210200	1210600
chr17	1627400	1627600
chr17	1852400	1852600
chr17	1906600	1907000
chr17	2173400	2173600
chr17	2260600	2260800
chr17	2571800	2572000
chr17	2634600	2635000
chr17	2710800	2711000
chr17	2876600	2877000
chr17	2878800	2879000
chr17	2901600	2901800
chr17	3924600	3925000
[truncated: 2,864 more rows]

## Sheet: GT(h)-to-PP
Supplementary Data 6. Hypo-DHMRs in TKO (DE-to-PP, GT(h)-to-PP, GT-to-PP(h), and PP-specific)
chr	start	end
chr1	831400	831800
chr1	832000	832600
chr1	833600	834000
chr1	912000	912200
chr1	1006200	1007000
chr1	1037800	1038200
chr1	1124600	1124800
chr1	1128400	1129000
chr1	1335000	1335400
chr1	1415200	1415400
chr1	1429800	1430000
chr1	1448600	1448800
chr1	1880800	1881400
chr1	1884000	1884200
chr1	2571400	2571600
chr1	3097800	3098000
chr1	3132200	3132400
chr1	3138800	3139200
chr1	3157600	3157800
chr1	3219600	3220200
chr1	3238200	3238600
chr1	3417800	3418400
chr1	3460000	3460400
chr1	3587200	3587800
chr1	3614800	3615000
chr1	3931800	3932000
chr1	4462600	4462800
chr1	4730000	4730600
chr1	5453000	5453600
chr1	5514000	5514400
chr1	5597200	5598000
chr1	5600200	5600800
chr1	5728800	5729000
chr1	6009800	6010000
chr1	6126800	6127000
chr1	6304200	6304400
chr1	6432200	6432600
chr1	6897000	6897200
chr1	7207200	7207400
chr1	7333200	7334000
chr1	7589800	7590400
chr1	7748200	7748400
chr1	8004800	8005600
chr1	8096200	8096600
chr1	8117000	8117200
chr1	8161400	8161800
chr1	8182000	8182400
chr1	8242400	8242600
chr1	8269200	8269400
chr1	8392600	8392800
chr1	8420600	8421000
chr1	8490000	8490200
chr1	8591000	8591200
chr1	8592400	8592600
chr1	8599000	8599200
chr1	8943600	8943800
chr1	8964400	8964600
chr1	9002000	9002400
chr1	9002600	9002800
chr1	9022200	9023000
chr1	9434600	9434800
chr1	9450200	9450600
chr1	9559800	9560200
chr1	9646400	9646800
chr1	9892600	9893000
chr1	10425600	10425800
chr1	10427400	10427600
chr1	10489800	10490000
chr1	10980200	10980400
chr1	11315200	11315400
chr1	11671200	11671800
chr1	11891000	11891200
chr1	11892000	11892400
chr1	12143600	12144000
chr1	12144400	12144600
chr1	12368800	12369000
chr1	12375000	12375200
chr1	12398600	12398800
chr1	12487200	12487400
chr1	12495600	12496000
chr1	12528400	12528800
chr1	13771400	13771600
chr1	14260200	14260400
chr1	14367600	14367800
chr1	14516400	14516600
chr1	14691600	14692000
chr1	14696800	14697400
chr1	14699400	14699800
chr1	14793600	14794000
chr1	15181400	15181800
chr1	15197400	15198200
chr1	15328800	15329000
chr1	15372000	15372600
chr1	15381200	15381400
chr1	15616200	15616400
chr1	15750800	15751000
chr1	15761800	15762000
chr1	15762600	15762800
chr1	16375800	16376200
chr1	16378400	16378800
chr1	16509000	16509400
chr1	16687400	16687800
chr1	16774800	16775200
chr1	17582400	17582800
chr1	17597800	17598000
chr1	18040800	18041000
chr1	18720000	18720200
chr1	19007400	19007600
chr1	19057200	19057400
chr1	19139000	19139400
chr1	19229400	19229600
chr1	19350200	19350400
chr1	19412600	19412800
chr1	19467200	19467600
chr1	19486600	19487000
chr1	20083400	20083800
chr1	20183200	20183400
chr1	20250000	20250200
chr1	20250800	20251000
chr1	20590600	20590800
chr1	20785000	20785200
chr1	21050200	21050400
chr1	21266000	21266600
chr1	21275000	21275400
chr1	21285200	21285800
chr1	21342400	21343400
chr1	21368200	21368400
chr1	21551000	21551200
chr1	21634200	21634400
chr1	21666400	21666600
chr1	21896800	21897200
chr1	21902000	21903000
chr1	22031600	22031800
chr1	22043000	22043400
chr1	22349000	22349200
chr1	22414600	22415000
chr1	22455800	22456000
chr1	22486800	22487200
chr1	22739800	22740000
chr1	22837600	22838000
chr1	23039600	23039800
chr1	23727200	23727600
chr1	24210200	24210800
chr1	24218200	24218400
chr1	24220200	24220600
chr1	24947000	24947200
chr1	25141800	25142000
chr1	25695200	25695400
chr1	25726000	25726400
chr1	25784800	25785200
chr1	25818800	25819000
chr1	25909200	25909400
chr1	26091800	26092000
chr1	26351600	26352400
chr1	26749200	26749600
chr1	26828800	26829000
chr1	26910400	26910800
chr1	27221000	27221200
chr1	27520600	27521000
chr1	27523400	27523800
chr1	28155000	28155200
chr1	28288600	28288800
chr1	28524800	28525400
chr1	28872400	28872600
chr1	29156800	29157200
chr1	29414200	29414400
chr1	29470000	29470800
chr1	30763600	30764000
chr1	30770200	30770600
chr1	31371600	31372000
chr1	31827200	31827400
chr1	32296800	32297000
chr1	32345200	32345600
chr1	33007400	33007600
chr1	33286600	33286800
chr1	33343600	33343800
chr1	33365600	33366000
chr1	33741800	33742200
chr1	33993800	33994000
chr1	34742400	34742600
chr1	34775000	34775200
chr1	34827000	34827200
chr1	35188600	35189000
chr1	35855800	35856200
chr1	36128200	36128600
chr1	36487400	36487600
chr1	36623400	36623600
chr1	37081800	37082000
chr1	37559800	37560400
chr1	37842800	37843000
chr1	37883600	37884000
chr1	37940200	37940400
chr1	38031400	38031800
chr1	39117400	39117600
chr1	39142800	39143000
chr1	39221400	39221600
chr1	39499600	39499800
chr1	39785400	39785800
chr1	40385000	40385200
chr1	41046400	41046800
chr1	42153200	42153600
chr1	42939200	42939600
chr1	42961600	42961800
chr1	43044800	43045200
chr1	43276600	43277200
chr1	43291400	43292200
chr1	43303400	43303600
chr1	43465400	43465600
chr1	43564200	43564400
chr1	44014800	44015000
chr1	44032400	44032800
chr1	44312600	44313000
chr1	44549600	44549800
chr1	45035800	45036200
chr1	45297600	45298000
chr1	45327200	45327600
chr1	45513800	45514000
chr1	45739800	45740000
chr1	46005400	46005600
chr1	46181600	46182000
chr1	46395800	46396000
chr1	46558600	46558800
chr1	46583200	46583400
chr1	46692200	46692400
chr1	47035600	47035800
chr1	47391000	47391200
chr1	47405800	47406000
chr1	47471800	47472200
chr1	47479400	47479600
chr1	47535400	47535600
chr1	47560200	47560800
chr1	47819600	47819800
chr1	47838000	47838200
chr1	47853000	47853400
chr1	47992200	47992800
chr1	48080000	48080200
chr1	48222600	48223000
chr1	48680200	48680400
chr1	50244000	50244200
chr1	51284200	51284400
chr1	51305600	51305800
chr1	51653600	51653800
chr1	52906200	52906400
chr1	52954600	52954800
chr1	53117200	53117400
chr1	53367200	53367400
chr1	54028000	54028200
chr1	54276200	54276400
chr1	54277200	54277600
chr1	54383200	54383400
chr1	54397000	54397200
chr1	54398600	54399000
chr1	54402000	54402200
chr1	54865600	54865800
chr1	54875800	54876200
chr1	55220000	55220200
chr1	56139800	56140000
chr1	56548000	56548200
chr1	56818600	56819000
chr1	57163000	57163200
chr1	57281400	57281800
chr1	57304400	57304600
chr1	58427400	58427600
chr1	58549000	58549200
chr1	58549800	58550200
chr1	58552600	58552800
chr1	58620600	58621400
chr1	59052000	59052400
chr1	59435000	59435200
chr1	59679000	59679200
chr1	59731000	59731200
chr1	59856800	59857200
chr1	61271200	61271400
chr1	63639400	63639600
chr1	63705200	63705400
chr1	63772200	63772600
chr1	63920400	63920600
chr1	63947000	63947200
chr1	63978000	63978200
chr1	64130200	64130400
chr1	64140000	64140400
chr1	65377800	65378000
chr1	65979200	65979400
chr1	66055200	66055400
chr1	66296000	66296200
chr1	67139000	67139200
chr1	67406000	67406200
chr1	67816200	67816400
chr1	68429800	68430000
chr1	73609600	73609800
chr1	74599600	74599800
chr1	74602400	74602600
chr1	74731600	74731800
chr1	76993600	76993800
chr1	77539000	77539600
chr1	77553800	77554000
chr1	77977200	77977600
chr1	80441200	80441400
chr1	80854200	80854400
chr1	80961800	80962400
chr1	81478200	81478400
chr1	84297600	84298000
chr1	84894400	84894800
chr1	84919000	84919200
chr1	85137800	85138000
chr1	85742000	85742200
chr1	86658400	86658800
chr1	86762400	86763000
chr1	86792400	86792600
chr1	87336800	87337000
chr1	87360400	87360600
chr1	91586000	91586200
chr1	91766800	91767000
chr1	91827600	91828200
chr1	92715800	92716000
chr1	92783600	92783800
chr1	92816600	92816800
chr1	92910000	92910200
chr1	93594000	93594200
chr1	93605000	93605200
chr1	93622400	93622600
chr1	93703800	93704000
chr1	94106800	94107000
chr1	94120600	94120800
chr1	94250400	94250600
chr1	94333000	94333600
chr1	94648200	94648400
chr1	95178000	95178200
chr1	96935800	96936200
chr1	97337200	97337400
chr1	97364800	97365200
chr1	97502600	97502800
chr1	100246800	100247000
chr1	101719000	101719400
chr1	101732400	101732600
chr1	102616400	102616600
chr1	107396200	107396400
chr1	107415400	107415600
chr1	108593800	108594000
chr1	109299000	109299200
chr1	109763800	109764200
chr1	109856000	109856200
chr1	110186600	110186800
chr1	110557400	110557600
chr1	111025200	111025400
chr1	111422800	111423000
chr1	111446600	111446800
chr1	111551800	111552000
chr1	111560200	111560400
chr1	111733400	111733600
chr1	112304200	112304400
chr1	113291600	113291800
chr1	113457000	113457200
chr1	114453200	114453400
chr1	114480200	114480600
chr1	114657800	114658000
chr1	115179600	115179800
chr1	115217400	115217600
chr1	115300400	115300800
chr1	115533600	115533800
chr1	115672400	115672600
chr1	115672800	115673000
chr1	116110200	116110400
chr1	116111600	116111800
chr1	116153200	116153400
chr1	116225000	116225200
chr1	116316400	116316800
chr1	116330200	116330600
chr1	116465800	116466600
chr1	116474600	116474800
chr1	116475200	116475800
chr1	116494200	116495000
chr1	116504000	116504200
chr1	117137600	117137800
chr1	117564800	117565000
chr1	117613400	117613600
chr1	117617000	117617200
chr1	117636200	117636400
chr1	117759200	117759400
chr1	117847200	117847400
chr1	119442800	119443000
chr1	119779800	119780000
chr1	119880200	119880400
chr1	144533600	144533800
chr1	146910400	146910600
chr1	147239200	147239600
chr1	147626800	147627200
chr1	150207400	150207600
chr1	150611800	150612000
chr1	151188800	151189200
chr1	151212000	151212200
chr1	151250200	151250400
chr1	151492600	151492800
chr1	151549600	151550000
chr1	151655400	151655600
chr1	151953400	151953800
chr1	153343600	153343800
chr1	153532800	153533000
chr1	153575600	153575800
chr1	153576200	153576400
chr1	153611800	153612000
chr1	153768800	153769000
chr1	153968400	153968800
chr1	154321000	154321400
chr1	154386800	154387000
chr1	154407600	154408000
chr1	154408200	154408600
chr1	154418400	154418800
chr1	154716800	154717000
chr1	154877600	154877800
chr1	155207800	155208000
chr1	155228200	155228400
chr1	156559600	156559800
chr1	156616600	156617000
chr1	156830200	156830400
chr1	157405400	157405600
chr1	158042000	158042400
chr1	158074600	158074800
chr1	158534600	158534800
chr1	158571200	158571400
chr1	158678000	158678200
chr1	159129800	159130200
chr1	159914600	159915000
chr1	160653000	160653200
chr1	160678600	160678800
chr1	160753000	160753200
chr1	160860800	160861000
chr1	161224600	161225000
chr1	161595600	161595800
chr1	162185400	162185600
chr1	162219000	162219200
chr1	162228400	162228800
chr1	162317800	162318000
chr1	162347000	162347400
chr1	163671000	163671200
chr1	164428800	164429200
chr1	165422400	165422600
chr1	166354800	166355000
chr1	166471400	166471600
chr1	166841000	166841600
chr1	166843800	166844200
chr1	166870600	166871000
chr1	167082600	167083000
chr1	167868800	167869200
chr1	167917200	167917400
chr1	168445600	168445800
chr1	169892800	169893000
chr1	171398200	171398400
chr1	172708400	172708600
chr1	173127400	173127800
chr1	173128000	173128200
chr1	174204200	174204400
chr1	176471800	176472000
chr1	177872400	177872600
chr1	178021000	178021200
chr1	178388800	178389200
chr1	179289600	179289800
chr1	179292400	179292600
chr1	179706000	179706200
chr1	180117400	180117600
chr1	180168800	180169600
chr1	181151600	181151800
chr1	181479800	181480000
chr1	181803400	181803800
chr1	182074400	182074600
chr1	182097600	182097800
chr1	182120800	182121200
chr1	182248800	182249000
chr1	182292200	182292400
chr1	182599000	182599400
chr1	182739600	182739800
chr1	183370800	183371000
chr1	183926000	183926200
chr1	183944000	183944200
chr1	185011000	185011200
chr1	185565400	185565600
chr1	185594800	185595000
chr1	187408000	187408200
chr1	194179800	194180000
chr1	194535400	194535800
chr1	198166000	198166200
chr1	199752400	199752600
chr1	200150800	200151000
chr1	200459800	200460000
chr1	200896600	200897000
chr1	201164800	201165000
chr1	201299000	201299200
chr1	201328600	201328800
chr1	201469800	201470000
chr1	201553000	201553400
chr1	201779400	201779600
chr1	201913000	201913200
chr1	202030000	202030200
chr1	202308200	202308400
chr1	202827600	202827800
chr1	203281000	203281200
chr1	203282600	203282800
chr1	203288200	203289000
chr1	203300200	203300400
chr1	203378400	203378800
chr1	203643200	203643400
chr1	203667400	203667800
chr1	203668000	203668200
chr1	203720400	203720600
chr1	203899000	203899400
chr1	204284000	204284200
chr1	204314600	204314800
chr1	204725800	204726400
chr1	205011600	205011800
chr1	205271000	205271200
chr1	205601200	205601400
chr1	205798000	205798200
chr1	205814200	205814400
chr1	206055800	206056000
chr1	206115200	206115400
chr1	206521200	206521400
chr1	206691600	206692000
chr1	206713800	206714400
chr1	206941800	206942200
chr1	206951800	206952000
chr1	207754400	207754800
chr1	207755600	207755800
chr1	207826400	207827200
chr1	207836600	207836800
chr1	207869800	207870000
chr1	208104200	208104600
chr1	208238000	208238400
chr1	208499800	208500000
chr1	209160000	209160200
chr1	209363200	209363400
chr1	209453000	209453200
chr1	209528400	209528600
chr1	209536200	209536400
chr1	209544200	209544400
chr1	209810800	209811000
chr1	210900200	210900400
chr1	211344400	211344600
chr1	211734400	211734600
chr1	211917600	211917800
chr1	212151800	212152000
chr1	212487400	212487600
chr1	212497800	212498400
chr1	212828000	212828200
chr1	213136200	213136400
chr1	213394000	213394200
chr1	213745400	213746000
chr1	213749800	213750000
chr1	213759800	213760200
chr1	213856000	213856200
chr1	213956600	213956800
chr1	214124400	214124600
chr1	214125000	214125200
chr1	214477600	214477800
chr1	214514800	214515200
chr1	216201600	216202000
chr1	217347800	217348000
chr1	218588800	218589000
chr1	218671600	218672000
chr1	219748400	219748600
chr1	219955200	219955400
chr1	220721800	220722000
chr1	220732200	220732400
chr1	220966800	220967200
chr1	220992800	220993000
chr1	221179000	221179200
chr1	221549000	221549400
chr1	222555000	222555200
chr1	223212000	223212600
chr1	223270200	223270600
chr1	223419600	223420200
chr1	223494600	223494800
chr1	223721000	223721200
chr1	223777000	223777400
chr1	223793800	223794000
chr1	224206000	224206200
chr1	224682000	224682200
chr1	224881200	224881400
chr1	225228800	225229000
chr1	225229200	225229400
chr1	225616200	225616400
chr1	225762600	225762800
chr1	225848800	225849000
chr1	225878400	225878600
chr1	226217400	226217600
chr1	228084800	228085000
chr1	228783200	228783800
chr1	228831200	228831400
chr1	228836200	228836400
chr1	228953400	228953600
chr1	228958200	228958400
chr1	229107200	229107400
chr1	229272800	229273000
chr1	230113600	230114000
chr1	230153000	230153200
chr1	230205800	230206000
chr1	230209800	230210200
chr1	230285000	230285200
chr1	230348600	230348800
chr1	230543400	230543600
chr1	230992000	230992400
chr1	231058800	231059000
chr1	231195600	231195800
chr1	231327400	231327600
chr1	231674800	231675000
chr1	231749000	231749200
chr1	231847000	231847400
chr1	231930200	231930400
chr1	231934000	231934600
chr1	232105600	232106200
chr1	232180000	232180400
chr1	232359400	232359600
chr1	232539000	232539200
chr1	232573400	232573600
chr1	232632600	232632800
chr1	232831000	232831200
chr1	233019600	233020000
chr1	233632000	233632200
chr1	234349000	234349400
chr1	234349800	234350000
chr1	234621000	234621400
chr1	234711000	234711200
chr1	234716800	234717400
chr1	234768200	234768600
chr1	234867200	234867600
chr1	234874400	234875000
chr1	234907800	234908000
chr1	234960800	234961400
chr1	235068600	235068800
chr1	235096000	235096200
chr1	235250600	235250800
chr1	235345400	235345600
chr1	236176000	236176400
chr1	236491600	236491800
chr1	237144400	237144600
chr1	238857200	238857400
chr1	240173000	240173200
chr1	240320600	240320800
chr1	240450400	240450800
chr1	240518000	240518200
chr1	240526400	240526600
chr1	240652800	240653000
chr1	241265200	241265600
chr1	241414200	241414400
chr1	241615600	241615800
chr1	241642200	241642600
chr1	241916200	241916600
chr1	242468800	242469000
chr1	244089600	244090200
chr1	244105000	244105200
chr1	244303000	244303400
chr1	244367800	244368000
chr1	244822000	244822200
chr1	245045600	245046000
chr1	245091800	245092200
chr1	245179600	245179800
chr1	245318400	245318800
chr1	245328000	245328200
chr1	245365000	245365800
chr1	245414400	245414800
chr1	245558200	245558400
chr1	245571600	245572200
chr1	245610400	245610600
chr1	245645600	245645800
chr1	245706600	245706800
chr1	245776200	245776400
chr1	245908000	245908200
chr1	246014800	246015000
chr1	246078600	246078800
chr1	246622200	246622600
chr1	246801400	246801600
chr1	247448600	247448800
chr1	247497000	247497200
chr10	510600	511000
chr10	531000	531400
chr10	607200	607400
chr10	846200	846400
chr10	856400	856800
chr10	857600	857800
chr10	968400	968800
chr10	1102800	1103000
chr10	1119000	1119200
chr10	1581800	1582000
chr10	2958000	2958200
chr10	3095400	3095600
chr10	3099600	3100000
chr10	3254800	3255000
chr10	3295000	3295200
chr10	3588600	3588800
chr10	3667200	3667600
chr10	3748000	3748200
chr10	3755800	3756000
chr10	3781200	3781400
chr10	3804200	3804800
chr10	3826000	3826200
chr10	4180200	4180400
chr10	4217200	4217400
chr10	4453400	4453600
chr10	5071800	5072000
chr10	5147000	5147200
chr10	5493200	5493800
chr10	5494200	5494600
chr10	5524000	5524400
chr10	5528400	5528600
chr10	5568200	5568400
chr10	5610600	5611000
chr10	5618800	5619400
chr10	5651800	5652000
chr10	5833800	5834000
chr10	5856800	5857000
chr10	5960400	5960600
chr10	5971400	5971600
chr10	6024000	6024200
chr10	6234000	6234200
chr10	6312000	6312400
chr10	6312600	6312800
chr10	6697400	6697800
chr10	6920800	6921200
chr10	7795600	7796000
chr10	7854000	7854200
chr10	7908800	7909200
chr10	8058600	8058800
chr10	8064000	8064200
chr10	8109400	8109600
chr10	8117000	8117200
chr10	8193200	8193400
chr10	8202400	8202600
chr10	8336600	8337000
chr10	8616400	8616600
chr10	8752600	8752800
chr10	10200000	10200200
chr10	10551200	10551800
chr10	10879000	10879200
chr10	11005200	11005400
chr10	11267000	11267200
chr10	11316000	11316200
chr10	11640600	11640800
chr10	11687400	11687800
chr10	11699400	11700000
chr10	11716000	11716200
chr10	11749400	11749800
chr10	11831600	11831800
chr10	12631800	12632200
chr10	12720800	12721200
chr10	12783400	12783600
chr10	12960200	12961000
chr10	13107600	13107800
chr10	13283400	13284000
chr10	13614800	13615000
chr10	13628800	13629000
chr10	13716400	13716600
chr10	13730000	13730400
chr10	13765600	13766400
chr10	13964000	13964200
chr10	13976400	13976600
chr10	14188800	14189000
chr10	14402800	14403000
chr10	14407600	14408000
chr10	14583200	14583600
chr10	14676800	14677000
chr10	14687200	14687400
chr10	14859200	14859400
chr10	15081600	15081800
chr10	15141600	15141800
chr10	15317000	15317400
chr10	17122800	17123000
chr10	17373000	17373200
chr10	18326400	18326600
chr10	18661800	18662000
chr10	19618800	19619000
chr10	21243000	21243600
chr10	21655800	21656000
chr10	21711600	21711800
chr10	21713800	21714000
chr10	22414400	22414600
chr10	22542200	22542400
chr10	22598400	22598800
chr10	22631800	22632000
chr10	22666600	22666800
chr10	22855200	22855600
chr10	24034600	24034800
chr10	24214200	24214400
chr10	24235800	24236000
chr10	24236800	24237000
chr10	24311200	24311800
chr10	24464800	24465200
chr10	24466200	24466800
chr10	25079200	25079400
chr10	25578200	25578400
chr10	25843600	25843800
chr10	26269000	26269200
chr10	26734000	26734400
chr10	26735000	26735400
chr10	28682000	28682400
chr10	28787600	28787800
chr10	29008400	29008600
chr10	29013800	29014000
chr10	29022600	29023000
chr10	29105800	29106000
chr10	29106400	29106600
chr10	29237800	29238200
chr10	29319600	29319800
chr10	29357800	29358400
chr10	29455000	29455400
chr10	29514600	29514800
chr10	29622600	29622800
chr10	29996600	29996800
chr10	30000800	30001400
chr10	30071400	30071800
chr10	30752600	30753000
chr10	32197400	32197600
chr10	32252800	32253000
chr10	33197000	33197600
chr10	33237600	33238200
chr10	33257400	33257600
chr10	33292600	33292800
chr10	33300400	33300600
chr10	33306200	33306400
chr10	33386800	33387000
chr10	33661600	33661800
chr10	33935400	33936000
chr10	33937600	33937800
chr10	34711400	34711600
chr10	34713400	34713800
chr10	34738600	34738800
chr10	34765000	34765200
chr10	34767200	34767400
chr10	34843600	34843800
chr10	34981200	34981600
chr10	35097000	35097200
chr10	35447800	35448000
chr10	35778000	35778400
chr10	43707800	43708000
chr10	44910600	44911000
chr10	46473800	46474000
chr10	46782000	46782200
chr10	47936800	47937000
chr10	48187800	48188200
chr10	48188400	48188600
chr10	48453800	48454200
chr10	48481000	48481400
chr10	49230000	49230400
chr10	49842000	49842200
chr10	50334800	50335000
chr10	54200600	54200800
chr10	59871400	59871600
chr10	60267800	60268200
chr10	60368200	60368400
chr10	60483600	60483800
chr10	60978400	60978800
chr10	61067000	61067400
chr10	61305200	61305400
chr10	61451200	61451400
chr10	61588800	61589000
chr10	61830400	61830800
chr10	62098200	62098400
chr10	62718600	62718800
chr10	63348000	63348200
chr10	63364000	63364200
chr10	65357600	65357800
chr10	68557000	68557400
chr10	69360800	69361200
chr10	70091000	70091200
chr10	70583600	70583800
chr10	70645200	70645400
chr10	70777200	70777400
chr10	70843600	70843800
chr10	70898400	70898600
chr10	71128600	71129000
chr10	71333800	71334800
chr10	71347800	71348600
chr10	71505400	71505600
chr10	71523000	71523200
chr10	71975800	71976000
chr10	72008600	72009000
chr10	72030000	72030400
chr10	72030600	72030800
chr10	72044400	72045200
chr10	72171200	72171600
chr10	72249400	72249600
chr10	73530600	73530800
chr10	73645600	73646000
chr10	73651400	73651800
chr10	73690400	73690600
chr10	74097800	74098200
chr10	75189400	75189600
chr10	75202000	75202200
chr10	75206600	75206800
chr10	75440600	75440800
chr10	76251400	76251600
chr10	77274600	77274800
chr10	77291600	77291800
chr10	77294000	77294200
chr10	77722800	77723000
chr10	77865000	77865400
chr10	77967800	77968000
chr10	78148600	78148800
chr10	78282400	78282600
chr10	78444000	78444200
chr10	78530800	78531000
chr10	78568000	78568200
chr10	78576200	78576600
chr10	78588600	78589000
chr10	78688400	78688600
chr10	78698600	78698800
chr10	78774800	78775600
chr10	78805000	78805400
chr10	78909200	78909400
chr10	78969800	78970200
chr10	79025600	79025800
chr10	79059800	79060400
chr10	79073800	79074000
chr10	79097400	79097600
chr10	79186200	79186400
chr10	79259200	79259400
chr10	79278400	79278600
chr10	79359000	79359200
chr10	79443600	79443800
chr10	79934000	79934200
chr10	80507600	80507800
chr10	81013800	81014000
chr10	81730400	81730600
chr10	81840600	81841000
chr10	81899600	81899800
chr10	83697000	83697200
chr10	87589400	87589800
chr10	88193200	88193400
chr10	88205000	88205200
chr10	89349200	89349400
chr10	89352000	89352400
chr10	89490800	89491000
chr10	89814200	89814400
chr10	90920400	90920600
chr10	91556800	91557200
chr10	91592400	91592600
chr10	91604000	91604200
chr10	92122200	92122400
chr10	93458600	93459200
chr10	93479000	93479200
chr10	93913000	93913200
chr10	94000000	94000200
chr10	94544200	94544400
chr10	95479600	95479800
chr10	95501600	95502200
chr10	95723000	95723200
chr10	96041200	96041400
chr10	96673800	96674000
chr10	97152400	97152600
chr10	97297400	97297800
chr10	97417800	97418000
chr10	97786200	97786800
chr10	97807800	97808200
chr10	99556800	99557000
chr10	99966400	99966600
chr10	100014400	100014600
chr10	100081200	100081800
chr10	100208400	100208600
chr10	100341800	100342000
chr10	100767200	100767400
chr10	101691200	101691400
chr10	101725800	101726200
chr10	101745400	101745600
chr10	102493200	102493400
chr10	103025800	103026000
chr10	103193800	103194200
chr10	103432000	103432400
chr10	103573800	103574400
chr10	103580400	103580800
chr10	103584000	103584200
chr10	103800800	103801400
chr10	103819000	103819200
chr10	103890400	103890600
chr10	103932400	103932600
chr10	103965800	103966000
chr10	104408800	104409000
chr10	104599600	104599800
chr10	104740400	104740600
chr10	104850600	104850800
chr10	106897800	106898000
chr10	106942200	106942400
chr10	107056800	107057000
chr10	108910600	108910800
chr10	109847000	109847200
chr10	109977600	109977800
chr10	110180800	110181000
chr10	110216800	110217000
chr10	110566400	110566800
chr10	112373800	112374200
chr10	112746400	112746600
chr10	112756200	112756600
chr10	112836000	112836200
chr10	113005400	113005600
chr10	113018600	113019200
chr10	113095800	113096200
chr10	113562200	113562400
chr10	114327400	114327600
chr10	115491200	115491400
chr10	116058200	116058800
chr10	116222200	116222400
chr10	117223000	117223200
chr10	117264800	117265000
chr10	117265200	117265400
chr10	117272800	117273000
chr10	117457200	117457400
chr10	117497800	117498400
chr10	117607200	117607400
chr10	117749000	117749200
chr10	118469400	118469600
chr10	118471000	118471200
chr10	118740000	118740200
chr10	118900800	118901200
chr10	119006800	119007200
chr10	119175200	119175600
chr10	119209200	119209400
chr10	119216200	119216600
chr10	119246800	119247000
chr10	119255600	119256000
chr10	119369800	119370000
chr10	119407000	119407200
chr10	119743200	119743600
chr10	119797800	119798000
chr10	119798800	119799000
chr10	120756800	120757000
chr10	120980200	120980400
chr10	120996600	120996800
chr10	121043000	121043600
chr10	121063800	121064000
chr10	121167600	121167800
chr10	121242200	121242400
chr10	121243200	121243600
chr10	121273800	121274000
chr10	121293000	121293200
chr10	121339200	121339400
chr10	121435400	121435600
chr10	121448800	121449000
chr10	121461000	121461400
chr10	121500800	121501000
chr10	121510200	121510400
chr10	121512000	121512400
chr10	121526800	121527000
chr10	121528400	121528600
chr10	121532200	121533000
chr10	121555000	121555400
chr10	121594200	121594400
chr10	121627800	121628000
chr10	121929800	121930200
chr10	121995000	121995200
chr10	122013400	122013800
chr10	122035000	122035200
chr10	122164400	122164600
chr10	122533000	122533200
chr10	123032000	123032400
chr10	123376800	123377200
chr10	123428400	123428600
chr10	124062600	124062800
chr10	124364800	124365000
chr10	124596800	124597400
chr10	124849200	124849600
chr10	124909800	124910000
chr10	125049400	125050000
chr10	125097400	125097600
chr10	125344800	125345200
chr10	125707600	125707800
chr10	125952600	125952800
chr10	125953800	125954000
chr10	126250000	126250200
chr10	127044200	127044600
chr10	127463000	127463200
chr10	128027400	128027600
chr10	128157000	128157400
chr10	128215400	128215600
chr10	128298200	128298400
chr10	129579400	129579600
chr10	129809000	129809400
chr10	129833400	129833600
chr10	131129800	131130000
chr10	131252600	131252800
chr10	131272000	131272200
chr10	131773200	131773600
chr10	131979800	131980200
chr10	132098600	132099400
chr10	132554200	132554400
chr10	133036200	133036400
chr10	133359400	133360000
chr11	955800	956000
chr11	1072200	1072400
chr11	1304200	1304800
chr11	1355800	1356200
chr11	1358400	1358800
chr11	1523400	1523600
chr11	1554400	1554600
chr11	1682200	1682400
chr11	1682600	1682800
chr11	1807400	1807600
chr11	2409400	2410600
chr11	2411200	2411600
chr11	2681800	2682000
chr11	2725600	2726400
chr11	2728600	2729400
chr11	2730200	2730600
chr11	3345000	3345400
chr11	3987400	3987600
chr11	4589200	4589400
chr11	4794600	4794800
chr11	4903800	4904000
chr11	4984000	4984200
chr11	5681400	5681600
chr11	6262600	6263000
chr11	6354800	6355000
chr11	6361800	6362200
chr11	6388000	6388200
chr11	6434400	6434600
chr11	6440000	6440200
chr11	7539200	7539800
chr11	7597200	7597400
chr11	7599200	7599400
chr11	7671400	7671600
chr11	8057600	8057800
chr11	8429400	8429800
chr11	8724800	8725000
chr11	8735200	8735400
chr11	9174600	9174800
chr11	9324200	9324400
chr11	11584400	11584600
chr11	11993800	11994200
chr11	12120000	12120200
chr11	12186000	12186200
chr11	12200400	12200600
chr11	12217200	12217800
chr11	12218800	12219400
chr11	12223600	12223800
chr11	12236000	12236400
chr11	12280200	12280400
chr11	12352400	12352600
chr11	13001000	13001200
chr11	13065600	13065800
chr11	13113200	13113400
chr11	13184400	13184600
chr11	13837000	13837200
chr11	15670600	15671000
chr11	16818200	16818600
chr11	16863400	16863800
chr11	16997800	16998000
chr11	17046800	17047000
chr11	17048200	17048400
chr11	17525600	17525800
chr11	17740800	17741000
chr11	18577000	18577200
chr11	19253200	19253400
chr11	20013800	20014000
chr11	20355600	20356000
chr11	20477400	20477600
chr11	20512200	20512600
chr11	20762200	20762400
chr11	20862600	20862800
chr11	23498000	23498200
chr11	24716600	24716800
chr11	25625200	25625400
chr11	26109000	26109200
chr11	27174200	27174600
chr11	27183000	27183200
chr11	27201600	27201800
chr11	27402000	27402200
chr11	27581600	27581800
chr11	28168800	28169000
chr11	30363800	30364200
chr11	31103000	31103200
chr11	32068600	32069000
chr11	32103200	32103400
chr11	32270200	32270600
chr11	33266600	33266800
chr11	33932000	33932400
chr11	34239600	34239800
chr11	34341200	34341400
chr11	34599800	34600000
chr11	34603400	34604000
chr11	35191000	35191200
chr11	36098200	36098400
chr11	36914600	36914800
chr11	38539000	38539200
chr11	41421800	41422000
chr11	41715600	41715800
chr11	43367600	43367800
chr11	43370200	43370400
chr11	45451800	45452000
chr11	45453000	45453200
chr11	45695000	45695200
chr11	45929400	45929600
chr11	45934400	45934800
chr11	46719600	46720200
chr11	46720600	46721000
chr11	47158200	47158400
chr11	47354000	47354200
chr11	47524000	47524200
chr11	47915600	47915800
chr11	47922200	47922400
chr11	47924000	47924400
chr11	48040200	48040400
chr11	48101200	48101600
chr11	57150600	57150800
chr11	57219400	57219600
chr11	57243400	57243600
chr11	57502400	57502600
chr11	57783200	57783600
chr11	57943200	57943400
chr11	58028200	58028400
chr11	58586200	58586600
chr11	59766600	59766800
chr11	60866400	60866600
chr11	61165200	61165600
chr11	61601400	61601800
chr11	61667600	61667800
chr11	61668400	61668800
chr11	61759800	61760000
chr11	61791800	61792000
chr11	61986000	61986200
chr11	62000600	62000800
chr11	62070200	62070400
chr11	62126000	62126200
chr11	62165200	62165400
chr11	62299000	62299200
chr11	62338800	62339000
chr11	62346000	62346200
chr11	62398600	62398800
chr11	62416600	62416800
chr11	62434000	62434200
chr11	62472200	62472400
chr11	62479600	62479800
chr11	62487800	62488000
chr11	62875600	62876000
chr11	62876800	62877000
chr11	63035000	63035200
chr11	63262200	63262400
chr11	63960200	63960400
chr11	64103400	64103600
chr11	64130400	64131000
chr11	64137200	64137400
chr11	64398000	64398200
chr11	64555400	64556000
chr11	64676000	64676200
chr11	65225800	65226000
chr11	65402000	65402200
chr11	65421600	65421800
chr11	65797000	65797600
chr11	65814600	65815000
chr11	66302200	66302400
chr11	66351600	66351800
chr11	66384600	66384800
chr11	66618800	66619000
chr11	66790000	66790200
chr11	66908000	66908200
chr11	67729600	67729800
chr11	67851000	67851200
chr11	67882400	67882600
chr11	68128800	68129000
chr11	68145200	68145600
chr11	68148400	68148800
chr11	68150200	68150400
chr11	68442400	68442800
chr11	68689000	68689200
chr11	69020600	69021000
chr11	69114800	69116400
chr11	69179000	69179400
chr11	69485400	69486000
chr11	69939400	69940600
chr11	69972200	69972800
chr11	69974600	69975200
chr11	69979000	69979200
chr11	69981200	69981600
chr11	70866800	70867000
chr11	70893000	70893200
chr11	71207600	71208000
chr11	71535000	71535600
chr11	71611600	71611800
chr11	71614000	71614200
chr11	72012200	72012400
chr11	72398600	72398800
chr11	72778800	72779400
chr11	72842000	72842200
chr11	72970800	72971000
chr11	72984000	72984200
chr11	73056000	73056200
chr11	73190200	73190400
chr11	74591800	74592000
chr11	75151600	75152400
chr11	75160400	75160600
chr11	75321800	75322000
chr11	75367000	75367200
chr11	75375800	75376000
chr11	75422400	75423000
chr11	75476800	75477000
chr11	75786400	75786800
chr11	76044600	76044800
chr11	76045000	76045200
chr11	76130000	76130200
chr11	76578600	76578800
chr11	77145000	77145200
chr11	77243800	77244000
chr11	77711400	77711800
chr11	78377800	78378200
chr11	78443000	78443200
chr11	78907600	78907800
chr11	79029000	79029400
chr11	79235200	79235400
chr11	79236800	79237000
chr11	79288600	79288800
chr11	79305600	79305800
chr11	79501400	79501600
chr11	79671000	79671200
chr11	80097200	80097400
chr11	83510200	83510400
chr11	83818000	83818200
chr11	84882400	84882600
chr11	86420000	86420400
chr11	86422400	86422800
chr11	86921200	86921400
chr11	86952200	86952400
chr11	91836400	91836800
chr11	92089000	92089200
chr11	93491400	93491600
chr11	93493600	93493800
chr11	93570800	93571000
chr11	93973400	93973600
chr11	94602800	94603200
chr11	95107600	95107800
chr11	95160600	95160800
chr11	95353000	95353200
chr11	95512800	95513000
chr11	95897800	95898000
chr11	96332200	96332400
chr11	98361600	98362000
chr11	101577600	101577800
chr11	102191800	102192000
chr11	102552600	102552800
chr11	104319600	104319800
chr11	106128000	106128200
chr11	106447000	106447400
chr11	107791600	107791800
chr11	108401600	108401800
chr11	108557400	108557800
chr11	108732600	108732800
chr11	110286200	110286400
chr11	111116600	111116800
chr11	112465800	112466200
chr11	112570600	112570800
chr11	112696000	112696200
chr11	112724400	112724600
chr11	112770400	112770600
chr11	113135600	113135800
chr11	113288200	113288600
chr11	113374600	113374800
chr11	113524600	113524800
chr11	113585000	113585200
chr11	113665200	113665400
chr11	114080200	114080600
chr11	114085000	114085200
chr11	114099600	114099800
chr11	114102000	114102200
chr11	114130200	114130400
chr11	114787000	114787400
chr11	115157200	115157600
chr11	115471600	115471800
chr11	115499600	115499800
chr11	115639400	115639800
chr11	115906600	115907000
chr11	115919600	115919800
chr11	115921000	115921200
chr11	115921600	115921800
chr11	115964200	115964600
chr11	116595400	116595600
chr11	116661200	116661400
chr11	116808200	116808400
chr11	116823200	116823800
chr11	116826400	116827200
chr11	116869600	116869800
chr11	116890000	116890200
chr11	117224600	117224800
chr11	117314000	117314200
chr11	117457400	117457800
chr11	117715600	117715800
chr11	117748600	117749800
chr11	117833800	117834000
chr11	117887800	117888400
chr11	118059800	118060000
chr11	118194200	118194400
chr11	118595800	118596000
chr11	119186000	119186600
chr11	119481000	119481400
chr11	119781200	119781400
chr11	119833600	119833800
chr11	120185000	120185400
chr11	120284400	120284600
chr11	121561800	121562000
chr11	122075600	122075800
chr11	122671600	122672000
chr11	122696800	122697000
chr11	122731400	122731600
chr11	122745600	122746200
chr11	122922400	122922600
chr11	123225600	123225800
chr11	123241000	123241200
chr11	123463000	123463200
chr11	125072000	125072200
chr11	125083200	125083600
chr11	125260600	125260800
chr11	125685400	125685800
chr11	127101600	127101800
chr11	127110600	127111000
chr11	128455800	128456000
chr11	128824200	128824400
chr11	129580000	129580400
chr11	129854000	129854200
chr11	129957400	129957600
chr11	130405200	130405400
chr11	130535600	130535800
chr11	130550400	130550600
chr11	130622400	130622600
chr11	130762400	130762600
chr11	130944200	130944400
chr11	131044800	131045200
chr11	131325000	131325600
chr11	131886400	131886800
chr11	132430200	132431000
chr11	133171200	133171800
chr11	133621600	133622000
chr11	134258600	134258800
chr11	134418600	134418800
chr11	134517600	134518200
chr11	134585200	134585400
chr11	134652800	134653000
chr11	134742400	134742600
chr11	134863400	134863600
chr11	135047200	135047400
chr12	132200	132400
chr12	210200	210400
chr12	210800	211200
chr12	268000	268800
chr12	298400	298600
chr12	345000	345200
chr12	520000	520200
chr12	755800	756000
chr12	963800	964000
chr12	1153600	1154000
chr12	1607400	1607800
chr12	1642000	1642800
chr12	1670600	1670800
chr12	1769600	1769800
chr12	1877400	1877800
chr12	1949800	1950000
chr12	1972800	1973200
chr12	2216200	2216600
chr12	2501600	2501800
chr12	2643200	2643600
chr12	2963600	2963800
chr12	3196000	3196400
chr12	3379400	3379600
chr12	3628800	3629000
chr12	3757400	3757600
chr12	4144400	4144800
chr12	4263000	4263200
chr12	4415000	4415600
chr12	5208000	5208200
chr12	5249000	5249200
chr12	5425000	5425200
chr12	5448400	5448600
chr12	5577800	5578000
chr12	5635000	5635400
chr12	5985600	5986000
chr12	6114600	6114800
chr12	6235400	6236000
chr12	6425000	6425200
chr12	6451600	6451800
chr12	6475000	6475200
chr12	6776200	6776400
chr12	6880800	6881200
chr12	6988200	6988600
chr12	7542200	7542600
chr12	7917400	7917600
chr12	8269200	8269400
chr12	9719000	9719400
chr12	11607800	11608000
chr12	11944000	11944200
chr12	12002000	12002400
chr12	12095200	12095400
chr12	12220800	12221200
chr12	12256400	12256600
chr12	13529400	13529600
chr12	13553000	13553200
chr12	13560400	13560800
chr12	15956400	15956800
chr12	16533800	16534000
chr12	18699400	18699600
chr12	18727400	18727800
chr12	19943400	19943600
chr12	19983200	19983400
chr12	19990800	19991000
chr12	20188600	20188800
chr12	20189200	20189600
chr12	21606200	21606400
chr12	21651000	21651200
chr12	22787600	22787800
chr12	24408000	24408200
chr12	25254600	25254800
chr12	25828200	25828400
chr12	25930000	25930200
chr12	27810800	27811000
chr12	27844400	27844600
chr12	30518400	30518600
chr12	30821000	30821200
chr12	30840000	30840200
chr12	30959400	30959600
chr12	31145400	31145600
chr12	31655400	31655600
chr12	32052200	32052400
chr12	32292000	32292200
chr12	32310400	32310600
chr12	32311400	32311600
chr12	32535400	32535600
chr12	32835600	32835800
chr12	38931000	38931400
chr12	39064600	39065000
chr12	39916800	39917000
chr12	40239200	40239400
chr12	40382800	40383000
chr12	42588000	42588400
chr12	42811800	42812000
chr12	42987200	42987800
chr12	43062200	43062400
chr12	43288000	43288200
chr12	44454000	44454400
chr12	45263800	45264200
chr12	45355800	45356000
chr12	45879200	45879400
chr12	45975400	45975800
chr12	46492600	46492800
chr12	47004800	47005000
chr12	47841600	47841800
chr12	48787000	48787200
chr12	48867000	48867200
chr12	48875400	48875800
chr12	49000000	49000200
chr12	49267200	49267600
chr12	50143000	50143200
chr12	51071800	51072000
chr12	51361600	51361800
chr12	51443600	51443800
chr12	51663000	51663200
chr12	51666200	51666400
chr12	51905600	51905800
chr12	51953200	51953600
chr12	51959200	51959600
chr12	52344600	52344800
chr12	52347200	52347400
chr12	52713000	52713200
chr12	52827000	52827400
chr12	52899000	52899400
chr12	52901800	52902200
chr12	53336200	53336400
chr12	53426200	53426400
chr12	53473000	53473400
chr12	53659600	53659800
chr12	54132800	54133000
chr12	54142400	54142600
chr12	54521400	54521600
chr12	56230600	56231200
chr12	56384200	56384400
chr12	57149600	57150400
chr12	57591800	57592400
chr12	57820000	57820400
chr12	58059200	58059400
chr12	58857800	58858000
chr12	58921600	58921800
chr12	59163800	59164000
chr12	59446200	59446600
chr12	62868400	62868600
chr12	62979800	62980000
chr12	63440200	63440400
chr12	63458600	63458800
chr12	63890200	63890400
chr12	64567600	64568200
chr12	64666400	64666600
chr12	65327600	65327800
chr12	65501400	65501600
chr12	65631800	65632000
chr12	66276000	66276200
chr12	66440600	66440800
chr12	66626000	66626200
chr12	67988200	67988400
chr12	68075600	68075800
chr12	69301800	69302000
chr12	69324800	69325000
chr12	69417400	69417600
chr12	69683400	69683600
chr12	69821000	69821200
chr12	71970200	71970400
chr12	72432400	72432600
chr12	74135400	74135600
chr12	74460200	74460400
chr12	75863600	75863800
chr12	76168800	76169000
chr12	76193800	76194200
chr12	76309000	76309200
chr12	77128600	77128800
chr12	77138200	77138400
chr12	77225600	77225800
chr12	77969600	77969800
chr12	79530000	79530200
chr12	79556200	79556400
chr12	84058200	84058400
chr12	85691000	85691200
chr12	87557000	87557200
chr12	88179600	88179800
chr12	88747400	88747600
chr12	88762600	88762800
chr12	89661800	89662000
chr12	89863000	89863200
chr12	92070000	92070400
chr12	92302800	92303000
chr12	92703000	92703200
chr12	92768000	92768200
chr12	93048800	93049000
chr12	93156400	93156600
chr12	93164000	93164200
chr12	93177800	93178000
chr12	93274400	93274600
chr12	93814200	93814800
chr12	93881800	93882000
chr12	93886400	93886600
chr12	94127600	94127800
chr12	94248600	94249000
chr12	95098800	95099200
chr12	95100400	95101200
chr12	95282400	95282600
chr12	95344600	95344800
chr12	95403000	95403200
chr12	95528000	95528200
chr12	95742600	95742800
chr12	95802800	95803000
chr12	95966600	95967000
chr12	96131000	96131200
chr12	96861200	96861400
chr12	97159400	97159600
chr12	97368400	97368800
chr12	97398600	97398800
chr12	97755000	97755200
chr12	97962600	97962800
chr12	98521800	98522200
chr12	98878400	98878600
chr12	104713000	104713400
chr12	105064800	105065000
chr12	105197400	105197800
chr12	106022600	106023000
chr12	106120600	106121800
chr12	106125800	106126000
chr12	106195800	106196000
chr12	106214600	106214800
chr12	106321600	106321800
chr12	106855800	106856000
chr12	107494400	107494600
chr12	107612400	107613000
chr12	108313600	108313800
chr12	108717000	108717200
chr12	108818600	108819000
chr12	108852600	108853000
chr12	109112800	109113000
chr12	109144800	109145400
chr12	109347600	109348000
chr12	109588600	109588800
chr12	109754000	109754200
chr12	109774000	109774200
chr12	109832000	109832200
chr12	109875600	109875800
chr12	109925400	109926000
chr12	110118400	110118600
chr12	110247200	110248000
chr12	110269800	110270000
chr12	110718400	110718800
chr12	111060200	111060400
chr12	111076600	111077600
chr12	111151600	111152200
chr12	111367600	111368000
chr12	111488400	111488600
chr12	111570200	111570400
chr12	111575000	111575400
chr12	112220600	112221000
chr12	113133000	113133400
chr12	113230400	113230800
chr12	113234400	113234800
chr12	113685600	113685800
chr12	113873800	113874200
chr12	114615000	114615200
chr12	114675800	114676000
chr12	114736800	114737000
chr12	114937400	114937600
chr12	114957400	114957600
chr12	115095000	115095200
chr12	115138800	115139200
chr12	115319600	115319800
chr12	115383600	115384000
chr12	115422000	115422400
chr12	115449200	115449600
chr12	115598000	115598200
chr12	115870200	115870400
chr12	116064600	116064800
chr12	116392000	116392400
chr12	116587200	116587400
chr12	116683800	116684000
chr12	116773200	116773400
chr12	117034200	117034600
chr12	118294400	118294600
chr12	119166800	119167000
chr12	119171400	119171600
chr12	119239000	119239200
chr12	119433000	119433600
chr12	120064600	120064800
chr12	120277200	120277600
chr12	120688800	120689200
chr12	120761400	120762000
chr12	120900600	120900800
chr12	120973400	120973600
chr12	120981600	120982000
chr12	121011800	121012000
chr12	121023800	121024000
chr12	121217800	121218200
chr12	121399200	121399400
chr12	121738400	121738600
chr12	121742800	121743000
chr12	121939400	121939600
chr12	122040400	122041000
chr12	122065000	122065200
chr12	122136600	122136800
chr12	122223200	122223400
chr12	122225000	122225400
chr12	122275600	122275800
chr12	122405600	122406200
chr12	122420000	122420400
chr12	122431600	122431800
chr12	122837800	122838200
chr12	123011600	123011800
chr12	123305200	123305400
chr12	123397000	123397400
chr12	123492800	123493000
chr12	124075400	124075800
chr12	124194400	124195000
chr12	124233800	124234000
chr12	124371400	124371800
chr12	124777800	124778200
chr12	124826000	124826200
chr12	124852400	124852600
chr12	124895200	124895400
chr12	124900400	124900600
chr12	125651800	125652000
chr12	125981400	125981800
chr12	126212600	126213000
chr12	126283400	126283600
chr12	126910600	126911000
chr12	126917600	126917800
chr12	127489400	127489600
chr12	127506800	127507000
chr12	127601400	127601600
chr12	128091200	128091400
chr12	128861400	128862000
chr12	129114600	129114800
chr12	129613400	129613600
chr12	130466000	130466200
chr12	130560000	130560200
chr12	130970400	130970800
chr12	130983200	130983600
chr12	131350000	131350600
chr12	131897800	131898000
chr12	132029800	132030000
chr12	132517000	132518000
chr13	20190200	20190400
chr13	20226000	20226200
chr13	21101200	21101400
chr13	21736200	21736400
chr13	21759400	21759800
chr13	21825200	21825400
chr13	21834600	21835000
chr13	21872000	21872200
chr13	22060400	22060600
chr13	22110400	22110600
chr13	22128600	22128800
chr13	22428000	22428400
chr13	22471600	22472000
chr13	22596600	22596800
chr13	23470800	23471000
chr13	23610600	23610800
chr13	23757600	23757800
chr13	23873200	23873400
chr13	24008400	24008600
chr13	24301600	24301800
chr13	24660000	24660200
chr13	24674400	24674800
chr13	25069400	25069800
chr13	25392000	25392200
chr13	25709000	25709200
chr13	25971600	25971800
chr13	25984600	25985000
chr13	26145200	26145400
chr13	26383200	26383400
chr13	26962200	26962600
chr13	26991800	26992000
chr13	27367800	27368200
chr13	27573400	27573600
chr13	27782400	27782600
chr13	28171800	28172000
chr13	28548600	28548800
chr13	29319000	29319200
chr13	29508600	29508800
chr13	29533000	29533200
chr13	29767200	29767400
chr13	29856000	29856200
chr13	29857600	29858000
chr13	29946200	29946600
chr13	30492800	30493000
chr13	30496800	30497000
chr13	30835600	30835800
chr13	30907200	30907400
chr13	30963800	30964000
chr13	31247000	31247200
chr13	31436400	31436600
chr13	31927200	31927800
chr13	31947600	31947800
chr13	31951200	31951400
chr13	32175400	32175600
chr13	33182800	33183400
chr13	33645000	33645200
chr13	35797000	35797200
chr13	37682000	37682200
chr13	38121200	38121400
chr13	38373000	38373200
chr13	38535400	38535600
chr13	38735800	38736200
chr13	40064200	40064600
chr13	40159800	40160000
chr13	40266600	40266800
chr13	40336200	40336400
chr13	40406800	40407000
chr13	40438200	40438600
chr13	40476600	40476800
chr13	40585600	40585800
chr13	40637600	40638000
chr13	41057200	41057400
chr13	41495000	41495400
chr13	41811200	41811400
chr13	43113000	43113200
chr13	43146000	43146200
chr13	43916000	43916200
chr13	44022200	44022400
chr13	44196000	44196200
chr13	44230200	44230400
chr13	44300800	44301200
chr13	44304600	44304800
chr13	44769200	44769400
chr13	44893800	44894400
chr13	44894600	44894800
chr13	45541000	45541400
chr13	45682600	45683000
chr13	45925800	45926000
chr13	45944400	45944800
chr13	46489600	46489800
chr13	46588600	46588800
chr13	48816800	48817000
chr13	49336600	49337000
chr13	49560000	49560200
chr13	49667000	49667200
chr13	49689800	49690400
chr13	50286400	50286800
chr13	50456600	50456800
chr13	50518800	50519000
chr13	51201600	51201800
chr13	51524400	51524600
chr13	51958200	51958600
chr13	52038200	52038400
chr13	52454400	52454600
chr13	53234000	53234200
chr13	53710600	53710800
chr13	54166000	54166200
chr13	56763400	56763600
chr13	58235800	58236200
chr13	59643400	59643800
chr13	61622400	61622600
chr13	63545400	63545800
chr13	64706600	64706800
chr13	66071000	66071400
chr13	67062000	67062200
chr13	68898400	68898600
chr13	69615600	69615800
chr13	70540200	70540400
chr13	73075600	73076000
chr13	73194200	73194400
chr13	73451200	73451600
chr13	73618400	73618600
chr13	73766000	73766200
chr13	73846000	73846200
chr13	74146800	74147000
chr13	76829600	76830000
chr13	77429800	77430000
chr13	78442400	78442600
chr13	78647000	78647800
chr13	80010200	80010400
chr13	80592400	80592600
chr13	83004200	83004400
chr13	83909000	83909400
chr13	88045800	88046000
chr13	88405600	88406000
chr13	91184400	91184600
chr13	92590600	92590800
chr13	94292200	94292400
chr13	95122200	95122400
chr13	95124200	95124400
chr13	95258600	95259200
chr13	95268200	95268600
chr13	95698400	95698800
chr13	96070000	96070200
chr13	97236800	97237000
chr13	97311000	97311400
chr13	98050200	98050400
chr13	98150000	98150200
chr13	98246200	98246400
chr13	98247600	98247800
chr13	98273400	98273800
chr13	98307400	98308000
chr13	98308200	98308600
chr13	98320200	98320400
chr13	98377600	98377800
chr13	98451800	98452000
chr13	98649800	98650000
chr13	98706600	98707200
chr13	99159000	99159200
chr13	99829600	99830000
chr13	99910000	99910200
chr13	100099400	100099800
chr13	100594200	100594600
chr13	100805400	100805600
chr13	101590400	101590800
chr13	102656400	102656600
chr13	103736000	103736400
chr13	105774800	105775200
chr13	105969800	105970000
chr13	105970200	105970400
chr13	105979600	105980000
chr13	106336800	106337000
chr13	106351400	106351600
chr13	106355000	106355200
chr13	106488200	106488400
chr13	106591600	106591800
chr13	106680200	106680400
chr13	106683200	106683600
chr13	106690800	106691000
chr13	106947000	106947200
chr13	107005600	107006000
chr13	107447600	107447800
chr13	108346400	108346600
chr13	108355400	108355600
chr13	109274600	109274800
chr13	109307200	109307400
chr13	109310000	109310200
chr13	109667000	109667400
chr13	109670800	109671200
chr13	110114200	110114400
chr13	110186200	110186400
chr13	110305200	110305400
chr13	110311600	110312400
chr13	110354800	110355000
chr13	110625800	110626200
chr13	110638400	110638600
chr13	110702600	110703000
chr13	110820400	110820600
chr13	111132000	111132200
chr13	111247400	111247600
chr13	111481000	111481200
chr13	111659000	111659200
chr13	112563000	112563400
chr13	112616600	112617000
chr13	112652800	112653000
chr13	112757000	112757600
chr13	112997000	112998000
chr13	113013200	113013800
chr13	113171400	113171600
chr13	113220200	113220600
chr13	113454800	113455800
chr13	113513000	113513200
chr13	113544400	113544800
chr13	113918000	113918200
chr13	113937400	113938000
chr13	113940000	113940200
chr13	114118600	114118800
chr13	114141000	114141200
chr14	20720000	20720200
chr14	20977600	20977800
chr14	21455000	21455200
chr14	22524400	22524800
chr14	22561600	22561800
chr14	23613400	23613600
chr14	23884200	23884400
chr14	24173000	24173200
chr14	26380200	26380400
[truncated: 4,873 more rows]

## Sheet: GT-to-PP(h)
Supplementary Data 6. Hypo-DHMRs in TKO (DE-to-PP, GT(h)-to-PP, GT-to-PP(h), and PP-specific)
chr	start	end
chr1	985600	986000
chr1	1058000	1058600
chr1	1231200	1231400
chr1	1306800	1307400
chr1	1680400	1680800
chr1	1681000	1681200
chr1	1763800	1764000
chr1	1859400	1859600
chr1	2053400	2053600
chr1	2207600	2207800
chr1	2251000	2251200
chr1	2275400	2275600
chr1	2413200	2413400
chr1	2575800	2576400
chr1	2581000	2581200
chr1	3075000	3075200
chr1	3139400	3140800
chr1	3169400	3171600
chr1	3219000	3219400
chr1	3229200	3229800
chr1	3244000	3244600
chr1	3275600	3275800
chr1	3293200	3293400
chr1	3329800	3330400
chr1	3334600	3335600
chr1	3356600	3357000
chr1	3365400	3366000
chr1	3458400	3458600
chr1	4517000	4517400
chr1	5109600	5110000
chr1	5346400	5346600
chr1	5460200	5460600
chr1	5477600	5478000
chr1	5623400	5623600
chr1	5647400	5647800
chr1	5650200	5650600
chr1	5971000	5971200
chr1	6221600	6222000
chr1	6353400	6353600
chr1	6413000	6413200
chr1	6738800	6739000
chr1	8071200	8071400
chr1	8352600	8352800
chr1	8367600	8367800
chr1	8420000	8420200
chr1	8552800	8553000
chr1	8621200	8621600
chr1	8666400	8666600
chr1	8706000	8706200
chr1	8745800	8746000
chr1	8829200	8829600
chr1	8844800	8845000
chr1	8915800	8916000
chr1	9078800	9079400
chr1	9162000	9163000
chr1	9194000	9194200
chr1	9355600	9355800
chr1	9369800	9370000
chr1	9447200	9447400
chr1	9700200	9700800
chr1	9985200	9985400
chr1	10057800	10058200
chr1	10171200	10171400
chr1	10279000	10279200
chr1	10630200	10630400
chr1	10724000	10724600
chr1	10766400	10766600
chr1	10848200	10848400
chr1	10895800	10896000
chr1	11314800	11315000
chr1	11334400	11334600
chr1	11459800	11460200
chr1	11588600	11588800
chr1	11881200	11881400
chr1	12157800	12158000
chr1	12408000	12408200
chr1	12482000	12482400
chr1	12604000	12604200
chr1	12614600	12615000
chr1	12654400	12654600
chr1	13826800	13827200
chr1	13888400	13888600
chr1	14535400	14535800
chr1	15025600	15026200
chr1	15027800	15028000
chr1	15172800	15173000
chr1	15174000	15174200
chr1	15177800	15178000
chr1	15192000	15192200
chr1	15198800	15199000
chr1	15284600	15284800
chr1	15285200	15285400
chr1	15456600	15456800
chr1	15734800	15735200
chr1	15780400	15781200
chr1	15808400	15808800
chr1	15906400	15906600
chr1	15939200	15939600
chr1	16081200	16081400
chr1	16238000	16238400
chr1	16321600	16321800
chr1	16614200	16614600
chr1	16674800	16675000
chr1	16703200	16703600
chr1	16748800	16749000
chr1	16764600	16764800
chr1	16765000	16765400
chr1	16766400	16767000
chr1	17279000	17279400
chr1	17592000	17592200
chr1	18464400	18465000
chr1	18807400	18807600
chr1	19013800	19014200
chr1	19038200	19038400
chr1	19052400	19052800
chr1	19285400	19285600
chr1	19347600	19347800
chr1	19386000	19386400
chr1	19446200	19446400
chr1	20480000	20480200
chr1	20533800	20534600
chr1	21248000	21248400
chr1	21272000	21272200
chr1	21276800	21277200
chr1	21321400	21321800
chr1	21341000	21341400
chr1	21614800	21615000
chr1	21623800	21624000
chr1	21918800	21919200
chr1	21997400	21997800
chr1	21998000	21998200
chr1	22021200	22021400
chr1	22446800	22447400
chr1	22670600	22671000
chr1	22685200	22685400
chr1	22702400	22702600
chr1	22973600	22974000
chr1	23479000	23479400
chr1	24021600	24021800
chr1	24023400	24023600
chr1	24029400	24029600
chr1	24046200	24046600
chr1	24099200	24099800
chr1	24374600	24375000
chr1	24416200	24416400
chr1	24423600	24423800
chr1	24555400	24555600
chr1	24824200	24824400
chr1	24861200	24861400
chr1	25249800	25250200
chr1	25250600	25250800
chr1	25494600	25494800
chr1	26268800	26269200
chr1	26913600	26914000
chr1	26990800	26991000
chr1	27554200	27554600
chr1	27585800	27586000
chr1	27867000	27867600
chr1	29105800	29106000
chr1	29490600	29490800
chr1	29582600	29582800
chr1	29620400	29621000
chr1	30285200	30285400
chr1	30345400	30345600
chr1	30656200	30656400
chr1	30841800	30842000
chr1	31053000	31053200
chr1	31058400	31058600
chr1	31112400	31112600
chr1	31159800	31160200
chr1	31227800	31228000
chr1	31510200	31510600
chr1	32068400	32068600
chr1	33149800	33150200
chr1	33397800	33398000
chr1	34736000	34736200
chr1	36082600	36082800
chr1	36706800	36707000
chr1	38339600	38339800
chr1	38844000	38844200
chr1	38858200	38858400
chr1	38858600	38858800
chr1	39188600	39188800
chr1	39385600	39385800
chr1	39825600	39825800
chr1	40339400	40339600
chr1	40712600	40712800
chr1	40716200	40716400
chr1	40926600	40926800
chr1	41008400	41008800
chr1	41453000	41453200
chr1	41466200	41466600
chr1	41470600	41471000
chr1	41623600	41624200
chr1	41689200	41689600
chr1	41841400	41841800
chr1	42135200	42135400
chr1	42171000	42171200
chr1	42198200	42198600
chr1	43274200	43274400
chr1	43313800	43314000
chr1	43348600	43348800
chr1	43464800	43465000
chr1	43543600	43544000
chr1	43546800	43547200
chr1	43992600	43992800
chr1	44296000	44296400
chr1	44641800	44642000
chr1	44643800	44644400
chr1	44660400	44660600
chr1	44949000	44949200
chr1	44994600	44994800
chr1	45443400	45443600
chr1	45514200	45514600
chr1	45689400	45689600
chr1	46039200	46039400
chr1	46618400	46618600
chr1	47148200	47148600
chr1	47149000	47149600
chr1	47380600	47380800
chr1	47627600	47628400
chr1	47918600	47918800
chr1	47978400	47979000
chr1	47986800	47987400
chr1	47993400	47993600
chr1	48041000	48041200
chr1	48048200	48049400
chr1	48078000	48078200
chr1	48085000	48085200
chr1	48744400	48744600
chr1	50193000	50193200
chr1	51764600	51764800
chr1	51950600	51951000
chr1	51969400	51969600
chr1	51976800	51977200
chr1	52098200	52098600
chr1	52638200	52638400
chr1	52907600	52907800
chr1	53111800	53112000
chr1	53583600	53583800
chr1	53902400	53902600
chr1	53910000	53910200
chr1	54333000	54333200
chr1	54425200	54425400
chr1	54471600	54472000
chr1	54860800	54861200
chr1	55128400	55128600
chr1	55191400	55191600
chr1	55245800	55246000
chr1	55476600	55476800
chr1	56132600	56132800
chr1	56382800	56383400
chr1	56413800	56414200
chr1	56417400	56417600
chr1	56571400	56571600
chr1	56960000	56960200
chr1	56968000	56968200
chr1	57170800	57171200
chr1	57301200	57301800
chr1	57311200	57311400
chr1	57888200	57888400
chr1	57899600	57900000
chr1	58875600	58875800
chr1	58893200	58893600
chr1	58929600	58930000
chr1	59198400	59198800
chr1	59747400	59747600
chr1	59967400	59967600
chr1	60873000	60873200
chr1	61183600	61184000
chr1	61323800	61324000
chr1	62105400	62105600
chr1	62370800	62371000
chr1	62998200	62998600
chr1	64916600	64916800
chr1	64982200	64982400
chr1	64983200	64983400
chr1	65127200	65127600
chr1	65178200	65178800
chr1	65216400	65216600
chr1	66575800	66576000
chr1	67417800	67418000
chr1	67572400	67573000
chr1	71732400	71732600
chr1	72482800	72483000
chr1	74995400	74995600
chr1	75422200	75422400
chr1	78529800	78530000
chr1	79439600	79440000
chr1	84762800	84763000
chr1	89087200	89087600
chr1	91737000	91737200
chr1	91765400	91765600
chr1	91819200	91819600
chr1	91851400	91851600
chr1	91884400	91884800
chr1	92934800	92935000
chr1	93584600	93585400
chr1	94131000	94131600
chr1	94309200	94309400
chr1	94315600	94315800
chr1	94355200	94355400
chr1	94384800	94385200
chr1	94550800	94551000
chr1	94590200	94590400
chr1	94673000	94673200
chr1	94865600	94865800
chr1	94924400	94924600
chr1	95122000	95122200
chr1	95169000	95169200
chr1	95371800	95372200
chr1	95496400	95496600
chr1	96225600	96226000
chr1	96369000	96369200
chr1	99877600	99878000
chr1	100443800	100444000
chr1	100485800	100486000
chr1	101683800	101684000
chr1	102959000	102959200
chr1	105632200	105632600
chr1	106268200	106268400
chr1	107244800	107245000
chr1	109514800	109515000
chr1	109644600	109644800
chr1	109732200	109732400
chr1	109824000	109824400
chr1	109935600	109935800
chr1	109979800	109980000
chr1	110058000	110058200
chr1	110317400	110317600
chr1	110321800	110322000
chr1	110330800	110331000
chr1	110439000	110439200
chr1	111221800	111222000
chr1	111228400	111228600
chr1	111730400	111730600
chr1	111804200	111804600
chr1	112319800	112320000
chr1	113004000	113004200
chr1	113254200	113254400
chr1	115317200	115317400
chr1	115355200	115355400
chr1	115711000	115711600
chr1	116110800	116111000
chr1	116179400	116179600
chr1	116319000	116319400
chr1	116454000	116454200
chr1	116514200	116514400
chr1	117232200	117232400
chr1	117562600	117563200
chr1	117612600	117612800
chr1	118269400	118269600
chr1	118295000	118295200
chr1	118479400	118479600
chr1	119721800	119722000
chr1	119783400	119783600
chr1	119879600	119880000
chr1	119893000	119893600
chr1	145691600	145692000
chr1	145986200	145986400
chr1	146400200	146400400
chr1	147489000	147489200
chr1	149792200	149792400
chr1	150002400	150002600
chr1	150206400	150206600
chr1	150389200	150389400
chr1	150546600	150546800
chr1	151013200	151013400
chr1	151132000	151132200
chr1	151133400	151133600
chr1	151147800	151148000
chr1	151215200	151215800
chr1	151509800	151510000
chr1	151539800	151540000
chr1	151596400	151596600
chr1	151733200	151733800
chr1	151873000	151873600
chr1	153517600	153517800
chr1	153713600	153713800
chr1	154001400	154001600
chr1	154001800	154002000
chr1	154351400	154351800
chr1	154354800	154355000
chr1	154419600	154419800
chr1	156001000	156001400
chr1	156039400	156039800
chr1	156106000	156106200
chr1	156140000	156140400
chr1	156180400	156180600
chr1	157241000	157241200
chr1	157929600	157929800
chr1	159971000	159972200
chr1	162137000	162137400
chr1	162285200	162285600
chr1	162347800	162348000
chr1	162350000	162350200
chr1	162873000	162873400
chr1	162903400	162903600
chr1	162918600	162919000
chr1	163532800	163533000
chr1	163775400	163775600
chr1	164607400	164607800
chr1	164724800	164725000
chr1	164772600	164773000
chr1	166396600	166396800
chr1	166605200	166605800
chr1	167198400	167198600
chr1	167259000	167259200
chr1	167490800	167491000
chr1	167601800	167602000
chr1	167718600	167718800
chr1	167817200	167817400
chr1	168752200	168752600
chr1	168804000	168804400
chr1	169116200	169116800
chr1	170591200	170591400
chr1	171257000	171257400
chr1	171384800	171385000
chr1	171478400	171478600
chr1	172432600	172433000
chr1	175810400	175810600
chr1	176803200	176803400
chr1	177248600	177248800
chr1	178031400	178031600
chr1	178067000	178067200
chr1	178536800	178537200
chr1	178656200	178656400
chr1	178918400	178918600
chr1	179800200	179800400
chr1	179808200	179808600
chr1	180253400	180254000
chr1	180264400	180264600
chr1	180574000	180574200
chr1	180594800	180595000
chr1	180970800	180971000
chr1	181396600	181396800
chr1	181430200	181430400
chr1	181778800	181779200
chr1	182112800	182113000
chr1	182145000	182145200
chr1	182319400	182319600
chr1	182632600	182632800
chr1	182901400	182901600
chr1	183040800	183041000
chr1	183216800	183217200
chr1	183639800	183640200
chr1	183996000	183996200
chr1	184975400	184975600
chr1	185693800	185694000
chr1	187257400	187257800
chr1	187369200	187369400
chr1	187671000	187671200
chr1	191520600	191520800
chr1	192790400	192790600
chr1	193013800	193014000
chr1	195008000	195008200
chr1	195266800	195267000
chr1	196401000	196401200
chr1	197421400	197421600
chr1	197733400	197733600
chr1	198039000	198039200
chr1	200338200	200338400
chr1	200479200	200479400
chr1	201165800	201166200
chr1	201282000	201282400
chr1	201376400	201376600
chr1	201382200	201382400
chr1	201496000	201496200
chr1	201496400	201496600
chr1	201502200	201502600
chr1	201570800	201571200
chr1	202019000	202019400
chr1	202132000	202132200
chr1	202224000	202224200
chr1	203284200	203284600
chr1	203350400	203350600
chr1	203434800	203435200
chr1	203538200	203538400
chr1	203649800	203650400
chr1	203672400	203672800
chr1	203679200	203679800
chr1	204142400	204143000
chr1	204186600	204186800
chr1	204211000	204211200
chr1	204384600	204384800
chr1	204623200	204623800
chr1	204994400	204994800
chr1	204995400	204995600
chr1	205037600	205037800
chr1	205676000	205676400
chr1	205923200	205923400
chr1	206560000	206560400
chr1	206561800	206562000
chr1	206695800	206696000
chr1	206896000	206896200
chr1	206927200	206927600
chr1	206951400	206951600
chr1	206952200	206952400
chr1	207089400	207089600
chr1	207808000	207808800
chr1	207870200	207870400
chr1	208226800	208227200
chr1	208479400	208479800
chr1	208525000	208525200
chr1	209070800	209071000
chr1	209620000	209620400
chr1	209708200	209708400
chr1	210246600	210246800
chr1	210371600	210371800
chr1	210382000	210382200
chr1	211356000	211356200
chr1	211664600	211665000
chr1	211722600	211722800
chr1	212283800	212284000
chr1	212485800	212486200
chr1	212488600	212488800
chr1	212728600	212728800
chr1	212833400	212833600
chr1	213371800	213372400
chr1	213492000	213492400
chr1	213571600	213571800
chr1	213605800	213606000
chr1	213608400	213608600
chr1	213621200	213621400
chr1	213651000	213651600
chr1	213660000	213660200
chr1	214002200	214002400
chr1	214028000	214028400
chr1	214111600	214111800
chr1	214329800	214330200
chr1	214378000	214378200
chr1	214414800	214415200
chr1	214516800	214517200
chr1	215228200	215228400
chr1	216600800	216601200
chr1	216888600	216888800
chr1	216916200	216916400
chr1	217078600	217078800
chr1	217363200	217363400
chr1	217453600	217454000
chr1	218643400	218643600
chr1	218646600	218646800
chr1	219331600	219331800
chr1	219588400	219588600
chr1	219618600	219618800
chr1	219619000	219619200
chr1	220487200	220487600
chr1	220503400	220503600
chr1	220705800	220706000
chr1	220824800	220825000
chr1	220992200	220992600
chr1	221510600	221510800
chr1	222554200	222554400
chr1	222801200	222801400
chr1	222970200	222970400
chr1	223119800	223120000
chr1	223248400	223248800
chr1	223267200	223267600
chr1	223268800	223269000
chr1	223462400	223462600
chr1	223621400	223621600
chr1	223622200	223623000
chr1	223654200	223654400
chr1	223765200	223766000
chr1	223771800	223772000
chr1	224135800	224136000
chr1	224623800	224624000
chr1	224875400	224875600
chr1	225871400	225871600
chr1	226093400	226093600
chr1	227133800	227134000
chr1	227846600	227846800
chr1	227910000	227910200
chr1	228427400	228427600
chr1	228678200	228678400
chr1	228739400	228739600
chr1	228786400	228786600
chr1	228839400	228839600
chr1	229223400	229223800
chr1	229274000	229274200
chr1	229479800	229480200
chr1	229549800	229550000
chr1	229551600	229551800
chr1	229582400	229582600
chr1	230158600	230159200
chr1	230199200	230199400
chr1	230261800	230262600
chr1	230731200	230731400
chr1	230824000	230824200
chr1	230901000	230901400
chr1	231033000	231033200
chr1	231219800	231220000
chr1	231765800	231766200
chr1	231838800	231839200
chr1	231928400	231928600
chr1	232431400	232431600
chr1	232655200	232655400
chr1	232678200	232678600
chr1	232682000	232682200
chr1	232996800	232997000
chr1	233492000	233492400
chr1	233656200	233656600
chr1	234093600	234094200
chr1	234096200	234096400
chr1	234639200	234639600
chr1	234642000	234642200
chr1	234671000	234671200
chr1	234716200	234716600
chr1	234777200	234777400
chr1	234778000	234778400
chr1	234807400	234807600
chr1	234817400	234817600
chr1	234875800	234876400
chr1	234953600	234954000
chr1	234963800	234964600
chr1	234979000	234979200
chr1	235000800	235001000
chr1	235022400	235022800
chr1	235074600	235075200
chr1	235237000	235237200
chr1	235614600	235614800
chr1	235630400	235631200
chr1	235939200	235939400
chr1	235948000	235948400
chr1	236176800	236177000
chr1	236507800	236508000
chr1	236510000	236510400
chr1	236512400	236512600
chr1	238336600	238336800
chr1	239409800	239410000
chr1	240486600	240486800
chr1	240596400	240596600
chr1	240626000	240626200
chr1	240998600	240998800
chr1	241086800	241087000
chr1	241179200	241179400
chr1	242787200	242787600
chr1	243939800	243940000
chr1	244272800	244273000
chr1	244860000	244860200
chr1	245178600	245179000
chr1	245257200	245257400
chr1	245276400	245276600
chr1	245316800	245317000
chr1	245386400	245386600
chr1	245402200	245402600
chr1	245558600	245558800
chr1	245585400	245585600
chr1	246070400	246070800
chr1	246169200	246169400
chr1	246228200	246228400
chr1	246295200	246295400
chr1	246582600	246583200
chr1	247110600	247111000
chr10	513800	514800
chr10	583200	583400
chr10	594000	594200
chr10	816000	816400
chr10	969800	970400
chr10	970600	971200
chr10	1394000	1394200
chr10	1400000	1400600
chr10	1897200	1897400
chr10	2121200	2121400
chr10	2130800	2131000
chr10	2819800	2820200
chr10	2986400	2986800
chr10	3009200	3010200
chr10	3014400	3014600
chr10	3165200	3165400
chr10	3486600	3487000
chr10	3635200	3635600
chr10	3748600	3748800
chr10	3754200	3754400
chr10	3757400	3757600
chr10	3946400	3946600
chr10	4270200	4270400
chr10	4658800	4659000
chr10	5080000	5080200
chr10	5365000	5365200
chr10	5365400	5365800
chr10	5374400	5374600
chr10	5615400	5615600
chr10	5632000	5632600
chr10	5646400	5647000
chr10	5648600	5649000
chr10	5668600	5668800
chr10	5831400	5831800
chr10	5850600	5850800
chr10	5888400	5888600
chr10	5968000	5968200
chr10	6141400	6141800
chr10	6267400	6267800
chr10	6299400	6299600
chr10	6314600	6315000
chr10	6818600	6818800
chr10	7486000	7486200
chr10	7945800	7946200
chr10	8366400	8366600
chr10	8380400	8380800
chr10	10218000	10218200
chr10	10220000	10220200
chr10	10891600	10891800
chr10	10967000	10967200
chr10	11150200	11150400
chr10	12405200	12405400
chr10	12471200	12471600
chr10	12556000	12556400
chr10	13116000	13116200
chr10	13515600	13515800
chr10	13669400	13670000
chr10	14125000	14125200
chr10	14191400	14191600
chr10	14377200	14377400
chr10	14416400	14416600
chr10	14447600	14447800
chr10	14507400	14507600
chr10	14532600	14533600
chr10	14588400	14588600
chr10	15152000	15152400
chr10	15359400	15359800
chr10	16496000	16496400
chr10	17063200	17063400
chr10	17163000	17163200
chr10	17273200	17273400
chr10	17288200	17288400
chr10	17389000	17389400
chr10	17445200	17445400
chr10	17891800	17892000
chr10	18145000	18145200
chr10	19782800	19783000
chr10	20012400	20012600
chr10	21508000	21508400
chr10	21860000	21860200
chr10	22464600	22464800
chr10	22492200	22492400
chr10	22505000	22505200
chr10	22681800	22682000
chr10	22992800	22993000
chr10	23569200	23569400
chr10	23955800	23956000
chr10	24239200	24239600
chr10	24312000	24312200
chr10	24536400	24537000
chr10	24602800	24603200
chr10	24718400	24718600
chr10	24953200	24953400
chr10	24958800	24959000
chr10	26225400	26225600
chr10	26976400	26976600
chr10	27341000	27341400
chr10	27381000	27381200
chr10	27659200	27659400
chr10	27908400	27908600
chr10	28508200	28508400
chr10	28743600	28744000
chr10	28800400	28800600
chr10	28839000	28839200
chr10	28873800	28874000
chr10	28906000	28906400
chr10	28916200	28916600
chr10	28926200	28926600
chr10	29127200	29127400
chr10	29131000	29131200
chr10	29241200	29241400
chr10	29515000	29515200
chr10	29535400	29536000
chr10	29618800	29619200
chr10	29648000	29648400
chr10	29687400	29687600
chr10	29841000	29841200
chr10	29841800	29842000
chr10	30008200	30008400
chr10	30182800	30183200
chr10	30186600	30187000
chr10	30220200	30220400
chr10	30542400	30542800
chr10	30583800	30584200
chr10	30798800	30799000
chr10	30968200	30968400
chr10	31943000	31943200
chr10	32007800	32008000
chr10	32171200	32171400
chr10	32253600	32253800
chr10	32332400	32332600
chr10	33259000	33259600
chr10	33307000	33307200
chr10	33321600	33322200
chr10	33594200	33594800
chr10	34024800	34025400
chr10	34049800	34050000
chr10	34137200	34137400
chr10	34208600	34208800
chr10	34291800	34292000
chr10	34702400	34702600
chr10	35465200	35465400
chr10	35503600	35503800
chr10	35684800	35685000
chr10	35763200	35763400
chr10	35783600	35784000
chr10	35791400	35791600
chr10	35896200	35896400
chr10	36188600	36188800
chr10	36456200	36456400
chr10	43350200	43350400
chr10	44355400	44355600
chr10	44620200	44620400
chr10	44760000	44760200
chr10	44879600	44879800
chr10	44903000	44903600
chr10	44989000	44989600
chr10	44996200	44996600
chr10	45262200	45262400
chr10	45470200	45470400
chr10	45626000	45626200
chr10	46442800	46443400
chr10	46540000	46540400
chr10	47380600	47381000
chr10	48507200	48507400
chr10	49599000	49599200
chr10	49837000	49837200
chr10	50603200	50603600
chr10	50604200	50604400
chr10	50621000	50621200
chr10	50972800	50973000
chr10	51691200	51691600
chr10	52416400	52416600
chr10	52774800	52775200
chr10	54470200	54470400
chr10	58305800	58306000
chr10	58518800	58519000
chr10	59940000	59940200
chr10	59949000	59949600
chr10	59950800	59951000
chr10	60498000	60498200
chr10	61839800	61840000
chr10	62733000	62733200
chr10	62886400	62886600
chr10	62997000	62997200
chr10	63042400	63042600
chr10	64765600	64765800
chr10	65319800	65320000
chr10	66638000	66638200
chr10	68111800	68112000
chr10	68129000	68129200
chr10	68491800	68492000
chr10	68619200	68619400
chr10	68877000	68877200
chr10	69219600	69219800
chr10	69220200	69220800
chr10	69386000	69386400
chr10	69418200	69418400
chr10	69438600	69438800
chr10	69458000	69458200
chr10	69458600	69458800
chr10	69662200	69662600
chr10	69829000	69829200
chr10	69898400	69898800
chr10	69901800	69902000
chr10	70390800	70391200
chr10	71753200	71753400
chr10	71880400	71880800
chr10	71962800	71963000
chr10	71968000	71968200
chr10	72024400	72024800
chr10	72025200	72025400
chr10	72037400	72037600
chr10	72323800	72324200
chr10	72425400	72425600
chr10	72448800	72449200
chr10	75021000	75021400
chr10	75605400	75605600
chr10	75606600	75606800
chr10	75727200	75727400
chr10	76115800	76116200
chr10	76133400	76133600
chr10	76151400	76151600
chr10	76553800	76554200
chr10	76763800	76764000
chr10	76984200	76984400
chr10	77164000	77164200
chr10	77330400	77330800
chr10	77377000	77377400
chr10	77967000	77967400
chr10	78048600	78049000
chr10	78131000	78131200
chr10	78256000	78256400
chr10	78298600	78299200
chr10	78457800	78458200
chr10	78544000	78544200
chr10	78544600	78544800
chr10	78567200	78567600
chr10	78656600	78657400
chr10	78675400	78675600
chr10	78741600	78741800
chr10	78778800	78779000
chr10	78808000	78808400
chr10	79111600	79111800
chr10	79120400	79120600
chr10	79131600	79132000
chr10	79161600	79161800
chr10	79177000	79177400
chr10	79401600	79402400
chr10	79411000	79411400
chr10	80452800	80453000
chr10	80504400	80504800
chr10	80659400	80660000
chr10	82152400	82152600
chr10	82318600	82318800
chr10	82857400	82857600
chr10	83334800	83335000
chr10	83546400	83546600
chr10	84354600	84354800
chr10	86410200	86410600
chr10	86864200	86864400
chr10	87598800	87599000
chr10	88204200	88204400
chr10	89001800	89002000
chr10	89548400	89548600
chr10	91589200	91589600
chr10	91591600	91592000
chr10	92755400	92755600
chr10	92757800	92758000
chr10	92847600	92847800
chr10	93174000	93174200
chr10	93408800	93409000
chr10	93412400	93412600
chr10	93441400	93441600
chr10	93446200	93446400
chr10	93579200	93579400
chr10	93992000	93992200
chr10	95464400	95464600
chr10	95513200	95513400
chr10	95536000	95536200
chr10	95538200	95538800
chr10	96447200	96447600
chr10	96673200	96673400
chr10	96676400	96676600
chr10	96676800	96677000
chr10	96997000	96997400
chr10	97279600	97279800
chr10	97413000	97413200
chr10	97416800	97417400
chr10	97682000	97682200
chr10	97787000	97787400
chr10	97882000	97882200
chr10	98274400	98274600
chr10	98402600	98402800
chr10	99450200	99450600
chr10	100073800	100074000
chr10	100424600	100424800
chr10	100425600	100425800
chr10	101290200	101290600
chr10	101332400	101332800
chr10	101355200	101355400
chr10	101723400	101723800
chr10	102313400	102313600
chr10	102813800	102814800
chr10	102815000	102815400
chr10	103045200	103045400
chr10	103574600	103575000
chr10	103656200	103656400
chr10	103811600	103811800
chr10	103895400	103895600
chr10	104050000	104050400
chr10	104251600	104251800
chr10	104274000	104274200
chr10	105852800	105853000
chr10	106513600	106513800
chr10	106781000	106781200
chr10	108403400	108403600
chr10	109199800	109200000
chr10	109967200	109967600
chr10	110368000	110368200
chr10	110405400	110405600
chr10	110562400	110562600
chr10	110773800	110774000
chr10	110797400	110797600
chr10	110867600	110867800
chr10	112717000	112717400
chr10	112776000	112776600
chr10	112793800	112794000
chr10	112804600	112805200
chr10	113001400	113001600
chr10	113004200	113004400
chr10	113431800	113432200
chr10	113446800	113447000
chr10	113463800	113464000
chr10	113544200	113544400
chr10	113550400	113550600
chr10	113631800	113632000
chr10	113713000	113713200
chr10	114022400	114022600
chr10	114115600	114116000
chr10	114118600	114118800
chr10	114240000	114240200
chr10	114266600	114266800
chr10	114323200	114323400
chr10	114685000	114685200
chr10	114714600	114714800
chr10	115950000	115950200
chr10	116105400	116105600
chr10	116221400	116221600
chr10	117596800	117597000
chr10	118467800	118468000
chr10	119185000	119185200
chr10	119189800	119190000
chr10	119289400	119290600
chr10	119302800	119303200
chr10	119331200	119331600
chr10	119339200	119339600
chr10	119423200	119423400
chr10	119499000	119499200
chr10	120041800	120042000
chr10	120495400	120495600
chr10	121154800	121155200
chr10	121185200	121185600
chr10	121217400	121217600
chr10	121304400	121304600
chr10	121335600	121336000
chr10	121338200	121338600
chr10	121368400	121368600
chr10	121495800	121496200
chr10	121513600	121513800
chr10	121559400	121559600
chr10	121568400	121568600
chr10	121929200	121929600
chr10	122021400	122021800
chr10	122054600	122055000
chr10	122139200	122140400
chr10	122310800	122311200
chr10	123274600	123274800
chr10	124035800	124036600
chr10	124048600	124049000
chr10	124155800	124156000
chr10	124486600	124486800
chr10	124676800	124677000
chr10	124724200	124725200
chr10	124740600	124741000
chr10	124823400	124823600
chr10	124863600	124864000
chr10	125029600	125030200
chr10	125257800	125258000
chr10	125262200	125262400
chr10	125370200	125370600
chr10	125591800	125592000
chr10	125690400	125690600
chr10	125708800	125709200
chr10	125879400	125879800
chr10	125880600	125880800
chr10	125911200	125911400
chr10	126022200	126022600
chr10	126058600	126058800
chr10	126081000	126081400
chr10	126103600	126104000
chr10	126179200	126179400
chr10	126409000	126409200
chr10	127247000	127247400
chr10	127485600	127485800
chr10	127881200	127881600
chr10	129560400	129560600
chr10	129833000	129833200
chr10	129850800	129851000
chr10	129869400	129869600
chr10	129884600	129884800
chr10	130086200	130086400
chr10	130190400	130190600
chr10	130371800	130372200
chr10	130418200	130418400
chr10	130476200	130476400
chr10	130644400	130644600
chr10	131111600	131111800
chr10	131144000	131144200
chr10	131396000	131396200
chr10	131477400	131478000
chr10	132414600	132415000
chr10	132684600	132685400
chr10	132753600	132754200
chr10	133088800	133089000
chr10	133187600	133187800
chr10	133262800	133263000
chr10	133347200	133347400
chr10	133386000	133386200
chr10	133393600	133393800
chr11	216200	216600
chr11	529000	529200
chr11	580000	580400
chr11	594400	594600
chr11	945000	945200
chr11	1129400	1130200
chr11	1305000	1306000
chr11	1347800	1348200
chr11	1356400	1356600
chr11	1654600	1655200
chr11	1772600	1772800
chr11	1983400	1984200
chr11	2077600	2077800
chr11	2156800	2157000
chr11	2581000	2581200
chr11	2716600	2716800
chr11	2740400	2740800
chr11	2741600	2742200
chr11	3021000	3021400
chr11	3088000	3088400
chr11	6356600	6356800
chr11	6445600	6446000
chr11	6490000	6490200
chr11	6618800	6619000
chr11	7072400	7072800
chr11	7081000	7081200
chr11	7572600	7573200
chr11	7604600	7604800
chr11	7613400	7613600
chr11	7691800	7692200
chr11	8234200	8234400
chr11	8601000	8601600
chr11	9512400	9512800
chr11	9570600	9571200
chr11	9740200	9740600
chr11	10394400	10394600
chr11	10439600	10439800
chr11	10440200	10440400
chr11	10867000	10867400
chr11	11670600	11670800
chr11	11972200	11972600
chr11	11991000	11991400
chr11	11998800	11999000
chr11	12114800	12115000
chr11	12125400	12125800
chr11	12162000	12162200
chr11	12175400	12175600
chr11	12219800	12220000
chr11	12388400	12388600
chr11	12537800	12538000
chr11	12601000	12601200
chr11	12725800	12726200
chr11	12812800	12813200
chr11	12845200	12845400
chr11	12855200	12855400
chr11	13140200	13140400
chr11	13148400	13148600
chr11	13876400	13876600
chr11	14566800	14567000
chr11	14583200	14583400
chr11	14668800	14669000
chr11	15008200	15008400
chr11	15108200	15108400
chr11	15624800	15625000
chr11	15887000	15887200
chr11	16892800	16893000
chr11	16893600	16893800
chr11	16982400	16982800
chr11	19510400	19510600
chr11	19907200	19907400
chr11	20070600	20070800
chr11	25659200	25659400
chr11	27174800	27175200
chr11	27187800	27188200
chr11	32081400	32081600
chr11	33003800	33004000
chr11	33183400	33183600
chr11	33476000	33476400
chr11	33492400	33492600
chr11	34054400	34054600
chr11	34427400	34427600
chr11	34439800	34440200
chr11	34523000	34523200
chr11	34528200	34528400
chr11	35045200	35045600
chr11	35192200	35192600
chr11	35927200	35927400
chr11	36112400	36112600
chr11	36278600	36279400
chr11	36448000	36448200
chr11	36609400	36609600
chr11	37065600	37065800
chr11	39704000	39704200
chr11	40426400	40426600
chr11	41190600	41190800
chr11	41377800	41378000
chr11	41398200	41398400
chr11	42080000	42080200
chr11	42625800	42626000
chr11	42649200	42649400
chr11	43410600	43410800
chr11	43747600	43747800
chr11	44243000	44243600
chr11	44716400	44716600
chr11	45394400	45394600
chr11	45666200	45666400
chr11	46252600	46253000
chr11	46273200	46273400
chr11	46275200	46275400
chr11	46354800	46355000
chr11	46585200	46585600
chr11	46985200	46985400
chr11	47078400	47078600
chr11	47234400	47234600
chr11	47255200	47255400
chr11	47416400	47416600
chr11	47724200	47724400
chr11	47914800	47915000
chr11	48019600	48019800
chr11	56517400	56517800
chr11	56886400	56887000
chr11	57161200	57161600
chr11	57292800	57293400
chr11	57497400	57498000
chr11	57552400	57552600
chr11	57938400	57938600
chr11	57971800	57972000
chr11	59136600	59137200
chr11	59787000	59787200
chr11	59845400	59845600
chr11	60332800	60333000
chr11	60699600	60699800
chr11	60711400	60711800
chr11	60855800	60856600
chr11	60866800	60867200
chr11	60881200	60881600
chr11	61151400	61152000
chr11	61152200	61152400
chr11	61655200	61655600
chr11	61968200	61968400
chr11	61998200	61998600
chr11	62339800	62340400
chr11	62442400	62442800
chr11	62538600	62539400
chr11	62666400	62666600
chr11	62889800	62890000
chr11	62938800	62939000
chr11	63012600	63012800
chr11	63575000	63575200
chr11	63622200	63622400
chr11	63845800	63846000
chr11	64039600	64039800
chr11	64071800	64072200
chr11	64144600	64145000
chr11	64675400	64675800
chr11	64841800	64842400
chr11	64870200	64871600
chr11	65077800	65078000
chr11	65200000	65200200
chr11	65296000	65296200
chr11	65305600	65306000
chr11	65308000	65308600
chr11	65424200	65424600
chr11	65477800	65478000
chr11	65557000	65557200
chr11	65847800	65848000
chr11	65952000	65952200
chr11	66084000	66084200
chr11	66929800	66930000
chr11	66996800	66997200
chr11	67040400	67040600
chr11	67371800	67372200
chr11	67582600	67582800
chr11	67727000	67727200
chr11	68107800	68108000
chr11	68167800	68168000
chr11	68374000	68374600
chr11	68592400	68592600
chr11	68775000	68775400
chr11	68845600	68846000
chr11	69470400	69470600
chr11	69479600	69480400
chr11	69824000	69824200
chr11	69905600	69905800
chr11	70086000	70086400
chr11	70112200	70112400
chr11	70261400	70261600
chr11	70627200	70627600
chr11	70688200	70688400
chr11	71153600	71153800
chr11	71179800	71180200
chr11	71206000	71207000
chr11	71713000	71713200
chr11	71911000	71911200
chr11	72118200	72118600
chr11	72575000	72575200
chr11	72716200	72716600
chr11	72794400	72794800
chr11	73158400	73158800
chr11	73173200	73173400
chr11	73284600	73284800
chr11	73487800	73488000
chr11	73953200	73953600
chr11	74467600	74467800
chr11	75046600	75046800
chr11	75343000	75343400
chr11	75378200	75378400
chr11	75422000	75422200
chr11	76621800	76622200
chr11	78021400	78021600
chr11	78169000	78169600
chr11	78576800	78577000
chr11	79022200	79022600
chr11	79064400	79065000
chr11	79492000	79492200
chr11	79812800	79813000
chr11	79833600	79833800
chr11	79964400	79964600
chr11	80138800	80139000
chr11	80529800	80530000
chr11	80566000	80566200
chr11	80923800	80924000
chr11	82792800	82793000
chr11	82817200	82817400
chr11	83048600	83049000
chr11	83711400	83711600
chr11	86443000	86443200
chr11	86476200	86476400
chr11	86484400	86484600
chr11	86492800	86493200
chr11	86797200	86797400
chr11	86941200	86941600
chr11	87006400	87006600
chr11	91132000	91132200
chr11	91302800	91303000
chr11	91872200	91872400
chr11	91997400	91997600
chr11	92141400	92141600
chr11	92391200	92391400
chr11	92495200	92495400
chr11	92845400	92845800
chr11	92948400	92948600
chr11	93745800	93746000
chr11	94827600	94828000
chr11	95975400	95975600
chr11	96170400	96170800
chr11	100712600	100712800
chr11	100760200	100760400
chr11	100776200	100776400
chr11	100919200	100919400
chr11	101479200	101479400
chr11	101496600	101496800
chr11	101817200	101817400
chr11	102159200	102159400
chr11	102730200	102730400
chr11	103805000	103805200
chr11	106211200	106211400
chr11	107835000	107835200
chr11	108757600	108758000
chr11	110293400	110293600
chr11	111283000	111283200
chr11	111308200	111308400
chr11	111351200	111351800
chr11	111352400	111352600
chr11	111395000	111395600
chr11	111417800	111418000
chr11	111718400	111718800
chr11	111726200	111726400
chr11	111727000	111727400
chr11	111729200	111729400
chr11	111729600	111730200
chr11	111738200	111738600
chr11	111911000	111911200
chr11	112016400	112016800
chr11	112241800	112242000
chr11	112269400	112269600
chr11	112733600	112733800
chr11	112752800	112753000
chr11	114040800	114041200
chr11	114072200	114072400
chr11	114082800	114083200
chr11	114097800	114098200
chr11	114104200	114104400
chr11	114105400	114105600
chr11	114116400	114116600
chr11	114171400	114171600
chr11	114194200	114194600
chr11	114210000	114210600
chr11	114296800	114297000
chr11	114441600	114441800
chr11	115054600	115054800
chr11	115160800	115161000
chr11	115280600	115280800
chr11	115519000	115519200
chr11	115566200	115566400
chr11	115590200	115590400
chr11	115627800	115628000
chr11	115774000	115774200
chr11	115911000	115911200
chr11	115922800	115923400
chr11	115944600	115944800
chr11	116412400	116413000
chr11	116835800	116836200
chr11	116836400	116836600
chr11	117139400	117139600
chr11	117185200	117185600
chr11	117589200	117589400
chr11	117703600	117703800
chr11	117714400	117714600
chr11	117972600	117973000
chr11	118241200	118241400
chr11	118265200	118265400
chr11	118321400	118321600
chr11	118618200	118618600
chr11	118742600	118742800
chr11	119368200	119368600
chr11	119370400	119370800
chr11	119480400	119480800
chr11	119802600	119802800
chr11	119854600	119855000
chr11	119858000	119858600
chr11	119873000	119873200
chr11	119877600	119877800
chr11	119903200	119903400
chr11	119908400	119908800
chr11	119918400	119918800
chr11	120352600	120352800
chr11	120589400	120589800
chr11	120631800	120632000
chr11	121250800	121251000
chr11	121524000	121524200
chr11	121554000	121554200
chr11	121869400	121869800
chr11	122139200	122139600
chr11	122229800	122230200
chr11	122758400	122758800
chr11	122784800	122785400
chr11	122898800	122899000
chr11	123202600	123202800
chr11	123585600	123585800
chr11	123586600	123587000
chr11	123588600	123588800
chr11	124882200	124882600
chr11	125192200	125192600
chr11	125446400	125446600
chr11	126327200	126327600
chr11	126339800	126340400
chr11	126656000	126656200
chr11	126712000	126712400
chr11	126913400	126913600
chr11	126967200	126967400
chr11	127071400	127072000
chr11	127161000	127161200
chr11	127625400	127625600
chr11	128361600	128362000
chr11	128660800	128661200
chr11	128933600	128933800
chr11	129295800	129296000
chr11	129320600	129320800
chr11	129861600	129862000
chr11	130000800	130001200
chr11	130114400	130114600
chr11	130144000	130145000
chr11	130527800	130528400
chr11	130534600	130534800
chr11	130551400	130551600
chr11	130562400	130562600
chr11	131138800	131139000
chr11	131324600	131324800
chr11	131529400	131529600
chr11	131537800	131538000
chr11	133012000	133012400
chr11	133524600	133524800
chr11	133649800	133650000
chr11	133653600	133653800
chr11	133915600	133916200
chr11	134363600	134364000
chr11	134582200	134582400
chr11	134734600	134734800
chr11	134739200	134739600
chr11	134806000	134806400
chr12	167000	167400
chr12	257400	257600
chr12	474200	474400
chr12	497600	497800
chr12	948400	949000
chr12	1262200	1262400
chr12	1357200	1357400
chr12	1436400	1436600
chr12	1577200	1577400
chr12	1580000	1580600
chr12	1592800	1593000
chr12	1610400	1610600
chr12	1797200	1797400
chr12	1816400	1816800
chr12	1819000	1819200
chr12	1830200	1830400
chr12	1837800	1838200
chr12	1876400	1876800
chr12	1928200	1928400
chr12	2713200	2713400
chr12	2941600	2942000
chr12	3219200	3219600
chr12	3241600	3242000
chr12	3338000	3338200
chr12	3541000	3541200
chr12	3615600	3615800
chr12	3698800	3699000
chr12	4010000	4010400
chr12	4011600	4011800
chr12	4025800	4026000
chr12	4069200	4069400
chr12	4082800	4083400
chr12	5647200	5647400
chr12	5710800	5711000
chr12	6067000	6067200
chr12	6067400	6068000
chr12	6507400	6507800
chr12	6623400	6623600
chr12	6981400	6982000
chr12	7155000	7156200
chr12	7377000	7377200
chr12	7450800	7451000
chr12	7679800	7680000
chr12	7836000	7836200
chr12	8442400	8442800
chr12	8561000	8561200
chr12	9375000	9375200
chr12	9889000	9889200
chr12	10395800	10396000
chr12	10921800	10922000
chr12	11707000	11707400
chr12	11836200	11836400
chr12	11885400	11886000
chr12	12185200	12185400
chr12	12398400	12398600
chr12	12404000	12404200
chr12	12759000	12759200
chr12	12883000	12883400
chr12	13041200	13041400
chr12	13101600	13101800
chr12	18731000	18731200
chr12	18989400	18989800
chr12	19447200	19447400
chr12	19546000	19546200
chr12	19891800	19892200
chr12	19947400	19947600
chr12	21413600	21414000
chr12	22021200	22021400
chr12	23753600	23753800
chr12	24153800	24154000
chr12	24881800	24882000
chr12	24895000	24895400
chr12	25842200	25842400
chr12	25987200	25987400
chr12	26503000	26503200
chr12	27272000	27272200
chr12	29970600	29970800
chr12	30073400	30073800
chr12	30927000	30927200
chr12	31222400	31222600
chr12	31302400	31302800
chr12	31475600	31475800
chr12	31760600	31760800
chr12	31876800	31877400
chr12	31958400	31958600
chr12	31990000	31990200
chr12	32187200	32187600
chr12	32301400	32301600
chr12	32367600	32367800
chr12	32445800	32446200
chr12	32493400	32493600
chr12	32829000	32829200
chr12	33308400	33308800
chr12	39294800	39295000
chr12	40032200	40032400
chr12	41068000	41068200
chr12	41274800	41275000
chr12	41288200	41288600
chr12	42214200	42214400
chr12	42281600	42281800
chr12	43287400	43287600
chr12	43672000	43672400
chr12	43951600	43951800
chr12	45093200	45093400
chr12	45981400	45981600
chr12	46822600	46822800
chr12	47088200	47088400
chr12	47097400	47097600
chr12	48017000	48017400
chr12	48359000	48359400
chr12	48464000	48464200
chr12	48669200	48669400
chr12	49482200	49482400
chr12	49582800	49583200
chr12	49809400	49809600
chr12	50082600	50082800
chr12	51067400	51067600
chr12	51345800	51346000
chr12	51817200	51817400
chr12	51845600	51845800
chr12	51901400	51901800
chr12	51977200	51977400
chr12	51977600	51977800
chr12	51980600	51981000
chr12	52225800	52226000
chr12	52250400	52250600
chr12	52413000	52413400
chr12	52568600	52568800
chr12	52838800	52839200
chr12	52913600	52914000
chr12	52952200	52952400
chr12	52975200	52975400
chr12	52988200	52988400
chr12	53104000	53104800
chr12	53105200	53105600
chr12	53457800	53458000
chr12	53777400	53777600
chr12	53806800	53807000
chr12	54131800	54132200
chr12	54133200	54133400
chr12	54135800	54136200
chr12	54154400	54154800
chr12	54286000	54286200
chr12	54513200	54513400
chr12	55495600	55495800
chr12	55502200	55502400
chr12	55789400	55789800
chr12	57018400	57018800
chr12	57841600	57841800
chr12	58249600	58249800
chr12	58863600	58863800
chr12	58912600	58912800
chr12	59030400	59030600
chr12	62716800	62717000
chr12	62944200	62944400
chr12	63196200	63196400
chr12	63848600	63848800
chr12	63900600	63900800
chr12	63994400	63994600
chr12	64666800	64667000
chr12	64998800	64999000
chr12	65015000	65015200
chr12	65508600	65509000
chr12	65896600	65896800
chr12	65903600	65904000
chr12	66019200	66019400
chr12	66541800	66542000
chr12	66588200	66588400
chr12	67202400	67202600
chr12	67515800	67516400
chr12	67523600	67523800
chr12	67524800	67525400
chr12	67545200	67545400
chr12	67911800	67912000
chr12	68102000	68102200
chr12	68789200	68789800
chr12	69054800	69055000
chr12	71198000	71198400
chr12	71278800	71279000
chr12	73769600	73769800
chr12	74622200	74622400
chr12	75666200	75666400
chr12	75784800	75785000
chr12	75844000	75844600
chr12	75900800	75901400
chr12	75991000	75991200
chr12	76085600	76085800
chr12	76171600	76171800
chr12	77138600	77138800
chr12	79945000	79945800
chr12	84276200	84276400
chr12	86555400	86555600
chr12	87412800	87413000
chr12	88932800	88933000
chr12	89015800	89016000
chr12	89101000	89101400
chr12	89164800	89165000
chr12	89231000	89231200
chr12	89327400	89327600
chr12	89370400	89371000
chr12	89569200	89569400
chr12	89632000	89632200
chr12	90197600	90198000
chr12	90253800	90254000
chr12	90836800	90837000
chr12	91292000	91292200
chr12	91688600	91688800
chr12	92056000	92056200
chr12	92141000	92141200
chr12	92156200	92156400
chr12	92469800	92470000
chr12	93003600	93004000
chr12	93135000	93135200
chr12	93275000	93275200
chr12	93317200	93317600
chr12	93413000	93413400
chr12	94340600	94340800
chr12	94433400	94433800
chr12	94535000	94535600
chr12	94599200	94599400
chr12	94604400	94604600
chr12	94614600	94615000
chr12	94713200	94713400
chr12	95042200	95042600
chr12	95085200	95085400
chr12	95096800	95097000
chr12	95174000	95174600
chr12	95251000	95251200
chr12	95398400	95398600
chr12	95416600	95416800
chr12	95737800	95738600
chr12	95940600	95940800
chr12	97300000	97300200
chr12	97555800	97556000
chr12	98126600	98126800
chr12	98228600	98228800
chr12	98509400	98509600
chr12	98513600	98513800
chr12	100347800	100348000
chr12	101040200	101040400
chr12	101909200	101909600
chr12	101945400	101945800
chr12	103524400	103524600
chr12	103673800	103674200
chr12	104424000	104424200
chr12	104465600	104465800
chr12	104668200	104668800
chr12	105209200	105209400
chr12	105215800	105216000
chr12	105255200	105255400
chr12	105444400	105444600
chr12	106096400	106097000
chr12	106135200	106135400
chr12	106342600	106343200
chr12	107380000	107380400
chr12	108760000	108760200
chr12	108783400	108783800
chr12	108826800	108827000
chr12	109115800	109117000
chr12	109329800	109330000
chr12	109461200	109461400
chr12	109649000	109649400
chr12	109658000	109658400
chr12	110233600	110234000
chr12	111038000	111038200
chr12	111112000	111112200
chr12	111181200	111181800
chr12	111686600	111687000
chr12	111741400	111741600
chr12	112111000	112111200
chr12	112285800	112286000
chr12	112508200	112508600
chr12	113649200	113649800
chr12	113770200	113770800
chr12	114220600	114220800
chr12	114228400	114228800
chr12	114354600	114354800
chr12	114382200	114382400
chr12	114611200	114611400
chr12	114612000	114612400
chr12	114675400	114675600
chr12	114820800	114821000
chr12	114919000	114919400
chr12	114961400	114961600
chr12	115089200	115089800
chr12	115402400	115402600
chr12	115479600	115479800
chr12	115687400	115687600
chr12	115817400	115817800
chr12	115918400	115918600
chr12	116044200	116044600
chr12	116180000	116180200
chr12	116190800	116191000
chr12	116197200	116197400
chr12	116492800	116493000
chr12	116502800	116503600
chr12	116592200	116592800
chr12	116633600	116633800
chr12	116719600	116720000
chr12	116731200	116731400
chr12	117042600	117043200
chr12	117143000	117143200
chr12	117159800	117160200
chr12	117498200	117498400
chr12	117509600	117509800
chr12	117685000	117685600
chr12	117686600	117686800
chr12	117764600	117764800
chr12	117802800	117803000
chr12	117907200	117907600
chr12	118056400	118056600
chr12	118418000	118418200
chr12	118611200	118611600
chr12	119208600	119209000
chr12	119375200	119375800
chr12	119672200	119672400
chr12	120079000	120079600
chr12	120231400	120231600
chr12	120266000	120266400
chr12	120321000	120321200
chr12	120321600	120322000
chr12	120322200	120322400
chr12	120365400	120366200
chr12	120538000	120538200
chr12	120719400	120719600
chr12	120719800	120720400
chr12	120972000	120972200
chr12	120979400	120979800
chr12	120986200	120986400
chr12	121217200	121217400
chr12	121300000	121300200
chr12	121302400	121302600
chr12	121376600	121377200
chr12	121551200	121551400
chr12	121558000	121558200
chr12	121584000	121584200
chr12	121856400	121857000
chr12	121983600	121983800
chr12	122010400	122010600
chr12	122068000	122068200
chr12	122078000	122078200
chr12	122172600	122172800
chr12	122424800	122425600
chr12	122523400	122523600
chr12	122524400	122524600
chr12	122678800	122679000
chr12	122728400	122728600
chr12	123260200	123260800
chr12	123472400	123472600
chr12	123475400	123475800
chr12	123913200	123913400
chr12	124094600	124095000
chr12	124186000	124187000
chr12	124191600	124192200
chr12	124232400	124232800
chr12	124238400	124238800
chr12	124259200	124259400
chr12	124271200	124271400
chr12	124292400	124292800
chr12	124565600	124565800
chr12	124677200	124677400
chr12	124681800	124682200
chr12	124683400	124683600
chr12	124693200	124693600
chr12	124827600	124828800
chr12	124853800	124854200
chr12	124887200	124887400
chr12	125982000	125982200
chr12	127107200	127107400
chr12	127555000	127555400
chr12	128148000	128148200
chr12	128311200	128311400
chr12	129549800	129550000
chr12	129612600	129613000
chr12	129826600	129826800
chr12	129877400	129877600
chr12	129964800	129965400
chr12	130097800	130098200
chr12	130622800	130623000
chr12	130838200	130838400
chr12	130916800	130917000
chr12	130950000	130950200
chr12	130972200	130972400
chr12	130987000	130987800
chr12	131564800	131565000
chr12	131579000	131579200
chr12	131841000	131841400
chr12	132062000	132062400
chr13	19646200	19646400
chr13	19693000	19693200
chr13	21838000	21838400
chr13	21908400	21908600
chr13	22082200	22082400
chr13	22135600	22135800
chr13	22169000	22169400
chr13	23050000	23050200
chr13	23427800	23428400
chr13	23559200	23559600
chr13	23619600	23619800
chr13	23653400	23653600
chr13	23739600	23739800
chr13	23816800	23817000
chr13	23868200	23868400
chr13	24194600	24194800
chr13	24211600	24211800
chr13	24234400	24234600
chr13	24307600	24307800
chr13	24670200	24670400
chr13	25002400	25002600
chr13	25115000	25115200
chr13	25148800	25149000
chr13	25686800	25687600
chr13	25688200	25688400
chr13	25727400	25727600
chr13	26381200	26381400
chr13	26425600	26426000
chr13	26561600	26561800
chr13	26949600	26950000
chr13	26968400	26968800
chr13	26969600	26969800
chr13	26983000	26983600
chr13	27005600	27005800
chr13	27037200	27037400
chr13	27367200	27367600
chr13	27397800	27398000
chr13	27404400	27405000
chr13	27405400	27405600
chr13	27552400	27552800
chr13	27628200	27628400
chr13	27962600	27962800
chr13	27988600	27988800
chr13	28054600	28054800
chr13	28145200	28145400
chr13	28320800	28321200
chr13	28322800	28323000
chr13	28644800	28645000
chr13	29578400	29578600
chr13	29709400	29710000
chr13	30116400	30116800
chr13	30164200	30164600
chr13	30354800	30355200
chr13	30371800	30372400
chr13	30489800	30490000
chr13	30530800	30531000
chr13	30648400	30648800
chr13	30729600	30730000
chr13	30956800	30957000
chr13	31091600	31091800
chr13	31588000	31588600
chr13	33127200	33127400
chr13	34123200	34123400
chr13	34207400	34207600
chr13	34335800	34336000
chr13	34567800	34568000
chr13	34628000	34628400
chr13	36154600	36155200
chr13	36528200	36528400
chr13	36760000	36760200
chr13	38726000	38726400
chr13	38936400	38936600
chr13	39889400	39889600
chr13	40095600	40096200
chr13	40184200	40184400
chr13	40784800	40785000
chr13	42097200	42097600
chr13	42285200	42285400
chr13	43133800	43134000
chr13	43545000	43545600
chr13	43799200	43799400
chr13	44056000	44056200
chr13	44323000	44323400
chr13	44377400	44377600
chr13	44514400	44514600
chr13	44543800	44544000
chr13	44779200	44779400
chr13	45317200	45317400
chr13	45452000	45452200
chr13	45761200	45761400
chr13	45767200	45767400
chr13	45889200	45889600
chr13	46281000	46281600
chr13	46467600	46467800
chr13	46643400	46643800
chr13	46661000	46661200
chr13	46712600	46713000
chr13	47014400	47014600
chr13	47148600	47149000
chr13	47603800	47604000
chr13	48038200	48038400
chr13	49587200	49587400
chr13	49787400	49787600
chr13	49793600	49793800
chr13	49805800	49806000
chr13	49814600	49815200
chr13	50269000	50269200
chr13	50523200	50523400
chr13	50691800	50692400
chr13	51748200	51748400
chr13	51815600	51815800
chr13	51919600	51920000
chr13	52159800	52160000
chr13	52884600	52884800
chr13	53100600	53100800
chr13	53640800	53641000
chr13	54465800	54466000
chr13	54564200	54564400
chr13	59171000	59171200
chr13	59263400	59263600
chr13	61465200	61465400
chr13	64946800	64947000
chr13	65762800	65763000
chr13	65805000	65805200
chr13	66092600	66093000
chr13	66346200	66346400
chr13	66724400	66724800
chr13	67060000	67060200
chr13	67909600	67910200
chr13	70993400	70993600
chr13	72463600	72463800
chr13	72694400	72694800
chr13	73010400	73010600
chr13	73062000	73062200
chr13	73138200	73138400
chr13	73210400	73210600
chr13	73369200	73369400
chr13	73448400	73448600
chr13	74052600	74052800
chr13	74420600	74420800
chr13	74448000	74448200
chr13	74551200	74551400
chr13	75050800	75051000
chr13	75793200	75793400
chr13	75813000	75813200
[truncated: 5,373 more rows]

## Sheet: PP-specific
Supplementary Data 6. Hypo-DHMRs in TKO (DE-to-PP, GT(h)-to-PP, GT-to-PP(h), and PP-specific)
chr	start	end
chr1	921400	921600
chr1	1013800	1014000
chr1	1069600	1069800
chr1	1274400	1274600
chr1	1415600	1416000
chr1	1473200	1473400
chr1	1853200	1853400
chr1	2174400	2174600
chr1	2296200	2296600
chr1	3088000	3088400
chr1	3115000	3116800
chr1	3134000	3134200
chr1	3156000	3156200
chr1	3223200	3223600
chr1	3223800	3224000
chr1	3224200	3224400
chr1	3231200	3231600
chr1	3293600	3293800
chr1	3321000	3321200
chr1	3322400	3322600
chr1	3340400	3340800
chr1	3398400	3398800
chr1	3424400	3424600
chr1	3441200	3441800
chr1	3548200	3548600
chr1	3611800	3612200
chr1	3613800	3614200
chr1	3739600	3740000
chr1	3923000	3923200
chr1	4134000	4134200
chr1	4529400	4529800
chr1	4977800	4978200
chr1	5515400	5515600
chr1	5516800	5517000
chr1	5585400	5585800
chr1	5728400	5728600
chr1	5744400	5744600
chr1	6206400	6206600
chr1	6517600	6517800
chr1	6807800	6808000
chr1	6960200	6960800
chr1	7335400	7335600
chr1	7597200	7597400
chr1	7641000	7641400
chr1	7940800	7941000
chr1	8154800	8155000
chr1	8274600	8274800
chr1	8517000	8517200
chr1	8542000	8542400
chr1	8680800	8681200
chr1	8698600	8698800
chr1	9000800	9001000
chr1	9238600	9238800
chr1	9389600	9389800
chr1	9401600	9402400
chr1	9553800	9554000
chr1	9755600	9755800
chr1	9785000	9785200
chr1	9862800	9863200
chr1	10078600	10078800
chr1	10338600	10339000
chr1	10495200	10495800
chr1	10535200	10535400
chr1	10537200	10537400
chr1	10623600	10624000
chr1	10671200	10671400
chr1	10672800	10673000
chr1	10786400	10786600
chr1	10790200	10790600
chr1	10962600	10962800
chr1	11295400	11295800
chr1	11309000	11309200
chr1	12273000	12273200
chr1	12293400	12293800
chr1	12369400	12369600
chr1	12433000	12433200
chr1	12453400	12453800
chr1	12464600	12464800
chr1	12485400	12485600
chr1	12573800	12574000
chr1	12582000	12582200
chr1	12600600	12601000
chr1	12751400	12751600
chr1	13576200	13576400
chr1	13901200	13901600
chr1	14261400	14261800
chr1	14262800	14263000
chr1	14586000	14586400
chr1	14759200	14759400
chr1	14929400	14930000
chr1	15017000	15017200
chr1	15088400	15089200
chr1	15184400	15184800
chr1	15200800	15201200
chr1	15325000	15325200
chr1	15368000	15368400
chr1	15458200	15458800
chr1	15924600	15924800
chr1	16173000	16173400
chr1	16891400	16891600
chr1	17597400	17597600
chr1	18032400	18033000
chr1	18064800	18065000
chr1	18203400	18203600
chr1	18971000	18971200
chr1	19087600	19087800
chr1	19407600	19408200
chr1	19599800	19600000
chr1	19770600	19770800
chr1	19819200	19819400
chr1	20029600	20029800
chr1	20154600	20154800
chr1	20680200	20680600
chr1	20879200	20879400
chr1	21276200	21276400
chr1	21638800	21639000
chr1	21666800	21667400
chr1	21676200	21676400
chr1	21814400	21814600
chr1	21855400	21856400
chr1	21862200	21862400
chr1	21916800	21917400
chr1	21969000	21969200
chr1	21999600	21999800
chr1	22055600	22055800
chr1	22366800	22367000
chr1	22461800	22462000
chr1	22533600	22533800
chr1	22772000	22772400
chr1	22828400	22828600
chr1	22845800	22846000
chr1	22849800	22850000
chr1	23027400	23027600
chr1	23219400	23219600
chr1	23728400	23728600
chr1	24009200	24009400
chr1	24128200	24128400
chr1	24155200	24155400
chr1	24325000	24325200
chr1	24619600	24619800
chr1	24683600	24684000
chr1	25175200	25175400
chr1	25368800	25369000
chr1	25458800	25459200
chr1	25541000	25541200
chr1	25770800	25772200
chr1	25889600	25889800
chr1	25890600	25891000
chr1	25943800	25944000
chr1	26501600	26501800
chr1	26944200	26944400
chr1	26945400	26945600
chr1	27283600	27283800
chr1	27588400	27589000
chr1	28605000	28605400
chr1	29319600	29319800
chr1	29410000	29410200
chr1	29682600	29682800
chr1	29697600	29697800
chr1	29869000	29869200
chr1	30172800	30173000
chr1	30190600	30190800
chr1	30198800	30199200
chr1	30250800	30251000
chr1	30658800	30659000
chr1	31035400	31035600
chr1	31060400	31060600
chr1	31224200	31224400
chr1	31574400	31574800
chr1	31881600	31882000
chr1	31956400	31956600
chr1	31977000	31977200
chr1	32142000	32142200
chr1	32475000	32475600
chr1	33044200	33044400
chr1	34042600	34042800
chr1	34380400	34380800
chr1	34560600	34560800
chr1	34584200	34584600
chr1	35144800	35145200
chr1	35195800	35196000
chr1	35888200	35888400
chr1	36015400	36015600
chr1	36263800	36264200
chr1	36568000	36568200
chr1	37790800	37791000
chr1	38336200	38336400
chr1	39052600	39052800
chr1	39371800	39372000
chr1	39387000	39387200
chr1	39832400	39832600
chr1	39945000	39945200
chr1	39985400	39985600
chr1	40760000	40760200
chr1	40822000	40822200
chr1	41238600	41238800
chr1	41597000	41597200
chr1	41856400	41856600
chr1	41894600	41894800
chr1	42464000	42464200
chr1	42963600	42964000
chr1	42973200	42973400
chr1	43068400	43068600
chr1	43073000	43073400
chr1	43505200	43505400
chr1	44012000	44012200
chr1	44037400	44037600
chr1	44296800	44297200
chr1	44316800	44317000
chr1	44413200	44413400
chr1	44586200	44586400
chr1	44643000	44643200
chr1	44877800	44878000
chr1	45093800	45094000
chr1	45336200	45336400
chr1	46364400	46364600
chr1	46688400	46688600
chr1	47565800	47566200
chr1	47650200	47650400
chr1	47651000	47651200
chr1	47876200	47876400
chr1	47913400	47913800
chr1	47927200	47927400
chr1	47984200	47984600
chr1	48009000	48009200
chr1	48042400	48042600
chr1	48050600	48050800
chr1	48086200	48086400
chr1	48098600	48098800
chr1	48105200	48105400
chr1	48221000	48221400
chr1	48767400	48767600
chr1	53893200	53893400
chr1	53967400	53967800
chr1	56156800	56157000
chr1	56468400	56469000
chr1	56476200	56476400
chr1	56836400	56836800
chr1	56877400	56877800
chr1	56899000	56899200
chr1	56923600	56923800
chr1	57239800	57240000
chr1	58592600	58592800
chr1	58753200	58753400
chr1	59554200	59554600
chr1	59691400	59691600
chr1	59744400	59744600
chr1	61011800	61012000
chr1	61439400	61439600
chr1	61450400	61450600
chr1	62122000	62122200
chr1	62263400	62263800
chr1	62362600	62362800
chr1	62528200	62528400
chr1	62941000	62941200
chr1	63135000	63135400
chr1	63863200	63863400
chr1	64588400	64588600
chr1	65140600	65140800
chr1	65143600	65143800
chr1	65222000	65222200
chr1	65360800	65361000
chr1	65412600	65412800
chr1	67570600	67570800
chr1	67919400	67919600
chr1	68174000	68174400
chr1	68431400	68431600
chr1	70667000	70667200
chr1	72601200	72601400
chr1	74324800	74325000
chr1	75293000	75293200
chr1	75949200	75949400
chr1	77474200	77474400
chr1	77489800	77490200
chr1	77687800	77688000
chr1	77998000	77998200
chr1	78297800	78298200
chr1	81137200	81137600
chr1	81436200	81436400
chr1	81920600	81920800
chr1	81954600	81954800
chr1	82050200	82050400
chr1	83532400	83532600
chr1	84271600	84271800
chr1	84279000	84279400
chr1	84433200	84433600
chr1	86138800	86139000
chr1	86758600	86758800
chr1	86775000	86775200
chr1	89408600	89408800
chr1	89932200	89932400
chr1	92758400	92758600
chr1	93392000	93392200
chr1	93591800	93592800
chr1	94069200	94069800
chr1	94384000	94384200
chr1	94551600	94552000
chr1	95121000	95121600
chr1	95261200	95261600
chr1	95659600	95659800
chr1	96234200	96234600
chr1	96413200	96413600
chr1	96508200	96508400
chr1	96515200	96515400
chr1	98059000	98059200
chr1	99171200	99171400
chr1	99793600	99793800
chr1	100419200	100419400
chr1	101283600	101283800
chr1	102797000	102797200
chr1	103460600	103460800
chr1	106191000	106191200
chr1	107665000	107665200
chr1	108045600	108046000
chr1	108681600	108681800
chr1	109136800	109137000
chr1	109179400	109179600
chr1	109259200	109259400
chr1	109618600	109618800
chr1	109928800	109929000
chr1	110134000	110134600
chr1	110295600	110296000
chr1	111195400	111195600
chr1	111346800	111347000
chr1	111534400	111534600
chr1	111881200	111881400
chr1	112798400	112798600
chr1	113804800	113805000
chr1	115448800	115449000
chr1	115670800	115671600
chr1	115725600	115725800
chr1	116127400	116127600
chr1	116129400	116130200
chr1	116335800	116336600
chr1	116378000	116378200
chr1	116452400	116452600
chr1	116824600	116824800
chr1	116941000	116941200
chr1	116944200	116944400
chr1	116987200	116987400
chr1	117097200	117097600
chr1	117604800	117605000
chr1	117631400	117631600
chr1	117795400	117795600
chr1	118074200	118074400
chr1	119485400	119485600
chr1	119637800	119638000
chr1	119805200	119805400
chr1	119829600	119829800
chr1	121098600	121098800
chr1	145721600	145721800
chr1	145780800	145781000
chr1	147678000	147678200
chr1	147805400	147805600
chr1	148625600	148625800
chr1	150186600	150186800
chr1	150569200	150569400
chr1	150988000	150988200
chr1	151197200	151197800
chr1	151200200	151200400
chr1	151702600	151703200
chr1	151992400	151992600
chr1	153119200	153119400
chr1	153830800	153831000
chr1	153848800	153849000
chr1	154418000	154418200
chr1	154717400	154717600
chr1	154724200	154724400
chr1	155071800	155072000
chr1	156040600	156040800
chr1	156178400	156178600
chr1	157104600	157104800
chr1	157153600	157153800
chr1	157472400	157472600
chr1	157958400	157958600
chr1	159054600	159054800
chr1	159140400	159140600
chr1	159705800	159706000
chr1	161747600	161748200
chr1	161943600	161943800
chr1	162019800	162020200
chr1	162162000	162162200
chr1	162373800	162374200
chr1	163066400	163066600
chr1	163104600	163104800
chr1	163472200	163472400
chr1	163654000	163654200
chr1	164142000	164142200
chr1	164516800	164517000
chr1	164667800	164668000
chr1	164672400	164672600
chr1	164791200	164791400
chr1	166611400	166611600
chr1	167915600	167915800
chr1	168551000	168551200
chr1	168614400	168614600
chr1	168688800	168689000
chr1	168863800	168864200
chr1	169108400	169108600
chr1	169124200	169124400
chr1	169510200	169510400
chr1	170780000	170780200
chr1	171344200	171344400
chr1	172065200	172065400
chr1	174836600	174836800
chr1	175462200	175462400
chr1	175834000	175834200
chr1	175841800	175842200
chr1	176519200	176519400
chr1	177442600	177442800
chr1	177587200	177587400
chr1	177620600	177621000
chr1	177746200	177746400
chr1	177873200	177873600
chr1	179095000	179095200
chr1	179257600	179257800
chr1	179288400	179288600
chr1	179761200	179761400
chr1	179784800	179785000
chr1	179881000	179881200
chr1	180527200	180527400
chr1	180585600	180585800
chr1	181704600	181705000
chr1	181751000	181751200
chr1	182236000	182236600
chr1	182674000	182674200
chr1	183096800	183097000
chr1	183228400	183228800
chr1	183936200	183936400
chr1	184557000	184557200
chr1	184737600	184737800
chr1	184843600	184843800
chr1	184974600	184975000
chr1	187352200	187352400
chr1	187517000	187517200
chr1	189711000	189711200
chr1	190950200	190950400
chr1	191290400	191290800
chr1	191983800	191984000
chr1	192171200	192171400
chr1	192861800	192862000
chr1	193428000	193428200
chr1	193456600	193456800
chr1	193457800	193458000
chr1	194918000	194918200
chr1	197312200	197312400
chr1	199043000	199043200
chr1	199449000	199449200
chr1	199778400	199778600
chr1	199915600	199915800
chr1	200001600	200001800
chr1	200092400	200092600
chr1	200242800	200243000
chr1	200275800	200276000
chr1	200290000	200290400
chr1	200296400	200296600
chr1	200316400	200316600
chr1	200465000	200465200
chr1	200474800	200475000
chr1	201055800	201056000
chr1	201063000	201063600
chr1	201115000	201115200
chr1	201158600	201158800
chr1	201167400	201167600
chr1	201172600	201172800
chr1	201694000	201694200
chr1	202031400	202031800
chr1	202035200	202035600
chr1	202067200	202067400
chr1	202073200	202073600
chr1	202421000	202421200
chr1	202987200	202987600
chr1	203429200	203429800
chr1	203554400	203554600
chr1	203670000	203670200
chr1	204011400	204011800
chr1	204109000	204109200
chr1	204142000	204142200
chr1	204263600	204263800
chr1	204278400	204278600
chr1	204280400	204280600
chr1	204573400	204573800
chr1	204848800	204849000
chr1	205012200	205012400
chr1	205327000	205327200
chr1	205714200	205714600
chr1	205917400	205917600
chr1	205937200	205937600
chr1	206055400	206055600
chr1	206490600	206490800
chr1	206518000	206518200
chr1	206688800	206689400
chr1	206936800	206937200
chr1	207031800	207032000
chr1	207938000	207938200
chr1	207963200	207963400
chr1	207971800	207972000
chr1	208043800	208044200
chr1	208419800	208420000
chr1	208421600	208421800
chr1	208560000	208560400
chr1	208581600	208582000
chr1	209349800	209350000
chr1	209591800	209592000
chr1	209646000	209646400
chr1	209656200	209656400
chr1	210384200	210384400
chr1	210552000	210552400
chr1	210633600	210633800
chr1	211506000	211506400
chr1	211614800	211615000
chr1	211669600	211670200
chr1	211723800	211724000
chr1	211735600	211736000
chr1	211920200	211920400
chr1	213441000	213441200
chr1	214003200	214003600
chr1	214008800	214009000
chr1	214068200	214068400
chr1	214083000	214083400
chr1	214146600	214147000
chr1	214374400	214374600
chr1	214506600	214507000
chr1	214524400	214524600
chr1	214686400	214686600
chr1	215234800	215235000
chr1	215794200	215794400
chr1	215865400	215865600
chr1	216081400	216081800
chr1	217419800	217420000
chr1	218014800	218015000
chr1	218080000	218080200
chr1	219682000	219682200
chr1	219795200	219795800
chr1	220491400	220491600
chr1	220844000	220844200
chr1	220915000	220915200
chr1	221242000	221242200
chr1	221315400	221315600
chr1	221473400	221473800
chr1	221749800	221750000
chr1	222407000	222407200
chr1	223011400	223011600
chr1	223202400	223202600
chr1	223545400	223545600
chr1	223706800	223707000
chr1	223738600	223739200
chr1	223763200	223763600
chr1	223776400	223776600
chr1	223888200	223888400
chr1	224219800	224220000
chr1	224407600	224408000
chr1	224439000	224439400
chr1	224622200	224622600
chr1	224676800	224677200
chr1	224685000	224685400
chr1	224770200	224770600
chr1	224874800	224875200
chr1	224879600	224879800
chr1	225412400	225412600
chr1	225418800	225419000
chr1	225440400	225440600
chr1	226512000	226512200
chr1	226659800	226660000
chr1	226872600	226873000
chr1	227766800	227767000
chr1	228222600	228223000
chr1	228400600	228400800
chr1	228861000	228861400
chr1	228862600	228863000
chr1	228930600	228930800
chr1	229170800	229171000
chr1	229547600	229547800
chr1	229844600	229845000
chr1	229846400	229846600
chr1	230263400	230263800
chr1	230573000	230573200
chr1	230741200	230741400
chr1	230768400	230768600
chr1	230795000	230795400
chr1	230827800	230828000
chr1	230923600	230923800
chr1	231049000	231049400
chr1	231233600	231233800
chr1	231618400	231618600
chr1	231850800	231851000
chr1	231924200	231924400
chr1	231987000	231987200
chr1	232106600	232106800
chr1	232319200	232319400
chr1	232349600	232349800
chr1	232443400	232443800
chr1	232546200	232546600
chr1	232548600	232548800
chr1	232865600	232865800
chr1	233045600	233045800
chr1	233061400	233061600
chr1	233707800	233708200
chr1	233817400	233817600
chr1	233993800	233994000
chr1	234115800	234116000
chr1	234320600	234320800
chr1	234521000	234521200
chr1	234619200	234619400
chr1	234670400	234670600
chr1	234718600	234718800
chr1	234720000	234720200
chr1	234723800	234724000
chr1	234746000	234746800
chr1	234750600	234750800
chr1	234752600	234752800
chr1	234866200	234866800
chr1	234873200	234873400
chr1	234916000	234916200
chr1	234960200	234960400
chr1	235067600	235067800
chr1	235073600	235074400
chr1	235575400	235575600
chr1	235923600	235924000
chr1	235946000	235946200
chr1	235949600	235949800
chr1	236039600	236039800
chr1	236491000	236491400
chr1	236509600	236509800
chr1	236515400	236516000
chr1	236835200	236835600
chr1	237445000	237445200
chr1	237680400	237680600
chr1	237692200	237692400
chr1	237959200	237959400
chr1	239725400	239725600
chr1	240398600	240398800
chr1	240632400	240632800
chr1	241233200	241233400
chr1	243394600	243395000
chr1	243454800	243455000
chr1	243456000	243456200
chr1	243536800	243537200
chr1	244106800	244107000
chr1	244436000	244436200
chr1	244662600	244662800
chr1	244953200	244953400
chr1	245016800	245017000
chr1	245043600	245043800
chr1	245160000	245160200
chr1	245173800	245174000
chr1	245177000	245177400
chr1	245177800	245178200
chr1	245186400	245186600
chr1	245301200	245301800
chr1	245440800	245441000
chr1	245490000	245490200
chr1	245582000	245582400
chr1	245646000	245646200
chr1	245677200	245677400
chr1	245693400	245693800
chr1	245813200	245813400
chr1	245837600	245837800
chr1	245934400	245934600
chr1	246327800	246328200
chr1	246647200	246647400
chr1	246801800	246802000
chr10	458400	458600
chr10	511600	512200
chr10	517400	517600
chr10	947200	947400
chr10	971600	972000
chr10	984800	985200
chr10	1072400	1072600
chr10	1202600	1203000
chr10	1414400	1414600
chr10	1521400	1521600
chr10	1524600	1524800
chr10	1655200	1655400
chr10	2079200	2079400
chr10	2134600	2134800
chr10	2228400	2228600
chr10	2264600	2264800
chr10	2836000	2836400
chr10	2911600	2911800
chr10	3010800	3011200
chr10	3011400	3011600
chr10	3299000	3299400
chr10	3682200	3682600
chr10	3702200	3702400
chr10	3766000	3766200
chr10	3773600	3773800
chr10	3945800	3946200
chr10	4519600	4519800
chr10	4661600	4661800
chr10	4889800	4890000
chr10	5635000	5635400
chr10	5861400	5861600
chr10	6143000	6143200
chr10	6234800	6235000
chr10	6278400	6278600
chr10	6297200	6297800
chr10	6305400	6305600
chr10	6311000	6311200
chr10	6485000	6485400
chr10	6711200	6711400
chr10	6740000	6740200
chr10	6787400	6787600
chr10	7153400	7153600
chr10	7553600	7553800
chr10	7702600	7703000
chr10	9238200	9238600
chr10	11086400	11086600
chr10	11112800	11113000
chr10	11773600	11773800
chr10	11830200	11830600
chr10	12265600	12266000
chr10	12333600	12333800
chr10	12405800	12406200
chr10	12430000	12430400
chr10	12457800	12458000
chr10	12501200	12501800
chr10	12909800	12910200
chr10	13108200	13108400
chr10	13693800	13694400
chr10	13746200	13746400
chr10	13755800	13756000
chr10	13757400	13757600
chr10	14017200	14017400
chr10	14084800	14085200
chr10	14260000	14260400
chr10	14507800	14508000
chr10	14572000	14572200
chr10	14732200	14732400
chr10	14808800	14809000
chr10	14926200	14926400
chr10	15150800	15151000
chr10	15179000	15179200
chr10	15344800	15345400
chr10	15808600	15808800
chr10	16440600	16441000
chr10	16525000	16525200
chr10	16752200	16752400
chr10	16795800	16796000
chr10	16890800	16891000
chr10	16952200	16952400
chr10	17021800	17022200
chr10	17025800	17026000
chr10	17036800	17037000
chr10	17116400	17116600
chr10	17151200	17151600
chr10	17343600	17343800
chr10	17548800	17549000
chr10	17907400	17907600
chr10	18163800	18164000
chr10	18164200	18164400
chr10	18262000	18262200
chr10	18412000	18412200
chr10	18412400	18412600
chr10	18721200	18721400
chr10	19299800	19300000
chr10	19777400	19777600
chr10	20950000	20950400
chr10	20995400	20995800
chr10	21048000	21048200
chr10	21163600	21163800
chr10	21164200	21164600
chr10	21588200	21588400
chr10	21716400	21716600
chr10	21754000	21754200
chr10	21803200	21803400
chr10	22597000	22597400
chr10	22734000	22734200
chr10	23106400	23106600
chr10	23918200	23918600
chr10	24128600	24128800
chr10	24186800	24187200
chr10	24221200	24221400
chr10	24278200	24278400
chr10	24318400	24318800
chr10	24575400	24575600
chr10	24681800	24682000
chr10	24707000	24707200
chr10	25062400	25062800
chr10	26151800	26152000
chr10	26183800	26184000
chr10	26318600	26318800
chr10	26483800	26484000
chr10	28366200	28366400
chr10	28498200	28498400
chr10	28587600	28587800
chr10	29104800	29105000
chr10	29150000	29150200
chr10	29384800	29385000
chr10	29649000	29649200
chr10	29669200	29669400
chr10	29865400	29865600
chr10	29865800	29866000
chr10	29909400	29909600
chr10	29993800	29994000
chr10	30074400	30074600
chr10	30191000	30191400
chr10	30536000	30536200
chr10	30536600	30536800
chr10	30542000	30542200
chr10	30579000	30579200
chr10	30829400	30829600
chr10	31019200	31019400
chr10	31915000	31915200
chr10	32026200	32026400
chr10	32380400	32380600
chr10	32938600	32939000
chr10	32982400	32982800
chr10	33086800	33087200
chr10	33152400	33152600
chr10	33163600	33163800
chr10	33187800	33188000
chr10	33198400	33198600
chr10	33263600	33263800
chr10	33265200	33265800
chr10	33299600	33300000
chr10	33423000	33423400
chr10	33596600	33596800
chr10	33760000	33760200
chr10	33772400	33772800
chr10	34224600	34224800
chr10	34231400	34231800
chr10	34232000	34232200
chr10	34633600	34633800
chr10	34670000	34670600
chr10	34699000	34699200
chr10	34729800	34730000
chr10	34732000	34732200
chr10	34864600	34864800
chr10	35351200	35351400
chr10	35399600	35399800
chr10	35580000	35580400
chr10	35749400	35749600
chr10	35771400	35771600
chr10	36182200	36182400
chr10	36206400	36206600
chr10	36641400	36641600
chr10	42933800	42934000
chr10	43708400	43708600
chr10	43781600	43782200
chr10	43854200	43854400
chr10	44473200	44473400
chr10	44899800	44900200
chr10	45095200	45095400
chr10	45515200	45515400
chr10	46552800	46553200
chr10	48206800	48207000
chr10	48289400	48289600
chr10	48517600	48518000
chr10	48597400	48597800
chr10	48804800	48805000
chr10	49077200	49077400
chr10	49177400	49177600
chr10	49190800	49191000
chr10	49226400	49226600
chr10	49488200	49488400
chr10	50556800	50557000
chr10	50565600	50565800
chr10	50579800	50580000
chr10	51488800	51489000
chr10	52049000	52049200
chr10	52894800	52895000
chr10	53010400	53010600
chr10	53031000	53031200
chr10	55710200	55710400
chr10	58203200	58203400
chr10	59322200	59322400
chr10	59932800	59933000
chr10	60041400	60041600
chr10	60725200	60725400
chr10	61071400	61071600
chr10	61075800	61076000
chr10	62861000	62861400
chr10	63527800	63528000
chr10	67046400	67046600
chr10	68516200	68516400
chr10	69018400	69018600
chr10	69197000	69197200
chr10	69348800	69349200
chr10	69666000	69666200
chr10	69912400	69912800
chr10	70916000	70916200
chr10	71044800	71045200
chr10	71045600	71045800
chr10	71125200	71125400
chr10	71127200	71127400
chr10	71129800	71130200
chr10	71320800	71321000
chr10	71618600	71618800
chr10	71658200	71658400
chr10	71868400	71868600
chr10	71871400	71871600
chr10	71980400	71980600
chr10	72027800	72028000
chr10	72098200	72098600
chr10	72110800	72111000
chr10	72127800	72128000
chr10	72260000	72260200
chr10	72292200	72292400
chr10	72309400	72309600
chr10	72452800	72453000
chr10	74558200	74558400
chr10	75040400	75041200
chr10	75041800	75042400
chr10	75048600	75049000
chr10	75123800	75124000
chr10	75261800	75262400
chr10	75295800	75296200
chr10	75509000	75509200
chr10	75593000	75593200
chr10	75614200	75614400
chr10	75661000	75661400
chr10	75866800	75867000
chr10	75951600	75952000
chr10	76181400	76181800
chr10	76252000	76252200
chr10	76557400	76557800
chr10	77448200	77448600
chr10	77489400	77489600
chr10	77578800	77579400
chr10	77591800	77592200
chr10	77720800	77721000
chr10	77924200	77924600
chr10	78215800	78216000
chr10	78234000	78234200
chr10	78320400	78320800
chr10	78336000	78336400
chr10	78436000	78436400
chr10	78447200	78447400
chr10	78641800	78642000
chr10	78952000	78952200
chr10	79163600	79164200
chr10	79184000	79184400
chr10	79243800	79244000
chr10	79277800	79278200
chr10	80711800	80712000
chr10	80770200	80770400
chr10	81697200	81697400
chr10	82278800	82279000
chr10	83488000	83488200
chr10	83707400	83707600
chr10	84176400	84176600
chr10	84993600	84993800
chr10	85137400	85137600
chr10	85864000	85864400
chr10	86411400	86411600
chr10	86415200	86415400
chr10	86770200	86770400
chr10	86779400	86779600
chr10	86954200	86954400
chr10	87730200	87730400
chr10	88095600	88095800
chr10	88231200	88231400
chr10	89468400	89468600
chr10	89516000	89516400
chr10	89548800	89549000
chr10	92700600	92700800
chr10	93571200	93571400
chr10	93759600	93759800
chr10	93763800	93764000
chr10	93871800	93872000
chr10	94266600	94266800
chr10	94778200	94778400
chr10	95355400	95355800
chr10	95472800	95473000
chr10	95474200	95474400
chr10	95517600	95517800
chr10	95675200	95675400
chr10	96669600	96669800
chr10	96672800	96673000
chr10	97150600	97150800
chr10	97154800	97155200
chr10	97298400	97298600
chr10	97329400	97329600
chr10	97782200	97782400
chr10	97989200	97989400
chr10	98024000	98024400
chr10	98269200	98269400
chr10	98450000	98450200
chr10	98467000	98467400
chr10	99652200	99652400
chr10	100001600	100001800
chr10	101262200	101262600
chr10	102610600	102611000
chr10	102988800	102989000
chr10	103063600	103063800
chr10	103642200	103642400
chr10	103677000	103677400
chr10	103708000	103708200
chr10	103720600	103721400
chr10	103811200	103811400
chr10	104893800	104894200
chr10	105770800	105771000
chr10	106972600	106972800
chr10	107803800	107804000
chr10	108877200	108877400
chr10	109076000	109076400
chr10	109403200	109403400
chr10	109922600	109922800
chr10	109961200	109961400
chr10	110376800	110377400
chr10	110558800	110559200
chr10	110638000	110638400
chr10	110964400	110964600
chr10	111200800	111201000
chr10	112054200	112054400
chr10	112276000	112276200
chr10	112383400	112383600
chr10	112722200	112722400
chr10	112738800	112739200
chr10	112740000	112740200
chr10	113003400	113003800
chr10	113045000	113045400
chr10	113093600	113094000
chr10	113117600	113118000
chr10	113142600	113142800
chr10	113252200	113252400
chr10	113397000	113397400
chr10	113486600	113487000
chr10	113536400	113536800
chr10	113552000	113552400
chr10	113720400	113720600
chr10	113956600	113957000
chr10	113958800	113959000
chr10	113959200	113959400
chr10	114520600	114520800
chr10	114887400	114887600
chr10	114941000	114941200
chr10	115029800	115030000
chr10	116000600	116001000
chr10	116198400	116198600
chr10	116238000	116238600
chr10	116254600	116255200
chr10	116711800	116712200
chr10	116720800	116721000
chr10	117473000	117473200
chr10	117488000	117488200
chr10	117574600	117575000
chr10	118527000	118527400
chr10	118581600	118581800
chr10	118868800	118869000
chr10	118911400	118911800
chr10	119188200	119188400
chr10	119234200	119234400
chr10	119248800	119249000
chr10	119275000	119275400
chr10	119309800	119310200
chr10	119368800	119369000
chr10	119401600	119402000
chr10	119409800	119410600
chr10	119414200	119414600
chr10	119641400	119641600
chr10	119643400	119643800
chr10	119785400	119785600
chr10	120477000	120477200
chr10	120978600	120979200
chr10	121027400	121027600
chr10	121088200	121088400
chr10	121129600	121129800
chr10	121262800	121263000
chr10	121267800	121268000
chr10	121293400	121293600
chr10	121313000	121313800
chr10	121337200	121337400
chr10	121352400	121352600
chr10	121378000	121378200
chr10	121523800	121524000
chr10	121525600	121526200
chr10	121531000	121531200
chr10	121556400	121556800
chr10	121561800	121562000
chr10	121632000	121632200
chr10	121921800	121922000
chr10	122018600	122018800
chr10	122177800	122178000
chr10	122331800	122332000
chr10	122349000	122349200
chr10	123082200	123082600
chr10	123331600	123331800
chr10	124029800	124030800
chr10	124063800	124064000
chr10	124340200	124340400
chr10	124381000	124381400
chr10	124516800	124517000
chr10	124589400	124589800
chr10	124718000	124718600
chr10	124727600	124727800
chr10	125008400	125008800
chr10	125023800	125024600
chr10	125024800	125025000
chr10	125032400	125032800
chr10	125085000	125085200
chr10	125088600	125089000
chr10	125104800	125105200
chr10	125213400	125213800
chr10	125217200	125217600
chr10	125988400	125988600
chr10	126240600	126241000
chr10	126247600	126248000
chr10	128747600	128747800
chr10	129360400	129360600
chr10	129850000	129850200
chr10	129892800	129893200
chr10	129907200	129907400
chr10	130215400	130215600
chr10	130412400	130412600
chr10	130555600	130555800
chr10	130647800	130648000
chr10	130801400	130802000
chr10	131481000	131481400
chr10	131569400	131569800
chr10	131685000	131685200
chr10	131824200	131824400
chr10	132549600	132549800
chr10	132642800	132643000
chr10	132666800	132667000
chr10	132667400	132667600
chr10	132686000	132686600
chr10	132753200	132753400
chr11	561600	561800
chr11	607800	608000
chr11	755600	755800
chr11	928800	929400
chr11	1060200	1060400
chr11	1262000	1262200
chr11	1644400	1644600
chr11	1674000	1675400
chr11	1677000	1677400
chr11	1677800	1678000
chr11	1711200	1711600
chr11	2128600	2129200
chr11	2148600	2148800
chr11	2211000	2211800
chr11	2302600	2302800
chr11	2409000	2409200
chr11	2563600	2563800
chr11	2668800	2669200
chr11	2745600	2745800
chr11	3077000	3077400
chr11	4460400	4460600
chr11	5622800	5623000
chr11	6662400	6662600
chr11	7013600	7013800
chr11	7631000	7631200
chr11	8108600	8108800
chr11	8390200	8390400
chr11	8872200	8872400
chr11	9566800	9567000
chr11	9822600	9822800
chr11	9857200	9857400
chr11	10020000	10020200
chr11	10669800	10670000
chr11	11038600	11038800
chr11	12019800	12020000
chr11	12030000	12030200
chr11	12076600	12076800
chr11	12167400	12167600
chr11	12198800	12199000
chr11	12215200	12215400
chr11	12233200	12233600
chr11	12245400	12245600
chr11	12246600	12246800
chr11	12265800	12266000
chr11	12276600	12276800
chr11	12745800	12746000
chr11	12750800	12751000
chr11	12802400	12802600
chr11	12842200	12842600
chr11	12983400	12983600
chr11	13095400	13095600
chr11	13261800	13262000
chr11	13315400	13316000
chr11	13333400	13333600
chr11	13983000	13983400
chr11	13992200	13992600
chr11	15343600	15343800
chr11	16227400	16227600
chr11	16292600	16292800
chr11	16775000	16775400
chr11	16791800	16792000
chr11	16805800	16806400
chr11	17542400	17542600
chr11	17975800	17976000
chr11	19398800	19399000
chr11	19697800	19698000
chr11	19715200	19715800
chr11	19815000	19815200
chr11	19912800	19913200
chr11	19973200	19973400
chr11	20003400	20003600
chr11	20031000	20031200
chr11	20035400	20036400
chr11	20090800	20091200
chr11	20249400	20249600
chr11	20963800	20964200
chr11	23312600	23312800
chr11	23478000	23478200
chr11	24078800	24079000
chr11	27013800	27014000
chr11	27205200	27205400
chr11	27367800	27368000
chr11	27375400	27375800
chr11	27871200	27871400
chr11	28636000	28636200
chr11	28648800	28649000
chr11	29334000	29334200
chr11	29773800	29774000
chr11	30365400	30365600
chr11	30404400	30404600
chr11	30447200	30447800
chr11	30521800	30522000
chr11	30741400	30741600
chr11	32350400	32350600
chr11	33001800	33002200
chr11	33159600	33159800
chr11	33695400	33695800
chr11	34256600	34257000
chr11	34284400	34285200
chr11	34434200	34434400
chr11	34508200	34508400
chr11	34631200	34631400
chr11	34631800	34632000
chr11	34658600	34658800
chr11	34668800	34669000
chr11	34860600	34860800
chr11	35639600	35639800
chr11	35641400	35641600
chr11	36155200	36155600
chr11	37451200	37451400
chr11	40581000	40581200
chr11	42392200	42392400
chr11	44207200	44207800
chr11	44721000	44721200
chr11	44800600	44800800
chr11	44884200	44884600
chr11	45342400	45342600
chr11	45347800	45348000
chr11	45554800	45555000
chr11	45823800	45824000
chr11	45849000	45849200
chr11	46348200	46348400
chr11	46513000	46513200
chr11	46597400	46597600
chr11	46625800	46626000
chr11	46626400	46626600
chr11	46949600	46949800
chr11	47098600	47098800
chr11	47189400	47189600
chr11	47501600	47501800
chr11	47860600	47860800
chr11	48093800	48094000
chr11	48102200	48102400
chr11	55956200	55956400
chr11	56719400	56719800
chr11	57204000	57204200
chr11	57358800	57359000
chr11	57498200	57498400
chr11	57591200	57591400
chr11	57819800	57820000
chr11	58561400	58561600
chr11	59757000	59757200
chr11	59839000	59839200
chr11	60370800	60371000
chr11	60609000	60609200
chr11	60750000	60750200
chr11	60760000	60760200
chr11	60922200	60922400
chr11	61011200	61011600
chr11	61049000	61049200
chr11	61076000	61076200
chr11	61478000	61478400
chr11	61589800	61590200
chr11	61666400	61666600
chr11	61966000	61966400
chr11	62425400	62425800
chr11	62444800	62445200
chr11	62472800	62473000
chr11	62574800	62575000
chr11	62857000	62857200
chr11	62877200	62877600
chr11	63017400	63017600
chr11	63492000	63492400
chr11	63558400	63558800
chr11	63574600	63574800
chr11	63618400	63618600
chr11	63619800	63620400
chr11	64014400	64015000
chr11	64025000	64025200
chr11	64343400	64343600
chr11	64405200	64405800
chr11	64735800	64736200
chr11	65305200	65305400
chr11	65366800	65367400
chr11	65441800	65442000
chr11	65442200	65442600
chr11	65544000	65544200
chr11	66144600	66144800
chr11	66189800	66190200
chr11	66351200	66351400
chr11	67042600	67042800
chr11	67052800	67053000
chr11	67060200	67060600
chr11	67069600	67069800
chr11	67130200	67130400
chr11	67149800	67150000
chr11	67205400	67205600
chr11	67206600	67206800
chr11	67243200	67243400
chr11	67638000	67638200
chr11	67652600	67652800
chr11	67744000	67744400
chr11	68030200	68030400
chr11	68207000	68207200
chr11	68379400	68379600
chr11	68407200	68407400
chr11	68413200	68413400
chr11	68459800	68460000
chr11	68503000	68503600
chr11	68549800	68550000
chr11	69007800	69008400
chr11	69040600	69040800
chr11	69203200	69203400
chr11	69337200	69337400
chr11	69702200	69702600
chr11	69891600	69891800
chr11	69900400	69901000
chr11	69933400	69933600
chr11	69948600	69948800
chr11	70173000	70173200
chr11	70477800	70478000
chr11	70862200	70862400
chr11	71188400	71188800
chr11	71193400	71193600
chr11	71242400	71242800
chr11	71271600	71271800
chr11	71306800	71307000
chr11	71706600	71706800
chr11	71909400	71909600
chr11	71948200	71948400
chr11	72079200	72079600
chr11	72118800	72119200
chr11	72822400	72822800
chr11	72828200	72828800
chr11	73189800	73190000
chr11	73203400	73203800
chr11	73603400	73603600
chr11	73951800	73952200
chr11	74007000	74007200
chr11	74035800	74036000
chr11	74733600	74734000
chr11	75082800	75083000
chr11	75156800	75157000
chr11	75168600	75169000
chr11	75293200	75293600
chr11	75301200	75301400
chr11	75592800	75593000
chr11	76204800	76205000
chr11	76217600	76218000
chr11	76800400	76800800
chr11	76962200	76962400
chr11	76963000	76963200
chr11	77396400	77396600
chr11	78328000	78328200
chr11	78765000	78765200
chr11	78950200	78950400
chr11	78990400	78990600
chr11	79631600	79631800
chr11	79809400	79809600
chr11	79852000	79852200
chr11	80104600	80104800
chr11	80596400	80596600
chr11	83176000	83176200
chr11	83456200	83456600
chr11	84868600	84868800
chr11	85800800	85801000
chr11	86423800	86424200
chr11	86474400	86474800
chr11	86487200	86487400
chr11	86582800	86583000
chr11	86595400	86595600
chr11	87029800	87030000
chr11	88117000	88117200
chr11	88384600	88384800
chr11	92124200	92124400
chr11	92209800	92210200
chr11	92284600	92284800
chr11	92470000	92470200
chr11	92644000	92644200
chr11	92837600	92837800
chr11	93625000	93625200
chr11	93651200	93651400
chr11	93890200	93890400
chr11	94178400	94178800
chr11	94512000	94512200
chr11	95847200	95847600
chr11	96148000	96148400
chr11	96194000	96194200
chr11	98876200	98876600
chr11	102272200	102272400
chr11	102277000	102277200
chr11	102389400	102389600
chr11	102429800	102430000
chr11	102494200	102494400
chr11	102854000	102854200
chr11	103684000	103684200
chr11	103684400	103684600
chr11	103844400	103844600
chr11	103928800	103929000
chr11	103929600	103929800
chr11	104995000	104995200
chr11	105368800	105369000
chr11	106012800	106013000
chr11	106384000	106384200
chr11	106466600	106466800
chr11	106992800	106993000
chr11	106997200	106997600
chr11	108278600	108279000
chr11	108755000	108755200
chr11	108975400	108975600
chr11	109112600	109113000
chr11	110158400	110158600
chr11	110185200	110185400
chr11	111695000	111695200
chr11	111725600	111725800
chr11	111726600	111726800
chr11	111731000	111731200
chr11	111756800	111757000
chr11	112450400	112450600
chr11	112924600	112925000
chr11	112995800	112996000
chr11	113105000	113105200
chr11	113191200	113191400
chr11	114090800	114091200
chr11	114202000	114202600
chr11	114507200	114507400
chr11	114736800	114737000
chr11	114960000	114960200
chr11	114964800	114965000
chr11	115129800	115130200
chr11	115206400	115206600
chr11	115251200	115251400
chr11	115258000	115258200
chr11	115272800	115273200
chr11	115305200	115305400
chr11	115475600	115475800
chr11	115498400	115498800
chr11	115709600	115710000
chr11	116377000	116377200
chr11	116852400	116852600
chr11	117019600	117019800
chr11	117022600	117022800
chr11	117184000	117184200
chr11	117673000	117673400
chr11	117716000	117716400
chr11	117833200	117833600
chr11	118092400	118092600
chr11	118212400	118212600
chr11	119362600	119363000
chr11	119369400	119370000
chr11	119391400	119391600
chr11	119717600	119718400
chr11	119839400	119840000
chr11	119903800	119904000
chr11	120195800	120196200
chr11	120525600	120526000
chr11	120818200	120818400
chr11	120955200	120955800
chr11	120985800	120986000
chr11	121466600	121467000
chr11	121514600	121514800
chr11	122235800	122236000
chr11	122366200	122366400
chr11	122368000	122368200
chr11	122899600	122900000
chr11	123091200	123091800
chr11	123427000	123427200
chr11	123499800	123500000
chr11	125182000	125182200
chr11	125202200	125202800
chr11	125262800	125263000
chr11	125359400	125359800
chr11	126092000	126092200
chr11	126278200	126278400
chr11	126687800	126688000
chr11	126735200	126735600
chr11	126966200	126966600
chr11	127198000	127198200
chr11	127362600	127362800
chr11	128389400	128389600
chr11	128550400	128550600
chr11	128914400	128914800
chr11	129287000	129287200
chr11	129846200	129846400
chr11	129862200	129862400
chr11	130110400	130110600
chr11	130181200	130182200
chr11	130672400	130672800
chr11	130719200	130719600
chr11	130846400	130846800
chr11	131561600	131561800
chr11	131562000	131562400
chr11	132255400	132255600
chr11	132413200	132413400
chr11	132622200	132622400
chr11	132728200	132728400
chr11	132746400	132746600
chr11	134289800	134290200
chr11	134513400	134514000
chr11	134562400	134562600
chr11	134740800	134741000
chr11	134751800	134752000
chr11	134780800	134781000
chr11	135007800	135008400
chr11	135045200	135045400
chr12	146200	146400
chr12	538800	539200
chr12	585400	586000
chr12	1698000	1698200
chr12	1804600	1804800
chr12	2523800	2524000
chr12	2645600	2646000
chr12	3171000	3171200
chr12	3419000	3419400
chr12	3445400	3445600
chr12	4248200	4248400
chr12	4771600	4771800
chr12	5068200	5068400
chr12	6230800	6231000
chr12	6295000	6295200
chr12	6613400	6613600
chr12	9119400	9119600
chr12	9309800	9310000
chr12	9389800	9390000
chr12	9742600	9742800
chr12	9794800	9795000
chr12	10275400	10275600
chr12	10808600	10808800
chr12	10809200	10809600
chr12	11775400	11775800
chr12	11793800	11794600
chr12	11860800	11861600
chr12	11878200	11878800
chr12	12998600	12998800
chr12	13041600	13041800
chr12	13123200	13123400
chr12	13124400	13124600
chr12	13167000	13167400
chr12	13238400	13238600
chr12	13841400	13841600
chr12	14563200	14563400
chr12	15414000	15414200
chr12	15797800	15798000
chr12	15800400	15800600
chr12	16187400	16187600
chr12	16215600	16215800
chr12	16389600	16389800
chr12	16531600	16531800
chr12	18194200	18194600
chr12	19026200	19026400
chr12	19145000	19145400
chr12	19198200	19198400
chr12	19204000	19204200
chr12	19321600	19321800
chr12	19340800	19341200
chr12	19506800	19507000
chr12	19513600	19513800
chr12	19780600	19780800
chr12	19971200	19971400
chr12	19972400	19972800
chr12	20393800	20394000
chr12	20423600	20423800
chr12	20494000	20494200
chr12	20944600	20944800
chr12	21563600	21564000
chr12	21665400	21665600
chr12	21677600	21677800
chr12	22551200	22551400
chr12	22561000	22561400
chr12	22746800	22747000
chr12	23044000	23044200
chr12	23556800	23557000
chr12	23813400	23813600
chr12	24049200	24049400
chr12	24173000	24173400
chr12	25482600	25483000
chr12	25572800	25573200
chr12	27207600	27208000
chr12	27259200	27259400
chr12	27273000	27273400
chr12	27754800	27755000
chr12	27843800	27844000
chr12	28877000	28877200
chr12	30518800	30519800
chr12	30712800	30713000
chr12	30756200	30756400
chr12	30876800	30877000
chr12	31772400	31772600
chr12	32271000	32271200
chr12	32310000	32310200
chr12	32858200	32858400
chr12	41072800	41073200
chr12	41466400	41466600
chr12	41724400	41724600
chr12	42094400	42094600
chr12	42238600	42238800
chr12	42570000	42570200
chr12	42640000	42640200
chr12	42776600	42776800
chr12	43052600	43052800
chr12	44678800	44679000
chr12	45357600	45357800
chr12	45549600	45549800
chr12	45568800	45569000
chr12	45891000	45891200
chr12	46480400	46480600
chr12	46660800	46661000
chr12	46814400	46814600
chr12	48871600	48871800
chr12	48883000	48883400
chr12	48884200	48884600
chr12	49401800	49402200
chr12	49676000	49676200
chr12	50402800	50403000
chr12	50842200	50842400
chr12	50981600	50981800
chr12	51218400	51218600
chr12	51521800	51522200
chr12	51675200	51675400
chr12	51891200	51891600
chr12	51907600	51907800
chr12	52093200	52093800
chr12	52203600	52203800
chr12	52245800	52246000
chr12	52436600	52437000
chr12	52441000	52441800
chr12	52673400	52673800
chr12	52827600	52827800
chr12	52871200	52871400
chr12	52873000	52873400
chr12	52900200	52900600
chr12	52913000	52913400
chr12	52915400	52915800
chr12	52920800	52921000
chr12	52938600	52938800
chr12	52953800	52954000
chr12	52956800	52957000
chr12	52970400	52970600
chr12	52981400	52981600
chr12	53114400	53114600
chr12	53354800	53355200
chr12	53428200	53428600
chr12	54078200	54078400
chr12	54341400	54341800
chr12	54971200	54971400
chr12	55500200	55500400
chr12	55607800	55608000
chr12	55774400	55774600
chr12	56229000	56229200
chr12	56685000	56685200
chr12	56841000	56841400
chr12	57101800	57102000
chr12	57158600	57158800
chr12	57431400	57431600
chr12	57431800	57432200
chr12	57541200	57541400
chr12	58796600	58796800
chr12	58855800	58856000
chr12	58877400	58877800
chr12	58921200	58921400
chr12	59085000	59085400
chr12	60172800	60173000
chr12	62732000	62732400
chr12	62884200	62884400
chr12	62943200	62943400
chr12	63083000	63083200
chr12	63835400	63835600
chr12	63915600	63915800
chr12	64408800	64409000
chr12	64655200	64655400
chr12	65015800	65016000
chr12	65547200	65547400
chr12	67827400	67827600
chr12	67924600	67924800
chr12	68074600	68074800
chr12	68187000	68187200
chr12	68876600	68876800
chr12	68877000	68877400
chr12	68944600	68944800
chr12	69083800	69084000
chr12	69092200	69092400
chr12	69112400	69112600
chr12	69474000	69474400
chr12	69526000	69526200
chr12	69556400	69556600
chr12	69657800	69658000
chr12	70237400	70237600
chr12	71947800	71948000
chr12	72111000	72111200
chr12	72164800	72165000
chr12	72199400	72199600
chr12	72308000	72308400
chr12	72834000	72834200
chr12	74761000	74761200
chr12	74847400	74847600
chr12	74909000	74909200
chr12	74980600	74980800
chr12	75526800	75527000
chr12	75745400	75745600
chr12	75921800	75922200
chr12	75986200	75986400
chr12	76106000	76106200
chr12	76679600	76679800
chr12	77025400	77026000
chr12	79353600	79353800
chr12	79364200	79364400
chr12	79560800	79561000
chr12	79937200	79937600
chr12	79975400	79975800
chr12	80485400	80485600
chr12	80635000	80635200
chr12	82736000	82736200
chr12	85821800	85822000
chr12	85822200	85822400
chr12	88502600	88502800
chr12	89383600	89383800
chr12	89391000	89391200
chr12	89540800	89541000
chr12	90355800	90356000
chr12	91764000	91764200
chr12	91850000	91850200
chr12	91871000	91871200
chr12	92033000	92033200
chr12	92136000	92136200
chr12	92136400	92136600
chr12	92224800	92225200
chr12	92341400	92341600
chr12	92503400	92503600
chr12	93025200	93025400
chr12	93318800	93319000
chr12	93526800	93527000
chr12	94146200	94146600
chr12	94153000	94153200
chr12	94187000	94187200
chr12	94286000	94286200
chr12	94751000	94751200
chr12	95097200	95097400
chr12	95319400	95319600
chr12	95465200	95465400
chr12	95594800	95595000
chr12	95860000	95860200
chr12	95996200	95996400
chr12	97228600	97228800
chr12	97527000	97527200
chr12	97594800	97595000
chr12	97596000	97596200
chr12	98371600	98371800
chr12	98538400	98538600
chr12	99313400	99313600
chr12	100213200	100213600
chr12	100484200	100484400
chr12	100484600	100484800
chr12	100698400	100698800
chr12	101696600	101696800
chr12	101713400	101713600
chr12	102054400	102054600
chr12	102978400	102978800
chr12	103771800	103772000
chr12	103783200	103783400
chr12	103785400	103785600
chr12	103834400	103834600
chr12	103853800	103854000
chr12	104046400	104046600
chr12	104296800	104297200
chr12	104581600	104581800
chr12	104672200	104672400
chr12	104964200	104964400
chr12	105214400	105214600
chr12	105230200	105230400
chr12	105555000	105555200
chr12	105555600	105556000
chr12	105562600	105563000
chr12	105749200	105749600
chr12	105924600	105924800
chr12	106027400	106027600
chr12	106074800	106075400
chr12	106094400	106094600
chr12	106107400	106107800
chr12	106108200	106108600
chr12	106238000	106238600
chr12	106941600	106941800
chr12	107310600	107310800
chr12	107477000	107477200
chr12	107632200	107632400
chr12	107658000	107658200
chr12	109706800	109707600
chr12	109961400	109961600
chr12	110074200	110074600
chr12	110501000	110501200
chr12	110534600	110534800
chr12	110926000	110926200
chr12	111143200	111143600
chr12	111159600	111159800
chr12	112458400	112458600
chr12	112568400	112568600
chr12	113241200	113241800
chr12	113271600	113272000
chr12	113497400	113498000
chr12	113650400	113650800
chr12	113663400	113663800
chr12	113712600	113713000
chr12	113762800	113763000
chr12	113888000	113888200
chr12	113891800	113892400
chr12	113934400	113935000
chr12	114580400	114580600
chr12	114718000	114718200
chr12	114914600	114915000
chr12	114964800	114965000
chr12	114999600	114999800
chr12	115230800	115231200
chr12	115321200	115321400
chr12	115649800	115650200
chr12	115650400	115650600
chr12	115823600	115824200
chr12	115853400	115853600
chr12	116011800	116012000
chr12	116155200	116155600
chr12	116156800	116157000
chr12	116185600	116185800
chr12	116313400	116314000
chr12	116314800	116315200
chr12	116349400	116350000
chr12	116369000	116369200
chr12	116449000	116449200
chr12	116548000	116548400
chr12	116636600	116636800
chr12	116637800	116638000
chr12	116710600	116711000
chr12	116728000	116728200
chr12	116734800	116735200
chr12	116927200	116927600
chr12	117687000	117687400
chr12	118218800	118219000
chr12	118222200	118222400
chr12	118299400	118299800
chr12	118480200	118480400
chr12	118498400	118498800
chr12	119372400	119372800
chr12	119378000	119378400
chr12	119381600	119381800
chr12	119662200	119662400
chr12	119869200	119869400
chr12	120182200	120182600
chr12	120302800	120303400
chr12	120362600	120363000
chr12	120363800	120364000
chr12	120487600	120488000
chr12	120538600	120538800
chr12	120550200	120550400
chr12	120630200	120630400
chr12	120894000	120894200
chr12	120972800	120973000
chr12	120993400	120993600
chr12	121116800	121117000
chr12	121132000	121132200
chr12	121165400	121165600
chr12	121227000	121227800
chr12	121471400	121471600
chr12	122083800	122084200
chr12	122400400	122400800
chr12	122659400	122659800
chr12	122671200	122671400
chr12	122803800	122804000
chr12	122804200	122804400
chr12	122857200	122857600
chr12	122873400	122873600
chr12	122955200	122955400
chr12	123094600	123095200
chr12	123118600	123119000
chr12	123128800	123129000
chr12	123607800	123608000
chr12	124041400	124041600
chr12	124353000	124353200
chr12	124586600	124587200
chr12	124587600	124587800
chr12	125094800	125095400
chr12	127449200	127449400
chr12	127627000	127627200
chr12	127770600	127770800
chr12	128025800	128026000
chr12	128905400	128905600
chr12	128919000	128919200
chr12	128947400	128947600
chr12	129425800	129426000
chr12	129487000	129487200
chr12	129619200	129619400
chr12	129792000	129792200
chr12	130032400	130032600
chr12	130111000	130111200
chr12	130430000	130430200
chr12	130589000	130589200
chr12	130601000	130601400
chr12	130799000	130799200
chr12	130857000	130857400
chr12	130920800	130921000
chr12	130982600	130982800
chr12	131010200	131010400
chr12	131010600	131010800
chr12	131012400	131012600
chr12	131019000	131019200
chr12	131028400	131028600
chr12	131039000	131039600
chr12	131216800	131217200
chr12	131250000	131250400
chr12	131288400	131288800
chr12	131350800	131351000
chr12	131860600	131861200
chr12	131950600	131950800
chr12	131955800	131956000
chr12	132545200	132545600
chr12	132562600	132563000
chr12	132582000	132582400
chr12	132605600	132605800
chr12	132608200	132609400
chr12	132710000	132710200
chr13	20356600	20356800
chr13	20789200	20789400
chr13	21016800	21017000
chr13	21882800	21883200
chr13	21949800	21950000
chr13	22065000	22065200
chr13	22456000	22456200
chr13	22978400	22978600
chr13	23412600	23412800
chr13	23628200	23628400
chr13	23978600	23978800
chr13	24075600	24076000
chr13	24130200	24130800
chr13	24220800	24221000
chr13	24224600	24224800
chr13	24626000	24626200
chr13	24671800	24672000
chr13	24925800	24926200
chr13	25705200	25705600
chr13	25753200	25753400
chr13	25861600	25861800
chr13	25988800	25989000
chr13	25990800	25991200
chr13	26024600	26025400
chr13	26559600	26560000
chr13	26561200	26561400
chr13	26961800	26962000
chr13	26971400	26971600
chr13	26989600	26990000
chr13	27011600	27011800
chr13	27360600	27360800
chr13	27617800	27618000
chr13	27721400	27721600
chr13	27728400	27728600
chr13	27973400	27973600
chr13	28023600	28024000
chr13	28051200	28051400
chr13	28319400	28319600
chr13	28337400	28337600
chr13	28338400	28338600
chr13	28477400	28477600
chr13	29471400	29471600
chr13	29537800	29538000
chr13	29548600	29548800
chr13	29574800	29575200
chr13	29892200	29892600
chr13	30021200	30021400
chr13	30119600	30119800
chr13	30141200	30141600
chr13	30730600	30730800
chr13	30752200	30752400
chr13	31184800	31185000
chr13	31185400	31185600
chr13	31675600	31676000
chr13	31926600	31926800
chr13	32205800	32206000
chr13	32228400	32228800
chr13	32255400	32255600
chr13	32398600	32398800
chr13	32985000	32985200
chr13	33195200	33195800
chr13	33205800	33206000
chr13	33297200	33297400
chr13	33366600	33366800
chr13	33776400	33776600
chr13	33999800	34000000
chr13	34156000	34156200
chr13	34626600	34626800
chr13	35349800	35350000
chr13	35502000	35502200
chr13	36084200	36084400
chr13	36393400	36393600
chr13	36542000	36542200
[truncated: 6,011 more rows]
