# Supplementary material for: TET1 dioxygenase is required for FOXA2-associated chromatin remodeling in pancreatic beta-cell differentiation
Source: Nat Commun. 2022 Jul 7;13:3907. doi: 10.1038/s41467-022-31611-x (PMC9263144; doi:10.1038/s41467-022-31611-x)
Supplement: Supplementary file 10 — Supplementary Data 7 [file 41467_2022_31611_MOESM10_ESM.xlsx]

## Sheet: Decrease in TKO
Supplementary Data 7. Differential FOXA2 binding in TKO compared with WT at DE stage
chr	start	end	Log2(TKO2_DE/WT_DE)	q-value
chr1	3247459	3248150	-2.57875	0.000182689
chr1	4710625	4711665	-1.86234	0.00155121
chr1	10958615	10959122	-2.37602	0.000631979
chr1	22527345	22527816	-1.46354	0.0276257
chr1	40773621	40774079	-2.41245	0.00270428
chr1	45043047	45043542	-1.96273	0.0344494
chr1	55196674	55197534	-1.37993	0.0485004
chr1	64616142	64616584	-1.77923	0.0363271
chr1	158959001	158959867	-1.20005	0.0271895
chr1	168187206	168187708	-1.6638	0.0403307
chr1	177087569	177088295	-1.64756	0.00835394
chr1	183514714	183515382	-1.4825	0.0396345
chr10	12463340	12463949	-1.29813	0.0403307
chr10	17907748	17908055	-2.43437	0.00689121
chr10	25381773	25382336	-1.78959	0.00835394
chr10	30537957	30538598	-2.22728	1.17962e-05
chr10	30557949	30558785	-1.78462	0.010223
chr10	76433385	76433873	-1.89973	0.00414087
chr10	85058160	85059042	-1.32059	0.0276257
chr10	117551300	117551783	-1.78174	0.0132981
chr10	119656808	119657263	-1.89318	0.0123081
chr10	129033983	129034488	-1.55564	0.0215349
chr11	36125276	36126199	-1.41756	0.0101701
chr11	46388726	46389340	-1.52695	0.0190532
chr11	70219993	70220581	-1.22165	0.0415381
chr11	115169354	115170464	-1.17569	0.0276257
chr11	115476146	115477911	-1.08511	0.0337563
chr11	127132949	127133558	-1.54493	0.0380197
chr11	131665022	131665417	-1.72616	0.0337563
chr12	12804491	12805473	-1.32877	0.0468966
chr12	63792374	63792870	-1.8644	0.0231425
chr12	65566303	65566614	-1.73479	0.0276257
chr12	89777456	89777986	-1.55462	0.0337563
chr12	94648506	94648918	-1.84827	0.0403307
chr12	105736477	105737260	-1.4792	0.0101701
chr12	121171155	121171780	-1.66437	0.0164367
chr12	124231979	124232419	-2.10765	0.00309718
chr12	129163499	129164160	-1.65385	0.00404557
chr13	30076983	30078088	-1.55978	0.00270428
chr13	35888455	35889145	-1.52801	0.0232649
chr13	44358826	44359339	-1.87827	0.0177019
chr13	59478703	59479384	-1.71695	0.00459003
chr13	114279221	114279450	-2.08909	0.0367477
chr14	23911294	23911797	-1.49809	0.0314726
chr14	56730762	56731106	-1.68445	0.0298887
chr14	76406664	76407086	-1.62339	0.0337563
chr14	78475306	78475950	-1.53452	0.0349268
chr14	88156039	88157223	-1.20524	0.0170282
chr14	95291229	95291644	-1.73481	0.0241746
chr15	52109612	52110166	-1.58212	0.0494808
chr15	65521366	65521961	-1.86108	0.00414087
chr15	85356381	85356777	-2.06023	0.00966694
chr16	84272138	84272643	-1.51436	0.0170282
chr16	86818731	86819411	-1.42559	0.0276257
chr17	726049	726666	-1.84329	0.0133713
chr17	2634630	2634862	-2.42765	0.00781693
chr17	42389703	42390485	-1.5319	0.00414087
chr17	44145024	44145886	-1.40183	0.0312018
chr17	52128017	52128628	-1.33912	0.0491675
chr17	73593206	73593947	-1.45035	0.0197407
chr17	75105344	75106032	-1.48395	0.0271895
chr17	76105864	76106618	-1.3016	0.0499837
chr17	76611320	76611750	-1.55494	0.0337563
chr18	26778119	26778951	-1.39027	0.0213011
chr18	44744242	44744737	-1.81396	0.0337563
chr18	50899081	50900234	-1.37039	0.027218
chr18	52035629	52035983	-1.88347	0.0446661
chr18	70373236	70373743	-1.93115	0.0238831
chr19	2581190	2581834	-1.47002	0.0276257
chr19	2588054	2588933	-2.22693	0.000470517
chr19	50234366	50234860	-1.68683	0.0381453
chr2	2564349	2564754	-2.0092	0.0484435
chr2	3247185	3248121	-1.5479	0.00309718
chr2	29900858	29902193	-1.29253	0.0276257
chr2	76985153	76985736	-1.80368	0.0421395
chr2	118185186	118185482	-1.92015	0.0491675
chr2	131076606	131077157	-1.9842	0.00781693
chr20	25017225	25017794	-1.98503	0.0213161
chr20	37319278	37319754	-1.55382	0.019137
chr20	46243896	46244156	-2.11943	0.0240279
chr20	46945388	46946055	-1.3728	0.0471502
chr20	48230135	48230705	-1.3642	0.0337563
chr20	57650294	57651030	-1.64885	0.0133713
chr21	31253559	31254025	-1.91268	0.0337563
chr21	35294190	35294786	-1.79476	0.029834
chr21	40547996	40548446	-1.69377	0.0499837
chr22	19169438	19169947	-2.47875	0.00261788
chr22	26404746	26405402	-1.72257	0.00270428
chr22	26952251	26952823	-1.47311	0.0438613
chr22	34277681	34278564	-1.78296	0.00683865
chr22	42275856	42276424	-1.66434	0.0170282
chr3	18234259	18235271	-1.43539	0.0215349
chr3	68210147	68210773	-1.63203	0.0238831
chr3	71152578	71153684	-1.40019	0.0303456
chr3	135807835	135808202	-2.71563	0.00270428
chr3	137641994	137643947	-1.39246	0.00270428
chr3	167787242	167787928	-1.93302	0.00989754
chr3	169575347	169575848	-1.79675	0.0463867
chr3	196666200	196666560	-2.93133	0.00414087
chr4	12433636	12434011	-1.9104	0.0339148
chr4	43320164	43320970	-1.52541	0.0250925
chr4	77123666	77124155	-1.51984	0.0313788
chr4	83325377	83325836	-1.83396	0.0154641
chr4	95382606	95383257	-1.27899	0.0478527
chr4	98801122	98801681	-1.67078	0.0220934
chr4	102736264	102737535	-1.1347	0.0415381
chr4	167176530	167177584	-1.32176	0.0240279
chr5	3394818	3395496	-1.60379	0.028346
chr5	14173514	14173918	-2.56504	0.00985378
chr5	44508720	44509077	-2.08878	0.0170282
chr5	58717501	58717953	-1.95583	0.0361979
chr5	94362428	94363260	-1.70772	0.0313788
chr5	109193802	109194254	-1.53396	0.0403307
chr5	110273181	110273955	-1.40056	0.0415363
chr5	113902881	113903803	-1.50454	0.0101701
chr5	118111749	118112734	-1.4339	0.0197407
chr5	137282222	137282779	-1.33578	0.0340422
chr5	160516628	160517272	-1.26388	0.0380197
chr5	169601162	169601591	-1.85225	0.0213161
chr6	7548398	7549136	-1.4253	0.0215349
chr6	22966368	22967219	-1.37516	0.0478641
chr6	136534293	136534675	-1.91327	0.00683865
chr6	157831163	157831788	-1.68167	0.0487307
chr6	158707013	158707716	-1.91507	0.00459003
chr6	167532895	167534468	-1.25735	0.0448059
chr7	1713679	1714161	-2.16474	0.00306088
chr7	37514089	37514430	-1.86368	0.029834
chr7	104126056	104126963	-1.48119	0.0153358
chr7	118524818	118525492	-1.27395	0.0421395
chr7	133310257	133310815	-1.89568	0.00270428
chr8	23976726	23977363	-1.60422	0.0170282
chr8	39471243	39471749	-2.50765	0.000631979
chr8	41402141	41402563	-1.74905	0.0434064
chr8	47524929	47525300	-1.87176	0.0499837
chr8	70060973	70062076	-1.24056	0.0259552
chr8	73419298	73419613	-2.35752	0.00988222
chr8	116705609	116706505	-1.64974	0.0421395
chr8	118861081	118861508	-1.6783	0.028346
chr8	138238063	138238662	-1.771	0.00844255
chr8	139627355	139628012	-1.6017	0.0337563
chr9	5327162	5327579	-1.6346	0.0281936
chr9	6788175	6789125	-1.41486	0.0471502
chr9	7604174	7604697	-1.96579	0.00181889
chr9	21968371	21969912	-1.66898	0.00046203
chr9	38672115	38672827	-1.53444	0.037749
chr9	76631000	76631366	-2.07278	0.0234556
chr9	77816712	77817453	-1.3993	0.0413672
chr9	93827848	93828283	-2.36862	0.0100154
chr9	95791379	95791806	-2.40285	0.000631979
chr9	105676354	105676915	-1.99733	0.00046203
chr9	121835688	121836482	-1.46226	0.00641372
chr9	131545241	131545828	-2.94441	5.83835e-06
chr9	131546417	131546996	-2.0993	0.00414087

## Sheet: Increase in TKO
Supplementary Data 7. Differential FOXA2 binding in TKO compared with WT at DE stage
chr	start	end	Log2(TKO2_DE/WT_DE)	q-value
chr1	56416126	56417017	1.82103	0.00046203
chr1	152086753	152087359	2.06771	0.00028704
chr10	90930470	90930844	1.91104	0.0276257
chr10	95814591	95815015	1.87404	0.0100154
chr10	116984433	116985008	1.9305	0.00439
chr11	119797038	119797808	2.03446	0.00395492
chr11	122732515	122733572	1.3126	0.0491675
chr12	52974677	52975085	1.97041	0.0337563
chr14	60616344	60617319	1.50425	0.00261788
chr17	1914637	1915089	1.86539	0.0230298
chr17	17445260	17445689	2.14805	0.00778459
chr17	40480778	40481048	2.22486	0.0238831
chr17	41540116	41540684	1.73993	0.0313788
chr18	22175050	22175691	1.47218	0.0259552
chr18	39948459	39948867	1.59565	0.0448706
chr2	150340016	150340566	1.75665	0.0380197
chr2	162545252	162545640	1.61832	0.0468966
chr20	19886278	19886692	2.06425	0.0173488
chr3	32839784	32840796	1.23739	0.0415381
chr3	39505877	39506815	1.30819	0.0404571
chr3	139909848	139910307	1.6729	0.0393318
chr5	116863989	116865153	1.28788	0.0233979
chr5	146931482	146932438	1.75318	0.0238831
chr5	166324243	166325116	1.75786	0.00293145
chr6	7173664	7174204	1.50455	0.0448706
chr7	41122369	41123715	1.35811	0.0403307
chr7	94507425	94508102	1.53719	0.00966694
chr7	131895983	131896561	1.66597	0.0344494
chr8	40761836	40762298	1.80548	0.0337563
chr9	22557444	22558278	1.49572	0.0180242
chr9	87406557	87407317	1.32928	0.0403307
chr9	123990455	123991080	1.37253	0.0465507
