# Supplementary material for: TET1 dioxygenase is required for FOXA2-associated chromatin remodeling in pancreatic beta-cell differentiation
Source: Nat Commun. 2022 Jul 7;13:3907. doi: 10.1038/s41467-022-31611-x (PMC9263144; doi:10.1038/s41467-022-31611-x)
Supplement: Supplementary file 11 — Supplementary Data 8 [file 41467_2022_31611_MOESM11_ESM.xlsx]

## Sheet: Increase in TKO
Supplementary Data 8. Differential FOXA2 binding in TKO compared with WT at PP stage
chr	start	end	Log2(TKO2_PP/WT_PP)	q-value
chr7	26409806	26410211	3.25309	4.73395e-06
chr2	106761961	106762135	3.21673	0.0168451
chr15	23527863	23528143	3.1457	0.000876811
chr2	221452350	221452616	3.12973	0.00129911
chr4	81465387	81465899	3.12394	1.34271e-06
chr3	44048359	44048654	3.10426	2.06178e-05
chr11	8721231	8721599	3.09347	5.89191e-06
chr5	89703768	89704135	3.0929	7.91808e-05
chr8	137104309	137104853	3.08617	1.39976e-07
chr4	96638200	96638545	3.06707	0.000749173
chr11	334420	334682	3.05144	0.000470865
chr14	102097559	102097732	3.04844	0.00552083
chr18	50140335	50140602	3.03127	0.000351077
chr2	31233108	31233498	3.02858	3.11319e-06
chr12	31386350	31386749	3.01549	0.000396785
chr12	117159016	117159368	3.00382	0.000122793
chr6	112563425	112563711	2.99359	1.11613e-05
chr1	44405288	44405382	2.99235	0.0330582
chr2	34037201	34037670	2.95846	2.21957e-05
chr19	41774375	41775028	2.94435	2.532e-11
chr8	36602165	36602361	2.94334	0.00139205
chr1	183228728	183228805	2.92107	0.0147647
chr10	37304059	37304182	2.90984	0.0266576
chr3	34636646	34636850	2.90823	0.00651734
chr10	129395935	129396430	2.90577	2.59824e-07
chr11	32597988	32598226	2.90071	0.00607739
chr1	87736428	87736728	2.88877	0.00296407
chr3	2247065	2247261	2.87984	0.0107202
chr12	18595490	18595729	2.84847	0.0035692
chr6	155599493	155599767	2.84152	0.00125726
chr4	57282335	57282671	2.8383	0.00142278
chr18	45829221	45829468	2.81671	0.00238956
chr9	32882726	32883013	2.80526	0.000828753
chrX	55151217	55151537	2.7922	0.00114157
chr10	61305326	61305590	2.77713	0.00779365
chr12	105912569	105913707	2.77549	9.2643e-10
chr11	21464953	21465236	2.75705	0.000362977
chr18	37835560	37836215	2.75021	7.30675e-05
chr3	81698666	81699146	2.73736	5.98373e-06
chr7	121544670	121545262	2.71489	5.85836e-08
chr8	107408430	107408819	2.69996	7.13056e-05
chr11	45266794	45267094	2.69263	0.00281334
chr1	23705136	23705434	2.69102	0.00113186
chr4	90174810	90175257	2.68667	8.73452e-06
chr2	163197997	163198250	2.68586	0.00782622
chr5	108933919	108934452	2.67448	1.59025e-05
chr8	6909894	6910155	2.64953	0.00323467
chr1	246569537	246570073	2.63266	8.66536e-08
chr6	12331928	12332268	2.63172	0.000332371
chr10	106362350	106362734	2.63015	0.000128729
chr4	147198321	147199009	2.61893	1.05625e-06
chr11	10388180	10388449	2.5894	0.00493847
chr5	83070132	83070480	2.5762	0.00024635
chr8	30382977	30383197	2.57245	0.00265851
chr1	203316662	203317095	2.56769	0.000112147
chr10	21156299	21156554	2.56583	0.0031168
chr2	197180013	197180260	2.55103	0.00661314
chr3	108282990	108283237	2.54256	0.00501827
chr12	30077346	30077796	2.53503	0.00052591
chrX	9281697	9282083	2.53219	0.000255486
chr8	141179153	141179628	2.53025	5.03235e-06
chr12	55783252	55783622	2.5273	0.00137811
chr16	56300917	56301496	2.52041	8.29939e-07
chr11	86469815	86470375	2.51414	2.06178e-05
chr7	156752716	156753146	2.49477	0.000144358
chr7	153248035	153248609	2.49443	0.000600781
chr2	10487135	10487505	2.49139	2.5449e-05
chr5	31106202	31106603	2.48054	0.0010461
chr2	194093184	194093431	2.48039	0.00231614
chr5	73246513	73246877	2.47919	0.00172433
chr12	31371313	31371757	2.473	0.00719531
chr2	118669008	118669368	2.47132	0.000299796
chr17	77417557	77417846	2.46382	0.00510489
chr2	217314125	217314493	2.46092	0.000599566
chr6	9095699	9096191	2.45902	0.000151842
chrX	53316981	53317345	2.45401	0.00129675
chr7	116615032	116615224	2.45217	0.00273977
chr6	24980458	24981393	2.45168	6.67478e-06
chr5	77224813	77225196	2.4466	0.00148312
chr1	217928168	217928476	2.44426	0.00164371
chr3	114022205	114022701	2.43901	0.000144358
chr8	141146712	141146953	2.43826	0.00174473
chr21	35136984	35137292	2.43635	0.0181098
chr11	119797171	119797603	2.4215	9.92708e-05
chr6	106015260	106015806	2.41418	0.000452437
chr7	117672657	117672990	2.41348	0.00602039
chr10	33237847	33238190	2.40832	0.000532466
chr3	133139545	133139792	2.40782	0.0139877
chr6	154433820	154434213	2.40722	0.00273977
chr1	56356883	56357213	2.39678	0.00660631
chr10	89351875	89352013	2.38667	0.0285695
chr13	73778653	73778947	2.38365	0.00346341
chrX	145790531	145790742	2.38289	0.0404027
chr13	67058169	67058416	2.38043	0.0177273
chr1	117574532	117574783	2.37446	0.00697684
chr9	7639377	7639911	2.37409	5.18718e-06
chr8	98146438	98146728	2.36967	0.00471455
chrX	71945402	71945785	2.36909	0.000769914
chr2	9177987	9178713	2.36683	1.34271e-06
chr5	56278360	56278654	2.36345	0.00320527
chr7	107932880	107933100	2.35956	0.00926603
chr8	129710567	129710755	2.35458	0.0385293
chr9	112302020	112302122	2.35241	0.0383266
chr5	45095173	45095451	2.34869	0.00110782
chr15	68264332	68264656	2.34564	0.00890251
chr10	55224763	55224958	2.34414	0.0245774
chr12	115687062	115687430	2.33906	0.00228902
chr10	108403741	108404309	2.33804	8.93818e-05
chr1	232555088	232555340	2.33686	0.00701363
chr1	83107502	83107934	2.33504	4.52455e-05
chrX	34229035	34229259	2.33248	0.00456963
chr20	6595849	6596096	2.33179	0.0120786
chr2	163997413	163997816	2.32546	0.000891965
chr19	41895797	41896113	2.32009	0.00243241
chr6	131412894	131413381	2.31348	0.00041573
chr7	47605048	47605303	2.31235	0.00491428
chr21	17786708	17787223	2.31204	9.30076e-07
chr17	10511238	10511621	2.30653	0.00164371
chr8	25910027	25910383	2.30312	0.00125147
chr2	133760512	133760732	2.30052	0.0100582
chr15	88979513	88980598	2.2964	9.34135e-08
chr6	8080353	8081114	2.29413	7.87994e-07
chr2	156465526	156466150	2.2926	0.000116813
chr13	24713987	24714606	2.29142	0.000221453
chr3	15310341	15310995	2.29092	2.9787e-06
chr12	93526858	93527146	2.28746	0.00513412
chr22	45736201	45736406	2.2866	0.0247153
chrX	124152661	124152919	2.28214	0.0288564
chr16	71529473	71529993	2.27518	0.000294605
chr4	112002476	112002592	2.27372	0.0364529
chr15	88974403	88974761	2.27335	0.000367545
chr2	237128226	237128408	2.27106	0.0136226
chr16	12024580	12024994	2.27103	0.000939465
chr8	38808928	38809147	2.26319	0.0220101
chr11	40036967	40037435	2.26113	1.30399e-05
chr7	109885441	109885725	2.25503	0.00719531
chr2	55712591	55712890	2.2447	0.00818388
chr8	101436937	101437334	2.24327	0.00189682
chr4	27414735	27415398	2.24303	5.03235e-06
chr1	246537843	246538252	2.24271	0.00421442
chr21	37072121	37072594	2.23754	1.47402e-05
chr13	28258458	28258880	2.23681	0.00413108
chr14	68211207	68211580	2.23335	0.00231614
chr1	167249166	167249450	2.23313	0.0034695
chrX	133970580	133970827	2.22784	0.0119546
chr8	89407602	89407926	2.22614	0.00712569
chr4	175935163	175935395	2.22591	0.016069
chr22	46847869	46848082	2.22407	0.0100192
chr5	54993418	54993690	2.22374	0.00655154
chr6	106329257	106329543	2.22346	0.00433485
chr5	124697949	124698680	2.21906	0.000107168
chr3	145790566	145791066	2.21549	0.000115687
chr11	8601082	8601392	2.21417	0.00344018
chr3	129644881	129645124	2.2064	0.0236726
chr7	86702590	86703029	2.20375	0.00102425
chr14	79201776	79202266	2.20203	0.000136963
chr3	4643781	4644120	2.19796	0.00697684
chr10	4241818	4242192	2.19444	0.00264219
chr5	10756913	10757235	2.19354	0.00883064
chr4	31333975	31334329	2.19273	0.00779074
chr10	61271522	61271782	2.18816	0.01693
chr2	179058533	179058812	2.18588	0.0149193
chr4	152708566	152708780	2.18324	0.0218716
chr12	103310870	103311196	2.1803	0.00567002
chr10	24346960	24347207	2.17994	0.0145168
chr13	26542637	26542869	2.17795	0.0096585
chr9	86279930	86280156	2.17588	0.0378176
chr13	38777629	38778092	2.17538	0.000392527
chr2	162532205	162532598	2.17144	0.00215538
chr2	145760767	145761241	2.16975	0.000200094
chr14	47349027	47349528	2.16665	0.00062561
chr20	49850974	49851441	2.16515	0.000671624
chr7	22138692	22139310	2.16278	2.24454e-05
chr1	83993514	83994110	2.16262	0.00315294
chr2	23520333	23520717	2.16114	0.00442271
chr1	41823697	41824198	2.15845	0.00127859
chr13	39870177	39870424	2.15517	0.0331295
chr3	125224807	125225133	2.15502	0.00857274
chr6	35952336	35952570	2.15121	0.0196833
chr19	18609685	18609885	2.1506	0.0235011
chr5	51608687	51609077	2.14958	0.000460375
chr13	98910597	98911128	2.14937	0.000164153
chr5	43608441	43608658	2.14701	0.0166651
chr3	77678256	77678862	2.14439	0.00028445
chr2	211331521	211331944	2.1429	0.000481825
chr1	2276348	2276628	2.1424	0.0124016
chr1	205565794	205566187	2.14148	0.00114157
chr7	36810387	36810931	2.13741	0.000555826
chr3	189756381	189756792	2.1277	0.000761494
chr5	129118285	129118582	2.12623	0.00999284
chr3	6456104	6456495	2.12452	0.00380351
chr2	215617085	215617395	2.12384	0.00121025
chr16	19299420	19299954	2.12278	4.22504e-05
chr11	93815101	93815475	2.11944	0.00356012
chr10	68902319	68902758	2.11939	0.000221453
chr5	67770327	67770598	2.11874	0.0046736
chr5	35116025	35116359	2.11422	0.00266898
chr7	69674926	69675209	2.11416	0.00777365
chr11	6458331	6458850	2.11406	5.49803e-05
chr21	42972063	42972409	2.11262	0.00558787
chr13	28394982	28395381	2.11025	0.00634031
chr10	75530430	75530688	2.10523	0.0229035
chr14	77911725	77911923	2.10452	0.049
chr9	106174059	106174684	2.10149	0.000177934
chr11	39190745	39191160	2.10032	0.00376651
chr10	95260543	95260827	2.09962	0.0218832
chr1	37315329	37315498	2.09708	0.0218832
chr11	28663333	28663617	2.0946	0.00422953
chr6	15560578	15560847	2.09122	0.0103868
chr1	246608687	246609104	2.09031	0.000579619
chr15	60928910	60929367	2.08664	0.00127939
chr16	9660901	9661499	2.08614	3.95794e-05
chr17	77209475	77209835	2.08584	0.00116477
chr17	75459238	75460246	2.08512	1.29275e-07
chr17	78394280	78394556	2.08292	0.00223152
chr12	114457651	114458114	2.08053	0.000344798
chr21	41678235	41678719	2.07781	0.000323472
chr22	32621872	32622470	2.0775	0.000112147
chr5	57338942	57339233	2.07409	0.0149688
chr8	97442240	97442598	2.07365	0.00446348
chr17	29376033	29376260	2.07364	0.00897252
chr17	41801425	41801825	2.07279	0.0036662
chr18	23099676	23100080	2.07265	0.00257502
chr18	33195870	33196181	2.07246	0.0145105
chr13	85283283	85283822	2.0723	0.000763583
chr2	37472541	37473619	2.06952	0.000120558
chr5	150091514	150091750	2.06944	0.0314269
chr22	30298374	30298778	2.06908	0.0022825
chr8	30344100	30344449	2.06195	0.0101503
chr16	62595713	62596348	2.06114	0.000841066
chr6	109172321	109172799	2.06107	0.00163434
chr15	95130726	95131613	2.05813	7.55903e-06
chr8	81314540	81314832	2.05483	0.00320227
chr11	34341921	34342321	2.05371	0.00324541
chr3	36606612	36607485	2.05303	7.36116e-06
chr17	44599680	44600041	2.04782	0.00327363
chr10	95304501	95304772	2.04482	0.0125971
chr12	50396581	50396835	2.04455	0.00247825
chr20	51092188	51092783	2.04265	0.00142888
chr16	17859369	17859688	2.04237	0.0138204
chr9	32293966	32294475	2.03985	0.0011959
chr1	61143696	61144011	2.03946	0.00898519
chr14	68484046	68484396	2.03891	0.000603455
chr2	177650146	177650573	2.03809	0.00199234
chrX	11239285	11239581	2.03292	0.0073598
chr13	89919940	89920160	2.03233	0.0310762
chr13	106527561	106528278	2.03209	4.31598e-05
chr4	170902598	170902917	2.03005	0.0101268
chr7	116170353	116170618	2.03003	0.0107347
chr10	27157170	27157559	2.02924	0.00380351
chr1	159914301	159914883	2.0248	0.00016672
chr1	40421318	40421914	2.02456	0.000767391
chr3	116250813	116251130	2.02431	0.0110726
chr5	57989397	57989862	2.02317	0.00196884
chr1	24009460	24009869	2.02208	0.00129911
chr13	23473255	23473612	2.02181	0.00338808
chr6	136357845	136358392	2.02014	6.83283e-05
chrX	15560866	15561204	2.0201	0.0243134
chr3	46574168	46574484	2.01959	0.0219355
chr1	84773906	84774189	2.0181	0.0159853
chr3	172324322	172324682	2.01733	0.0079921
chr7	127233605	127234283	2.01563	2.29025e-05
chr1	172143399	172143991	2.01518	9.29104e-05
chr10	114372222	114372527	2.01508	0.00164877
chr5	81369622	81370008	2.01348	0.00607739
chr11	88117987	88118246	2.01275	0.0226911
chr9	79682295	79682609	2.0121	0.00545212
chr13	41254269	41254835	2.012	0.00140711
chrX	31426397	31426694	2.01197	0.00963694
chr20	50764252	50764516	2.01098	0.0342276
chr3	137582457	137582748	2.01067	0.00380351
chr14	53842986	53843218	2.01021	0.0210435
chr3	175741763	175742004	2.01015	0.0273984
chr13	41334673	41335555	2.00875	4.1896e-06
chr2	237101094	237101559	2.00661	0.00204689
chr18	74196044	74196690	2.00654	5.53434e-05
chr1	61829310	61829742	2.00548	0.00720681
chr9	99307844	99308236	2.00487	0.00408922
chr8	35367674	35367961	2.00464	0.0129379
chr12	11778757	11779216	2.00396	0.00297148
chr1	39893270	39893562	2.00348	0.0145332
chr3	8755021	8755643	2.0024	0.000226066
chr6	69111343	69111673	2.0023	0.0196182
chr3	177707439	177707722	2.0022	0.0153946
chr4	146367878	146368267	1.99813	0.00599097
chr9	91654613	91654896	1.99517	0.00535477
chr5	58898484	58898913	1.99411	0.000654397
chrX	48050754	48051050	1.99387	0.0177677
chr1	162376871	162377256	1.99333	0.00239613
chr17	48809243	48809502	1.99307	0.00507342
chr2	46164256	46164393	1.99271	0.0398107
chr12	124683168	124683532	1.99254	0.00652726
chr17	50803705	50804026	1.99239	0.0166275
chr20	53938775	53939150	1.9873	0.00446612
chr4	76535604	76536183	1.98702	0.000294605
chr2	156182113	156182532	1.98574	0.00349542
chr11	106230002	106230417	1.98546	0.000947315
chr8	124898710	124899004	1.98027	0.00685189
chr12	55789233	55789586	1.97986	0.017487
chr13	111492672	111493055	1.97979	0.0171855
chr15	35705941	35706127	1.97917	0.0246193
chr10	81524327	81524834	1.97802	0.00206727
chr9	128555287	128555485	1.9775	0.0219385
chr12	121590562	121591021	1.9759	0.0128745
chr3	193917620	193917944	1.97511	0.00663733
chr1	236001496	236001877	1.97502	0.00944289
chr10	85995482	85995727	1.97378	0.0201645
chrX	100587896	100588405	1.97337	0.000567855
chr17	48517549	48517794	1.97164	0.014109
chr11	125837734	125837902	1.97083	0.0440065
chr2	221350685	221350911	1.97014	0.0213392
chr17	49028406	49028712	1.96575	0.0113762
chr10	74055980	74056334	1.96208	0.00452608
chr2	3756386	3756775	1.95848	0.0073598
chr2	205748717	205748964	1.95654	0.0316381
chr1	194400269	194400545	1.95566	0.0223667
chr11	28734493	28734840	1.95306	0.00347266
chr3	182292388	182292996	1.95223	0.000599566
chr7	70579442	70579705	1.95177	0.0143078
chr4	87304474	87305161	1.94645	8.30587e-05
chr13	93356518	93356994	1.94578	0.00187784
chr12	5068185	5068368	1.94474	0.0419458
chr3	46485607	46486015	1.94278	0.0203626
chr11	69972272	69972829	1.94154	0.00019856
chr3	25087875	25088711	1.94082	3.59011e-05
chr5	170753614	170753910	1.9392	0.0101684
chr22	19168237	19168658	1.93877	0.00085782
chr3	110815064	110815440	1.93859	0.0101825
chr16	53812875	53813200	1.93506	0.0258743
chr12	52827161	52827550	1.93401	0.00110295
chr2	134314526	134315160	1.93079	0.000164153
chr7	43629960	43630180	1.93051	0.0287271
chr3	60841441	60841729	1.92958	0.00312414
chr6	16168016	16168662	1.92871	1.34101e-05
chr11	61151736	61151900	1.92612	0.0347134
chr13	31436506	31436841	1.92181	0.00722914
chr19	33048756	33049622	1.92012	0.000579226
chr18	71809985	71810751	1.91931	7.50165e-05
chr11	114211479	114212209	1.91897	0.00115283
chr13	66503900	66504273	1.91897	0.00664423
chr6	144330601	144330848	1.91767	0.0295353
chr17	59837367	59837813	1.91449	0.00309561
chr2	27271721	27272073	1.914	0.00737148
chr10	66215987	66216303	1.91393	0.0109422
chr6	37508212	37508696	1.91375	0.00128148
chr16	26191987	26192534	1.9136	0.000676384
chr7	27027390	27027575	1.91228	0.0125051
chr2	9152832	9153121	1.90929	0.00921453
chr8	59339597	59340021	1.90859	0.0169411
chr12	30088032	30088834	1.90803	5.49715e-05
chr20	21826702	21827473	1.90802	6.17843e-05
chr10	114486817	114487136	1.90751	0.00732313
chr8	125191701	125192228	1.90562	0.00194616
chr6	19454294	19454850	1.90371	0.000652011
chr13	105279201	105279438	1.89966	0.0282482
chr4	82519090	82519450	1.89754	0.0199761
chr9	87406902	87407169	1.89736	0.0182487
chr2	149438428	149438746	1.89424	0.0228594
chrX	112859820	112860187	1.89249	0.00799907
chr19	53612848	53613177	1.89235	0.00732313
chr3	169457941	169458360	1.89194	0.0115638
chr1	180640237	180640928	1.89182	0.000343281
chr6	106002120	106002350	1.89102	0.0458329
chr10	11776166	11776536	1.89054	0.00303346
chr8	75219110	75219550	1.89032	0.00316376
chr2	21307011	21307459	1.88875	0.00214006
chr1	223763302	223763665	1.88763	0.00268844
chr11	67345778	67346511	1.887	3.04196e-05
chr2	217147940	217148267	1.88242	0.0134171
chr21	37627108	37627592	1.88201	0.00351428
chr18	3603013	3603380	1.87938	0.0100582
chr12	5251301	5252009	1.87773	0.000160498
chr11	116534241	116534700	1.87738	0.00235588
chr17	47810385	47810712	1.87702	0.0151501
chr13	94829370	94829795	1.87603	0.00452608
chr5	124080199	124080742	1.87456	0.000835465
chr20	13547808	13547966	1.87436	0.0388518
chr13	81172513	81172760	1.8741	0.031831
chr3	101069913	101070528	1.87379	0.00173262
chr12	4011633	4011990	1.87337	0.00944289
chr12	92121948	92122153	1.87126	0.0160501
chr11	12020302	12020613	1.87095	0.0247419
chr15	35306369	35306750	1.86967	0.00599097
chr20	17313403	17314023	1.86922	0.0031828
chr12	122400513	122400780	1.86833	0.0296233
chr9	78142946	78143453	1.86735	0.00330574
chr13	75792545	75792809	1.86629	0.0229786
chr10	34184826	34185442	1.86623	0.000272317
chr9	94819162	94819682	1.86617	0.00136502
chr7	126962618	126963000	1.86584	0.00573921
chr10	20977241	20977614	1.86461	0.000939465
chr2	97759950	97760273	1.86389	0.00894903
chr10	103231114	103231598	1.86324	0.00207735
chr4	162100883	162101266	1.86146	0.0144867
chr14	68191454	68192251	1.86064	0.000105484
chr1	43134215	43134551	1.85954	0.00446764
chr14	61537469	61537911	1.8584	0.00184719
chr17	68584961	68585296	1.85837	0.00983113
chr4	52824664	52825023	1.85829	0.00354542
chr12	130111047	130111305	1.85812	0.0385367
chr16	26214531	26215205	1.858	0.000542173
chrX	65195845	65196121	1.8571	0.0166016
chr2	108316079	108316394	1.85592	0.0305598
chr14	68168381	68168784	1.84969	0.00344329
chr6	24330408	24330778	1.84639	0.00775253
chr7	19970041	19970602	1.84116	0.000362029
chr5	147964465	147964712	1.83976	0.0247419
chr13	73702481	73702908	1.83947	0.0168024
chr20	45576929	45577370	1.83873	0.00438652
chr4	47410566	47410820	1.83842	0.0338486
chr12	58425498	58425915	1.83804	0.00452608
chr5	122418916	122419653	1.83475	5.49715e-05
chr9	136572183	136572484	1.83372	0.00818388
chr12	62604891	62605244	1.83325	0.00591016
chr14	72315030	72315433	1.83264	0.00737148
chr6	72752354	72752695	1.83262	0.00935878
chr20	17544919	17545307	1.83137	0.0143078
chr4	163941196	163941762	1.82941	0.00539207
chr2	155197088	155198048	1.82939	1.25541e-05
chr5	78601634	78602098	1.82936	0.0159736
chr4	105957321	105958097	1.82922	0.000259007
chr11	27173716	27174565	1.82871	2.26191e-05
chr7	9491910	9492144	1.82326	0.0331146
chr3	17973505	17973964	1.82173	0.00293886
chr7	42065939	42066401	1.82164	0.000925956
chr4	185021925	185022302	1.82141	0.0301388
chr2	211743364	211743860	1.82068	0.0232009
chr3	32316305	32316653	1.8199	0.00750367
chr2	176804482	176804704	1.8194	0.0309762
chr10	113555746	113556302	1.81924	0.000428884
chr13	28358437	28358857	1.81919	0.00602039
chr2	182672498	182672778	1.81908	0.0159833
chr14	97802300	97802908	1.81307	0.000342486
chrX	118964213	118964690	1.8115	0.00501753
chr11	122229682	122230144	1.81109	0.000895439
chr20	58424670	58425164	1.81014	0.00393777
chr6	158797342	158797735	1.80808	0.0028972
chr6	110360725	110361093	1.80789	0.0204936
chr20	14826923	14827235	1.80624	0.0363646
chr18	26545192	26545614	1.80493	0.00404016
chr2	219124916	219125163	1.80336	0.0193177
chr1	45335863	45336256	1.80258	0.00898519
chr16	5928619	5929080	1.80153	0.00376412
chr16	74487636	74487992	1.80095	0.0106011
chr3	183991260	183991915	1.80086	0.000254613
chr2	232072758	232073319	1.80045	0.00273454
chr11	46276008	46276881	1.7991	0.000383337
chr11	78764975	78765381	1.79884	0.00513412
chr5	34440867	34441238	1.79652	0.0130063
chr5	91162780	91163095	1.79605	0.0178539
chr8	28005276	28005749	1.79484	0.00812236
chr18	71036636	71036947	1.79474	0.0491883
chr18	7157786	7158044	1.7941	0.0374437
chrX	107292584	107292954	1.79083	0.0188837
chr3	182633254	182633480	1.78877	0.0400888
chr12	89569012	89569438	1.78824	0.00899227
chr7	99308944	99309497	1.78605	0.00247674
chr12	13382589	13382989	1.78561	0.00434798
chr8	67068613	67069192	1.78504	0.000266552
chr21	39807709	39808326	1.78495	0.00433485
chr8	133092519	133093473	1.78446	0.000255486
chr17	76641335	76641994	1.78434	9.33088e-05
chr2	120887029	120888232	1.78374	8.31682e-06
chr2	212905849	212906264	1.78302	0.00393408
chr12	69978265	69978654	1.78288	0.00612401
chr20	2289892	2290168	1.78086	0.0315275
chr1	186938679	186939144	1.77934	0.0111159
chr1	223776402	223777365	1.77866	5.51729e-05
chr1	93585093	93585753	1.77785	0.000380792
chr2	27293108	27293631	1.77215	0.00485992
chr1	232925982	232926288	1.77139	0.0134794
chr12	97568647	97568984	1.77004	0.0246409
chr16	51344695	51345025	1.76893	0.00837308
chr9	21768003	21768258	1.76756	0.0202308
chr6	114145297	114145768	1.76742	0.0166651
chr5	173855210	173855734	1.7673	0.000579549
chr3	25787696	25787979	1.76628	0.0274376
chr15	70093283	70094014	1.76572	0.000876299
chr9	19681077	19681420	1.76381	0.0152817
chr17	72706459	72706774	1.76095	0.0157085
chr5	145768884	145769219	1.76066	0.0125829
chr10	90921163	90921779	1.76021	0.00135277
chr16	76474054	76474463	1.75922	0.0036662
chr9	118336217	118336841	1.75899	0.00357485
chr16	26189351	26189868	1.75842	0.00511409
chr3	8660489	8660736	1.75772	0.0102302
chr5	140253959	140254186	1.75666	0.0431447
chr1	39214306	39214584	1.75504	0.0134794
chr3	177295180	177295533	1.75363	0.0160418
chr20	31719826	31720275	1.7527	0.00284584
chr2	36967564	36967903	1.75195	0.0145105
chr5	87307750	87308162	1.74897	0.00315802
chr12	20030753	20031340	1.74755	0.000481825
chr21	43333389	43333664	1.74632	0.0471007
chr2	63600839	63601541	1.74627	0.000282043
chr3	71048864	71049255	1.74581	0.0130571
chr12	102478579	102478877	1.74514	0.023965
chr3	110583305	110583764	1.74512	0.00947453
chr2	105166694	105167086	1.74507	0.00356012
chr2	177266533	177266893	1.74478	0.00446348
chr1	85544610	85545236	1.74441	0.0036259
chr11	47468090	47468915	1.74408	0.000233495
chr1	214506969	214507376	1.74396	0.00845521
chr1	97192916	97193259	1.74265	0.0344706
chr7	3713093	3713464	1.73979	0.00949263
chr3	8660182	8660359	1.73774	0.0300839
chr2	177694008	177694322	1.73523	0.0225533
chr3	99895574	99896256	1.73496	0.000416784
chr18	39454080	39454337	1.73351	0.0092947
chr3	108006008	108006734	1.73219	7.16088e-05
chr3	25454556	25455076	1.73181	0.00302832
chr1	44316400	44316815	1.73135	0.00222773
chr6	130933727	130934274	1.72878	0.00147343
chr17	9255668	9255963	1.72784	0.0290063
chr15	41106705	41107153	1.72701	0.00796443
chr7	134363189	134363436	1.72658	0.0496136
chr17	54257507	54257934	1.72598	0.00696161
chr13	53252799	53253098	1.72483	0.0373456
chr14	75648255	75648648	1.72454	0.0145168
chr18	25853667	25854055	1.72307	0.0113762
chr1	47471631	47472232	1.72289	0.000606257
chr6	14785120	14785412	1.72255	0.0237355
chr2	208179142	208179515	1.72255	0.00987057
chr12	120321387	120321694	1.72119	0.01463
chr4	145670063	145670382	1.72074	0.0284977
chr6	24919438	24920485	1.72057	0.00156881
chr10	50950613	50951106	1.71958	0.0184166
chr1	48374619	48375001	1.71941	0.0277453
chrX	46812538	46812844	1.7188	0.0199503
chr14	90588980	90589395	1.71804	0.0118764
chr5	22070044	22070882	1.71775	0.000801969
chr1	156086323	156086570	1.71703	0.0233381
chr6	108684694	108685133	1.71405	0.0087442
chr7	104362931	104363224	1.71329	0.0400901
chr18	39523319	39523731	1.71183	0.0207165
chr2	152171493	152172199	1.71139	0.000198674
chr10	119233693	119234104	1.71023	0.00853671
chr5	41876694	41877138	1.70894	0.00315294
chr12	18901659	18902148	1.70809	0.0140944
chr2	155404178	155404591	1.70776	0.017209
chr14	69532330	69533037	1.70537	0.000147515
chr14	92719933	92720376	1.70501	0.0125792
chr13	49587307	49587741	1.70484	0.0199761
chr10	72687107	72687370	1.704	0.0281741
chr9	18984792	18985148	1.70394	0.0246193
chr13	29720146	29720437	1.70375	0.03761
chr3	174480855	174481218	1.7033	0.0334159
chr3	149281659	149282001	1.70309	0.0165495
chr5	16735064	16735393	1.70192	0.0442286
chr11	32555211	32555674	1.70178	0.00571404
chr5	38648685	38649578	1.70159	9.77486e-05
chr1	235296051	235296339	1.70022	0.0393273
chr6	110596238	110596836	1.69957	0.00181854
chrY	3023438	3023794	1.6993	0.0226326
chr20	47008793	47009915	1.69806	0.000428146
chr3	147760117	147760475	1.69642	0.0221274
chr12	46455661	46455966	1.69517	0.0184166
chr7	99210179	99210709	1.69493	0.00574404
chr7	7517479	7518287	1.69431	0.000337185
chr2	219475126	219475581	1.69373	0.00905123
chr7	109844964	109845345	1.69366	0.0216359
chr10	118527006	118527727	1.69353	0.000467096
chr2	147061321	147061674	1.69347	0.00968454
chr18	76973714	76974132	1.69181	0.00534754
chr3	79230347	79230571	1.69064	0.0332351
chr12	102342628	102342969	1.69049	0.0326672
chr8	119501835	119502268	1.69045	0.00890251
chr10	70828958	70829292	1.6893	0.0304106
chr12	114703284	114703912	1.68896	0.00273977
chr16	80233173	80233726	1.6884	0.00262197
chr8	122008613	122009439	1.68821	0.000603455
chr3	192597490	192597987	1.6868	0.0032433
chr14	22933569	22934028	1.68569	0.00136401
chr18	22241665	22242493	1.68516	0.000351077
chr4	98615630	98615915	1.68339	0.0459357
chr4	53582176	53582599	1.68223	0.00719531
chr5	157678050	157678407	1.68156	0.0201762
chrX	122931015	122931359	1.68078	0.0359946
chr1	59892914	59893261	1.68046	0.0136064
chr5	57414983	57415398	1.68041	0.00749246
chr6	158970849	158971083	1.67963	0.0214233
chr4	87025558	87026164	1.67837	0.00363229
chr1	8789732	8789975	1.67771	0.0403669
chr8	35789938	35790219	1.67562	0.0160172
chr16	59533629	59534054	1.67075	0.00903712
chr13	93801106	93801539	1.66845	0.0350489
chr20	59294792	59295107	1.66817	0.0474879
chr17	74707068	74707343	1.66733	0.0203053
chr18	11199607	11200143	1.66654	0.0090763
chr18	5998533	5998909	1.66604	0.0152999
chr11	83611749	83612076	1.6659	0.0131172
chr3	59322278	59322678	1.6657	0.00853671
chr10	74821788	74822673	1.66559	8.57633e-05
chr2	127922513	127923175	1.66397	0.00100477
chr10	55978851	55979578	1.66386	0.000228286
chr20	13105264	13105489	1.66329	0.0242381
chr2	160730260	160730644	1.66091	0.0115552
chr1	18542359	18542890	1.66055	0.00594767
chr2	182803833	182804479	1.65957	0.000841066
chr5	16132347	16132644	1.6582	0.0343223
chr8	30493707	30494097	1.65813	0.00615062
chr1	50950498	50950786	1.65743	0.0315912
chr1	199995086	199995870	1.65598	0.000337185
chr5	108900505	108901174	1.65544	0.0014383
chr2	117373582	117373859	1.65359	0.0496017
chr2	13087835	13088096	1.65322	0.0375254
chr2	176814164	176814663	1.65307	0.00873483
chr8	117026546	117026926	1.65179	0.0125916
chr4	86587207	86587952	1.65075	0.000246098
chr2	157246783	157247073	1.65016	0.0297112
chr6	121688244	121688691	1.64971	0.0201024
chr1	22412609	22413206	1.64961	0.00375011
chr15	33783423	33783949	1.64895	0.00384517
chr1	232057840	232058311	1.64669	0.0115016
chr2	28329269	28329569	1.64603	0.0300757
chr3	114917305	114917582	1.64557	0.0385465
chr5	31053023	31053557	1.64547	0.00407041
chr7	16847322	16847793	1.64522	0.00786037
chr6	74811541	74811904	1.64456	0.0348272
chrX	31377176	31377423	1.64298	0.0496017
chr5	39526997	39527554	1.64133	0.00226036
chr4	88108024	88108271	1.64115	0.0218832
chr5	98593423	98593704	1.64002	0.0490221
chr1	145765343	145765925	1.6395	0.0201762
chr14	38612045	38612505	1.63728	0.00602039
chr2	118064944	118065481	1.63594	0.00356012
chr13	29857223	29857558	1.63564	0.0145395
chrX	95440657	95441006	1.63556	0.0326062
chr19	38654659	38655086	1.63518	0.00530469
chr14	96474763	96475199	1.63515	0.00697009
chr20	57234731	57235055	1.63452	0.0114647
chr4	87527780	87528224	1.63434	0.0160245
chr5	147961262	147961799	1.6321	0.00803328
chr7	123660261	123660988	1.63123	0.00749174
chr12	72134997	72135869	1.63103	0.000205139
chr1	59132459	59132854	1.63025	0.0136655
chr9	105082888	105083667	1.63009	0.00599097
chr4	48478399	48478626	1.6299	0.0374413
chr12	124195646	124195893	1.62934	0.0296233
chr2	28227752	28228148	1.62787	0.0145395
chr11	77036352	77037098	1.62396	0.00389001
chr5	92749893	92750278	1.62362	0.0218832
chr10	121690271	121690714	1.62356	0.00164371
chr12	71155320	71155508	1.62243	0.0488081
chr1	230210588	230211298	1.62027	0.000983398
chr8	118415638	118416017	1.6201	0.0299454
chr6	45951629	45952229	1.61904	0.00513412
chr1	81349213	81349473	1.61848	0.0247613
chr16	6206950	6207230	1.61795	0.033095
chr17	65531543	65531798	1.61562	0.0265093
chr6	22448407	22448782	1.61243	0.0132696
chr14	75252130	75252382	1.61122	0.0382807
chr7	139679545	139680260	1.61059	0.00745568
chr5	144233501	144233946	1.60991	0.00627048
chr1	74323889	74324561	1.6099	0.00120029
chr17	17446231	17446645	1.60923	0.0101822
chr3	89615286	89615699	1.60903	0.00581454
chr11	15695106	15695547	1.6082	0.0102048
chr8	109262228	109262733	1.60628	0.00505921
chr17	69371376	69372009	1.60562	0.00652738
chr5	94707237	94707863	1.60419	0.000955281
chr20	31704549	31704941	1.60238	0.00612575
chr1	96978901	96979329	1.5999	0.00766155
chr22	30054624	30055140	1.59939	0.00415171
chr4	159151647	159151933	1.59812	0.0349983
chr16	52929933	52930385	1.59754	0.0270626
chr7	46754475	46755002	1.59746	0.0237647
chr19	752582	752871	1.59701	0.0220101
chr18	21684624	21685124	1.59698	0.00437863
chr17	47982182	47982691	1.59548	0.00140242
chr11	131822297	131822850	1.59348	0.00357485
chr20	52015107	52015729	1.59347	0.00342109
chr2	138475307	138475738	1.59301	0.0243897
chr20	10793833	10794222	1.59298	0.00956592
chr5	101995542	101995965	1.59205	0.037009
chr8	70774270	70774632	1.59147	0.0290075
chr8	55079783	55080254	1.59125	0.00749458
chr6	100169314	100169830	1.59046	0.00988642
chr4	31043379	31044162	1.59032	0.000828753
chr7	94510932	94511295	1.58897	0.0157699
chr1	40824635	40825230	1.5876	0.00914184
chr11	113191998	113192667	1.58671	0.00556135
chr2	217331514	217332140	1.58656	0.00240677
chr9	112029938	112030442	1.58609	0.0017124
chr7	69966923	69967305	1.58601	0.0168024
chr9	28619965	28620547	1.5853	0.00897252
chr13	94738507	94739089	1.58387	0.00530209
chr2	149733976	149734754	1.58298	0.00968368
chr13	85705544	85705964	1.58293	0.0440486
chr10	110629563	110630190	1.58256	0.00147971
chr11	12182810	12183208	1.58222	0.024024
chr10	121448987	121449453	1.58164	0.00838799
chr2	119111975	119112257	1.58114	0.0467951
chr12	105553933	105554838	1.58027	0.00111232
chr1	39052416	39052739	1.57907	0.0343706
chr10	13615650	13615949	1.57885	0.0246023
chr10	23776997	23777544	1.57853	0.0257474
chrX	10833584	10833983	1.57587	0.0293288
chr11	83921793	83922215	1.57349	0.0216869
chr10	13686205	13686669	1.57303	0.0115016
chr6	85136388	85136714	1.57264	0.0365912
chr12	121582499	121583048	1.57198	0.00203527
chr22	28885523	28886598	1.57184	0.000541206
chr2	182668796	182669296	1.57139	0.00501809
chr7	105358923	105359230	1.57009	0.0251374
chrX	134180915	134181422	1.56993	0.0227937
chr8	82056728	82057024	1.56859	0.0276576
chr3	71657808	71658426	1.56821	0.0024225
chrX	10900634	10901088	1.56765	0.0114647
chr3	118997065	118997602	1.56739	0.00637941
chr20	12892465	12892881	1.56562	0.0224245
chr12	124825486	124826126	1.5653	0.000232986
chr5	74507966	74508317	1.56527	0.0404027
chr3	177603015	177603502	1.5651	0.01785
chr4	184464734	184465187	1.56354	0.015902
chr10	78588205	78588779	1.56274	0.00501827
chr2	22734417	22735036	1.56256	0.00283606
chr1	204108648	204109030	1.56248	0.0077185
chr17	73827909	73828314	1.56155	0.0114235
chr3	140332086	140332400	1.5609	0.0265013
chr2	16393261	16393726	1.56081	0.00601262
chr10	64867544	64868142	1.55914	0.000911259
chr18	3604816	3605215	1.55884	0.0421448
chr20	23242171	23242572	1.55884	0.0166672
chr6	10682389	10682805	1.55606	0.00571404
chr9	22109090	22109690	1.5558	0.0161651
chr6	104600343	104600726	1.5556	0.0378529
chr18	52730843	52731259	1.55455	0.040892
chr8	100986057	100987028	1.55444	0.00104322
chrX	9320911	9321353	1.55435	0.00701363
chr1	76068874	76069969	1.55427	0.00127855
chr3	119703799	119704419	1.55261	0.00151859
chr22	23242061	23242589	1.55156	0.00215494
chr15	71455713	71456388	1.55045	0.00328585
chr14	37810110	37810765	1.54845	0.00818388
chr2	34037807	34038226	1.54631	0.00796077
chr2	140239857	140240184	1.54569	0.0311093
chr7	115671371	115671647	1.54519	0.0204073
chr1	185318544	185318974	1.54472	0.0233038
chrX	69289864	69290757	1.54357	0.0036259
chr5	60265833	60266198	1.54337	0.0495243
chr16	48879521	48879814	1.54224	0.0377243
chr1	3587200	3587736	1.54173	0.00674061
chr1	100439946	100440544	1.5414	0.0025788
chr5	72518251	72518646	1.54117	0.0127878
chr7	156488213	156488663	1.54043	0.00796077
chr1	65687854	65688197	1.54022	0.0158256
chr20	6704230	6704620	1.54012	0.0092947
chr3	171157190	171157439	1.53912	0.0495062
chr1	90400310	90400869	1.53853	0.00654815
chr18	13313031	13313415	1.53796	0.0218832
chr8	9303150	9303721	1.53688	0.00214006
chr12	124194551	124195416	1.53687	0.000671624
chr14	32039584	32039985	1.53628	0.0215773
chrX	39017650	39018232	1.53535	0.0104147
chr10	96596513	96597197	1.53279	0.00433485
chr6	96734666	96735129	1.53262	0.00981835
chr12	5069219	5069722	1.53226	0.017391
chrX	145111677	145112104	1.53215	0.0375254
chr7	67550913	67551267	1.53215	0.0382232
chr1	231037948	231038442	1.53202	0.0113473
chr13	96621564	96622313	1.52935	0.000297136
chr18	22102709	22103328	1.52911	0.0119702
chr17	18035606	18036328	1.52842	0.00446143
chr1	63134547	63135360	1.52756	0.00376651
chr1	155176319	155176770	1.52504	0.0110816
chr13	31184674	31185426	1.52435	0.000555787
chr8	8386893	8387600	1.52324	0.00315022
chr3	193902912	193903257	1.52311	0.0229398
chr10	21515925	21516264	1.52282	0.0206919
chr9	87285029	87285679	1.52222	0.00749458
chr2	41705560	41706002	1.52196	0.00812236
chr2	199366327	199366856	1.5217	0.00511409
chr5	173535657	173535989	1.5196	0.0411237
chrX	40738807	40739271	1.51828	0.0192929
chr3	64463967	64464345	1.51752	0.0139369
chr2	43420063	43420791	1.51653	0.00213748
chr13	71902812	71903207	1.51627	0.0266674
chr2	178910015	178910510	1.51546	0.042389
chr8	82862648	82863235	1.51542	0.00509611
chr21	34878490	34878987	1.51328	0.0107327
chr17	1875251	1875655	1.51063	0.0134435
chr14	43780369	43780844	1.50905	0.0382062
chr2	60125671	60126584	1.50869	0.00325417
chr3	125063020	125063267	1.50808	0.0430706
chr6	11276958	11277611	1.50752	0.00108706
chr6	22466618	22467171	1.50658	0.00952383
chr4	57153288	57153695	1.50616	0.0127989
chr6	50925593	50925969	1.50561	0.0353765
chr7	124062245	124062632	1.50547	0.0242396
chr20	42980613	42981612	1.5054	0.000367545
chr6	10504021	10504402	1.50489	0.0342796
chr22	45336690	45337324	1.5044	0.0063963
chr5	79173727	79174060	1.50417	0.0398042
chr2	236735601	236736407	1.50349	0.00305393
chr14	81936901	81937292	1.50293	0.0262403
chr6	71675231	71676665	1.50271	0.000757207
chr8	111398262	111398705	1.50258	0.0100192
chr9	33161674	33161967	1.50165	0.0236958
chr15	66651969	66652728	1.5016	0.00110295
chr5	96649260	96649688	1.50111	0.0127524
chr17	48263529	48264096	1.49949	0.00654815
chr7	7642077	7642960	1.49933	0.000841066
chr10	28687084	28687636	1.49866	0.00868924
chr3	167748315	167748842	1.49789	0.00653432
chr9	12285273	12285532	1.49713	0.0412615
chr5	110967983	110968294	1.49649	0.0334237
chr6	158853365	158853826	1.49603	0.0306175
chr8	30426034	30426885	1.49477	0.0025568
chr6	108988269	108988768	1.49321	0.00316396
chr14	91930772	91931168	1.49297	0.0282791
chr10	114678288	114679075	1.49247	0.00206727
chr12	5348564	5348845	1.49229	0.0375734
chr6	54655199	54655598	1.49127	0.0170135
chr16	19649964	19650504	1.48991	0.0230644
chr10	48467987	48468349	1.48803	0.0449375
chr14	75452996	75453440	1.4872	0.0275281
chr16	78638284	78638627	1.48643	0.0425121
chr17	48609947	48610386	1.48517	0.0476066
chr1	217939062	217939776	1.48502	0.00238791
chr8	73116021	73116444	1.48355	0.0173839
chr9	8361482	8362002	1.48347	0.0188972
chr20	6939348	6939977	1.48329	0.00540388
chr6	70291240	70291714	1.48271	0.00975015
chr7	20198258	20198582	1.48175	0.0434802
chr19	35486092	35487040	1.47982	0.000925956
chr12	70145533	70145909	1.479	0.0211192
chr6	16430665	16431052	1.47867	0.0274109
chr12	2060773	2061378	1.47804	0.00452608
chr17	27530767	27531134	1.47738	0.0154184
chr14	22333967	22334431	1.4764	0.0044921
chr4	110821287	110821604	1.47532	0.0447239
chr12	75129276	75129620	1.47524	0.0293097
chr8	10456460	10457258	1.47462	0.00125147
chr10	72038219	72038739	1.47458	0.00719508
chr4	27390027	27390586	1.47392	0.0056774
chr15	53844317	53844635	1.47361	0.0440738
chr5	16720985	16721828	1.47302	0.00220612
chr12	1781783	1782183	1.47137	0.0352241
chr16	80613899	80614248	1.47113	0.0391429
chr17	73288926	73289293	1.47072	0.028797
chr11	13875524	13876302	1.47062	0.00137761
chr10	21350222	21350627	1.47047	0.0341889
chr1	184672051	184672532	1.47015	0.00931193
chr1	37276188	37276513	1.4701	0.0235061
chr12	32892962	32893814	1.46988	0.00114916
chr1	32759420	32759767	1.46972	0.0271161
chr2	138777923	138778539	1.4673	0.00246912
chr22	29003963	29004232	1.46546	0.0208898
chr3	136239109	136239449	1.46407	0.0416706
chr12	31368875	31369380	1.46385	0.00976917
chr20	52016871	52017429	1.46385	0.00433485
chr1	162021414	162021823	1.46359	0.01381
chr9	108869088	108869462	1.46326	0.0413919
chr12	47276603	47277022	1.46263	0.0221229
chr9	38169216	38169859	1.46237	0.00519672
chr1	38476700	38477022	1.46233	0.0240941
chr8	38732501	38732931	1.46182	0.0173817
chr7	52079725	52080123	1.46005	0.0233381
chr21	36584630	36585325	1.45895	0.00126434
chr4	78567378	78567809	1.45853	0.0497789
chr10	17276756	17277668	1.4583	0.000412879
chr1	229547598	229547875	1.45799	0.0439816
chr13	39931570	39931932	1.45621	0.0243897
chr1	48115795	48116393	1.45598	0.0185073
chr12	5244352	5245024	1.45574	0.00127859
chr7	99219168	99219602	1.45546	0.0181057
chr17	31562116	31562874	1.45456	0.00673972
chr21	25835200	25835600	1.45252	0.0373371
chr14	31901985	31902349	1.45211	0.0352241
chr9	91572002	91572546	1.45065	0.0134794
chr12	117600486	117600808	1.45059	0.036261
chr1	99645631	99646148	1.45049	0.0353333
chr14	98136903	98137416	1.45046	0.00686918
chr6	170235071	170235635	1.45009	0.0124016
chr1	63827166	63827691	1.44989	0.0304927
chr7	78125674	78126372	1.44876	0.00246979
chr1	109176286	109176701	1.448	0.0101825
chr7	41234764	41235974	1.44614	0.00543256
chr7	120716166	120716813	1.44551	0.00372601
chr7	69967592	69967895	1.44522	0.0480207
chr16	59356684	59357038	1.44465	0.0301319
chr3	44359215	44359679	1.44444	0.018069
chr9	82764225	82764632	1.44369	0.0154304
chr3	2721726	2722593	1.44212	0.00651198
chr4	156961637	156962310	1.44144	0.00315294
chr8	88982007	88982352	1.44079	0.0238649
chr8	124526606	124527237	1.44044	0.00948127
chr13	103499626	103499977	1.43875	0.024566
chr10	17129484	17129916	1.43795	0.0173141
chr10	24251490	24251907	1.43751	0.029213
chr7	20196795	20197723	1.437	0.000669945
chr16	85891126	85891952	1.43696	0.0024952
chr1	61337905	61338294	1.43686	0.0141575
chr2	236526788	236527256	1.4368	0.0113762
chr10	57485999	57486589	1.43618	0.00293986
chr10	76191103	76191707	1.43465	0.00686918
chr8	120654259	120654742	1.43458	0.0125886
chr3	175512765	175513126	1.43397	0.0340817
chr5	51434305	51434655	1.43245	0.0468766
chr10	94123168	94123657	1.43125	0.0140461
chr15	92120978	92121618	1.43036	0.00380351
chr11	57083615	57084073	1.43019	0.0284486
chr21	36073190	36073569	1.43009	0.035128
chr5	124895356	124895661	1.4299	0.0476801
chr20	11218135	11218936	1.42961	0.00111931
chr1	164589152	164589563	1.42814	0.0330883
chr11	126601797	126602374	1.42735	0.0161651
chrY	14853586	14853940	1.42723	0.0404027
chr14	87974295	87974629	1.42605	0.0401022
chr6	105814968	105815367	1.42544	0.035128
chr14	51715596	51716175	1.42508	0.0239941
chr11	109267169	109267628	1.42492	0.0101503
chr14	67856698	67857174	1.42416	0.0285695
chr7	140592961	140593394	1.42299	0.028703
chr2	79178410	79178834	1.42263	0.016595
chr8	24099883	24100244	1.42155	0.0234283
chr4	53693231	53693842	1.4212	0.00876193
chr7	22937812	22938552	1.42092	0.00534754
chr13	91181786	91182146	1.41889	0.0414223
chr22	39174816	39175253	1.41613	0.020104
chr15	35218186	35218603	1.41596	0.0223667
chr2	102156029	102156397	1.41561	0.0363013
chr3	189394581	189395024	1.41357	0.0301894
chr4	42178494	42179003	1.41253	0.0206792
chr12	128091112	128092218	1.41232	0.00422953
chr2	513953	514444	1.41196	0.0105881
chr4	103306694	103307060	1.41102	0.0157085
chr4	94956943	94957420	1.40842	0.0226901
chr2	149427306	149427879	1.40761	0.00551301
chr14	68778793	68779336	1.40707	0.0245048
chr6	96301097	96301476	1.40647	0.0380635
chr19	14544049	14544493	1.40615	0.00822019
chr19	290419	290739	1.40535	0.0327882
chr10	12649076	12649405	1.40495	0.0477017
chr4	24804908	24805491	1.40445	0.00691519
chr2	234448011	234448330	1.4044	0.0497505
chr12	89326609	89327010	1.40352	0.021611
chr12	105640752	105641167	1.40144	0.0145395
chr6	25577984	25578367	1.40114	0.0130571
chr5	133040607	133040922	1.40043	0.0310762
chr16	65196050	65196753	1.39986	0.00520864
chr1	234491051	234491605	1.39948	0.00712569
chr2	16425461	16426276	1.39827	0.00220066
chr15	37792560	37793053	1.39737	0.024629
chr14	65226819	65227682	1.39663	0.00521836
chr4	21285940	21286448	1.39592	0.00976917
chr5	148147359	148148018	1.39514	0.0102348
chr7	85075655	85076345	1.39258	0.00615062
chr7	11082930	11083459	1.39221	0.0111546
chrX	112851303	112851855	1.3921	0.0134338
chr18	3383380	3383873	1.39147	0.024306
chr6	168506461	168506837	1.39117	0.0295353
chr2	24517230	24517703	1.39114	0.0126784
chr14	36788087	36788553	1.39072	0.0243194
chr1	84891322	84891755	1.39064	0.0271418
chr13	73138603	73139703	1.38977	0.000785223
chr6	24341128	24341739	1.38927	0.0044921
chr6	11172698	11173119	1.38858	0.0373912
chr1	179692681	179693408	1.3883	0.0205562
chr2	47309722	47310580	1.38727	0.00341585
chr6	14948808	14949239	1.38714	0.0117517
chr13	106531160	106531804	1.38664	0.00501753
chr9	14423858	14425142	1.38656	0.00534995
chr3	140054954	140055582	1.38493	0.00620957
chr1	55699146	55699699	1.38348	0.00943996
chr7	116217975	116218489	1.38345	0.00562919
chr2	205280554	205281324	1.38155	0.0134859
chr10	33306134	33307420	1.37967	0.00282698
chr3	178525382	178525784	1.3781	0.0130571
chr10	26516544	26517177	1.37791	0.00381497
chr13	23743592	23744140	1.37786	0.0162954
chr3	170914513	170914880	1.37774	0.0449009
chr6	158707060	158707862	1.37687	0.0101832
chr17	78421414	78421858	1.37677	0.0138381
chr3	76873804	76874369	1.37613	0.0075281
chr1	239319778	239320497	1.37587	0.00212627
chr1	81974966	81975260	1.37505	0.0413173
chr11	108549263	108550066	1.37432	0.00501753
chr14	34222922	34223294	1.3736	0.0281705
chr7	156602744	156603089	1.37322	0.0395335
chr1	167817197	167817633	1.37279	0.0127721
chr6	14720778	14721829	1.37279	0.00315802
chr9	116286119	116286698	1.37232	0.0220101
chr6	106003787	106004419	1.37196	0.0087442
chr3	25990476	25991010	1.37161	0.00822017
chr14	68246541	68247017	1.37087	0.0247661
chr1	117632224	117632923	1.37075	0.0039429
chr15	68787577	68787991	1.3699	0.0476552
chr2	70128015	70128499	1.36918	0.0355843
chr20	37641187	37641529	1.36902	0.0404095
chr2	28996983	28997441	1.36849	0.016839
chr21	26148958	26149359	1.36778	0.0274962
chr4	159066471	159067156	1.36757	0.00592854
chr14	33548510	33548969	1.36747	0.0330582
chr5	29905923	29906510	1.36714	0.00644167
chr12	93015853	93016446	1.36663	0.0108489
chr2	135271015	135271561	1.36593	0.00697527
chr5	83343254	83343764	1.36584	0.00968368
chr12	57888462	57888795	1.36429	0.0439816
chr1	228445504	228445918	1.36311	0.0311526
chr10	18005445	18006019	1.36293	0.0403504
chr3	119291081	119291477	1.36239	0.0255739
chr3	194320222	194321159	1.36179	0.0032013
chr6	134453804	134454503	1.36047	0.0126904
chr3	24597674	24598242	1.35871	0.0255581
chr2	220619386	220620089	1.35753	0.00818388
chr5	151890443	151891206	1.35649	0.00652738
chr3	130955817	130956311	1.35596	0.0355843
chr18	58865865	58866277	1.35471	0.0442288
chr6	110952101	110952572	1.35255	0.00617534
chr7	78487235	78487782	1.35179	0.0100365
chr6	13011489	13012172	1.35095	0.00876562
chr2	129388318	129388799	1.34826	0.0354419
chr4	187694658	187695127	1.34794	0.0261194
chr10	61621404	61622090	1.34672	0.00380351
chr6	84052360	84052809	1.34631	0.0179747
chr13	103055233	103055625	1.34631	0.0420593
chr1	12380417	12380831	1.34565	0.0244751
chr8	80866290	80866680	1.34473	0.0476801
chr5	31443620	31444142	1.34386	0.0319786
chr2	139529042	139529566	1.34232	0.0216199
chr5	11866500	11867086	1.34198	0.0268748
chr21	35987326	35988777	1.34137	0.000924979
chr5	168877473	168877943	1.34098	0.00933731
chr3	2274658	2275263	1.34068	0.034701
chr3	58391781	58392117	1.34059	0.043344
chr9	87354122	87354542	1.34038	0.0411237
chr12	22562317	22562922	1.34026	0.0305821
chr17	61816003	61816773	1.33961	0.0272335
chr5	59487878	59488691	1.33904	0.00708551
chr4	17188244	17188598	1.33833	0.0321311
chr15	38069515	38070036	1.33699	0.00594106
chr11	83337029	83337428	1.33624	0.0480632
chr8	8461342	8461731	1.33617	0.024201
chr14	62420879	62421228	1.33496	0.0225253
chr15	39777785	39778453	1.33495	0.0107443
chr14	68716479	68717244	1.33348	0.00302834
chr2	207796716	207797263	1.33267	0.0101832
chr12	46492530	46492899	1.33043	0.0235683
chr6	162670280	162670688	1.32967	0.036422
chr3	192598294	192598745	1.32873	0.0345904
chr4	14218617	14219208	1.32851	0.0160569
chr13	49810804	49811505	1.3265	0.0134843
chr22	33657289	33658027	1.32355	0.0135182
chr12	52976700	52977106	1.32248	0.0179434
chr2	8493161	8493780	1.32156	0.0379742
chr7	134779381	134779690	1.31947	0.0319465
chr2	96410822	96411607	1.31922	0.00519913
chr4	150045360	150045711	1.3185	0.0477341
chr14	96462083	96462581	1.31673	0.0147647
chr3	57109860	57110209	1.31645	0.0450223
chr11	119874825	119875398	1.31493	0.0159833
chr5	57435725	57436159	1.31395	0.0375546
chr2	108315466	108315904	1.31352	0.0417957
chr2	162545199	162545646	1.31278	0.0243112
chr1	47029108	47029644	1.31274	0.0280535
chr8	14159486	14160095	1.31099	0.0193005
chr20	56638117	56638502	1.31052	0.048859
chr7	81321917	81322509	1.30971	0.013612
chr3	161093595	161094244	1.30884	0.0161287
chr18	32804255	32805051	1.30741	0.00381497
chr18	10140856	10141506	1.30702	0.00329267
chr21	41704214	41704615	1.30509	0.0491431
chr2	11387688	11388388	1.30213	0.00323467
chr4	94665709	94666513	1.30186	0.0023548
chr2	3523489	3523924	1.30179	0.0348272
chr1	76140136	76140754	1.30173	0.0177278
chr16	48129922	48130311	1.30103	0.0409031
chr14	65661838	65662341	1.30012	0.0290075
chr4	81380463	81380884	1.29965	0.0443418
chr4	88597996	88598382	1.29962	0.0400228
chr2	55842902	55843727	1.29921	0.00601262
chr16	27364415	27365015	1.2991	0.00855103
chr6	14441514	14441903	1.29824	0.0491702
chr8	41466343	41466959	1.29809	0.0131501
chr11	82216968	82217518	1.29749	0.0420927
chr13	50244912	50245607	1.29678	0.00799627
chr12	105900457	105900883	1.29645	0.0447239
chr3	78349100	78349541	1.29494	0.03761
chr5	124596954	124597495	1.29402	0.0266856
chr6	143745302	143745999	1.29187	0.0130571
chr1	236522702	236523444	1.29173	0.01539
chr10	49142485	49143123	1.29043	0.0184166
chr14	25006996	25007460	1.29043	0.0311309
chr12	99343868	99344408	1.2901	0.0237751
chr1	15685816	15686314	1.28984	0.0266834
chr12	4781199	4781664	1.28925	0.0234283
chr4	67934576	67934951	1.28839	0.0477742
chr6	90218033	90218614	1.28602	0.028198
chr5	125017704	125018172	1.28586	0.0226901
chr6	4487470	4487866	1.28524	0.0373912
chr7	127961825	127962454	1.28483	0.0245048
chr12	48811087	48811506	1.28444	0.0236396
chr5	94240166	94240665	1.28436	0.0348874
chr6	21539769	21540209	1.28391	0.0193279
chr10	13717841	13718197	1.28371	0.0408696
chr16	57156321	57156697	1.2837	0.0409183
chr21	43343992	43344914	1.28295	0.00384517
chr12	24754610	24755347	1.28263	0.00342678
chrX	54045438	54045880	1.28213	0.0407592
chr8	35650939	35651493	1.28122	0.0394658
chr8	133108553	133109391	1.28089	0.00416956
chr5	78794311	78794829	1.27747	0.0156088
chr4	55568693	55569421	1.27729	0.0245113
chr2	26439153	26439609	1.27647	0.0312483
chr12	53122038	53122428	1.27585	0.0230644
chr17	12488895	12489561	1.27469	0.00621871
chr1	223203601	223204049	1.27387	0.0393013
chr1	196306450	196306888	1.27164	0.0287358
chr3	168926334	168926949	1.27151	0.0131172
chr21	26678519	26679188	1.27043	0.0324639
chr13	106100433	106100930	1.27039	0.0308303
chr18	50158862	50159318	1.26993	0.0268824
chr7	23074756	23075400	1.26845	0.0379742
chr6	119027244	119027940	1.26771	0.0190903
chr4	94333104	94333583	1.26753	0.0279436
chr5	131671850	131672620	1.26609	0.0114411
chr6	45473112	45473695	1.26575	0.0228594
chr4	8351829	8352321	1.26523	0.0173839
chr17	50890678	50891096	1.26481	0.0269332
chr4	76548448	76549267	1.26284	0.0093448
chr10	75593149	75593640	1.26282	0.0116486
chr19	47152104	47152906	1.2619	0.0118348
chr15	23588210	23588785	1.26169	0.01202
chr5	67235659	67236216	1.26091	0.0134955
chr5	31054382	31054865	1.25977	0.015902
chr3	64385276	64385778	1.25922	0.0476552
chr21	43359461	43359821	1.25768	0.0350489
chr2	236047964	236048323	1.25653	0.0455586
chr14	64706492	64707107	1.25596	0.0106358
chr12	44525875	44526182	1.25307	0.0480207
chr9	72169056	72169466	1.2526	0.0451399
chr9	74399381	74399884	1.25208	0.0387221
chr4	89196653	89197339	1.25188	0.0109911
chr18	23651076	23651746	1.25182	0.025752
chr1	151936652	151937089	1.25138	0.0441791
chr7	101881284	101881773	1.24947	0.0488081
chr15	70507771	70508214	1.24841	0.0412709
chr5	138676018	138676404	1.24811	0.0431458
chr1	116292765	116293428	1.24704	0.0091203
chr8	11471909	11472435	1.24445	0.0191923
chr13	94706331	94708420	1.24442	0.00153274
chr7	19834633	19835363	1.24299	0.028797
chr11	30364209	30364996	1.24279	0.0184166
chr15	39273750	39274462	1.24259	0.0108071
chr18	8998786	8999087	1.24227	0.0432102
chr4	158155616	158156072	1.24199	0.0192521
chr15	57505864	57506404	1.24187	0.0304429
chr1	56811243	56811760	1.24016	0.00708393
chr9	87570216	87571435	1.23908	0.00130056
chr16	79893324	79893923	1.23708	0.048859
chr20	15185817	15186261	1.23653	0.0318207
chr10	14687109	14687884	1.23541	0.0138381
chr4	151459048	151459985	1.23513	0.00799488
chr16	14337804	14338387	1.23493	0.024629
chr17	71163476	71163957	1.23449	0.043781
chr22	29095375	29096017	1.23431	0.0224144
chr6	134105762	134106236	1.23417	0.0219284
chr15	62895092	62895529	1.23372	0.0343425
chr13	53608590	53609330	1.2331	0.0351571
chr4	87623730	87624243	1.23262	0.0436473
chr17	50692596	50693061	1.23149	0.0261791
chr20	47029899	47030287	1.23106	0.0344746
chr8	27459147	27459683	1.23083	0.0475755
chr6	7687634	7688368	1.22926	0.00448927
chr12	88926010	88926724	1.22899	0.0135696
chr15	96209364	96209777	1.22862	0.0451459
chr12	110566478	110566865	1.22808	0.032622
chr12	59715265	59715968	1.22791	0.00618535
chr16	49849455	49850059	1.22693	0.0169273
chr14	31950128	31951580	1.22611	0.00388168
chr20	36485856	36486422	1.22449	0.00898975
chr3	138019620	138020424	1.22442	0.00501753
chr12	53419674	53420204	1.22395	0.0108522
chr7	134991505	134992484	1.2236	0.00591016
chr3	33355546	33356263	1.22342	0.00938812
chr18	6566233	6566867	1.22312	0.0159501
chr6	42482012	42482506	1.22106	0.019379
chr2	197137357	197137907	1.22072	0.0157085
chr16	77353446	77354075	1.22049	0.0103784
chr8	126472811	126473155	1.22045	0.0429098
chr6	43933355	43933862	1.22042	0.0343425
chr19	17412563	17413244	1.21952	0.0296516
chr1	205300888	205301626	1.21921	0.0181057
chr3	78368867	78369439	1.21846	0.0237751
chr6	149140463	149140965	1.21807	0.0326672
chr5	60672592	60673514	1.21794	0.00554941
chr6	106005063	106005510	1.21727	0.0375701
chr11	94746585	94747350	1.21537	0.0215035
chr15	70159718	70160439	1.21428	0.00946979
chr15	69467398	69469210	1.21404	0.00255482
chr2	49152683	49153221	1.21363	0.0349221
chr2	79792062	79792599	1.2134	0.03376
chr15	89165314	89165985	1.21304	0.0276576
chr5	89129053	89129617	1.21277	0.0301894
chr12	89901381	89901834	1.21242	0.0255739
chr2	219127214	219127975	1.21154	0.00899892
chr3	51335254	51335765	1.21064	0.0467951
chr1	50279747	50280358	1.21042	0.0220191
chr3	59664200	59664875	1.21036	0.00697009
chr2	104644201	104644829	1.20834	0.0128445
chr17	1769632	1770527	1.20822	0.0102348
chr1	95371739	95372377	1.20758	0.023913
chr11	126754684	126755723	1.20712	0.00362166
chr1	8061198	8061726	1.20593	0.0134859
chr12	115094019	115094506	1.2055	0.037649
chr12	31369559	31370212	1.2048	0.0192521
chr18	21990771	21991654	1.20407	0.00392065
chr1	147542768	147543407	1.20202	0.0130231
chr10	46052204	46052941	1.20034	0.00960429
chr3	71168585	71169368	1.19865	0.0332255
chr13	94722449	94723403	1.19841	0.00667134
chr11	86999490	87000752	1.19779	0.00930632
chr7	14613647	14614237	1.19775	0.0251374
chr9	17505808	17506310	1.19415	0.037009
chr3	67031585	67032417	1.19336	0.00897411
chr6	13863602	13864214	1.19203	0.0241977
chr11	134608151	134608619	1.19201	0.0417859
chr10	118062693	118063239	1.19031	0.0488707
chr7	70571389	70571788	1.1897	0.0414223
chr9	75095407	75095930	1.18879	0.0374586
chr6	40714602	40715332	1.1871	0.034405
chr11	27171292	27171956	1.18686	0.0135431
chr18	42522271	42522864	1.18601	0.0393629
chr15	60615320	60615789	1.18578	0.0413861
chr10	77451726	77452426	1.18561	0.0106011
chr12	116592361	116592748	1.18496	0.0450501
chr14	61438967	61439489	1.18427	0.0214275
chr16	51657695	51658294	1.1842	0.0138381
chr20	6533382	6533830	1.18328	0.0339756
chr10	117898960	117899419	1.17925	0.043344
chr12	107631612	107632283	1.17863	0.0208227
chr17	40102980	40103588	1.1776	0.0238649
chr15	60374596	60375072	1.17652	0.0495243
chr10	118470155	118471804	1.17612	0.0023375
chr13	73782649	73783338	1.17482	0.00963694
chr7	36897966	36898508	1.17198	0.0318586
chr1	244104538	244105162	1.17051	0.0295932
chr4	15202218	15202768	1.17024	0.0391323
chr4	188826128	188827407	1.16986	0.00689999
chr18	28764431	28765025	1.16969	0.033095
chr17	14047552	14048184	1.1696	0.0265499
chr13	23630424	23631141	1.16795	0.012755
chr13	95003234	95004034	1.16603	0.0134859
chr3	169152191	169152784	1.16582	0.0389376
chr12	111775636	111776174	1.16411	0.031121
chr2	207846991	207848399	1.16375	0.00361981
chr20	22463459	22464058	1.16331	0.0249813
chr1	229273608	229274230	1.16098	0.0139013
chr7	101975559	101976021	1.16036	0.0301388
chr1	145892008	145892563	1.16015	0.0316149
chr8	136822768	136823490	1.15988	0.043344
chr4	78561528	78562041	1.15655	0.0376347
chr9	8252330	8252987	1.15624	0.0456914
chr1	43632118	43632744	1.15621	0.0271161
chr11	103843730	103844714	1.15547	0.0228613
chr2	222426273	222427138	1.15457	0.0276399
chr5	133032817	133033656	1.15418	0.0116602
chr7	156667853	156668667	1.15257	0.0187491
chr2	177711363	177712024	1.15247	0.0196653
chr13	106315465	106316496	1.15113	0.0106011
chr19	46132777	46133383	1.1504	0.0368257
chr12	13144339	13145221	1.14991	0.0134338
chr18	64824269	64824838	1.14856	0.0377243
chr6	140011375	140011916	1.14495	0.0383266
chr10	76302856	76303443	1.14412	0.0247799
chr6	130863297	130864193	1.14381	0.00513412
chr13	41944776	41945413	1.14316	0.0121316
chr12	51320589	51321186	1.1428	0.0228222
chr12	92543304	92543835	1.14166	0.0330582
chr6	116145917	116146634	1.14083	0.0209743
chr5	93034883	93035677	1.14025	0.0408314
chr1	43639847	43640551	1.13906	0.00903247
chr13	43054745	43055311	1.13889	0.0366739
chr4	29854010	29854781	1.13885	0.0304966
chr1	209384197	209384681	1.13744	0.0492922
chr6	134835081	134835728	1.13703	0.0114979
chr16	67022544	67023220	1.13659	0.021765
chr7	73793142	73794054	1.13656	0.0114647
chr3	63643962	63644541	1.13541	0.0455775
chr16	85014089	85014856	1.13325	0.0206919
chr18	31269334	31270242	1.13301	0.00722354
chr2	18210251	18210743	1.12977	0.027384
chr3	5331777	5332549	1.1291	0.0309039
chr12	58513218	58513699	1.1288	0.0450455
chr2	41827301	41828032	1.12876	0.0350489
chr2	228975129	228975707	1.12853	0.0470657
chr9	10526738	10527396	1.12823	0.0350546
chr12	30072629	30073388	1.1271	0.0132676
chr16	19428966	19429683	1.12596	0.0125886
chr5	90352981	90353493	1.12463	0.0487433
chr12	120825202	120825856	1.1225	0.0339191
chr6	150620277	150620726	1.12033	0.0385293
chr11	118715800	118716342	1.11952	0.0458617
chr15	73806644	73807276	1.11913	0.0346859
chr1	172976297	172977003	1.119	0.0232009
chr9	135094921	135095955	1.11881	0.014703
chr12	49515122	49515615	1.11832	0.0259201
chr2	216112864	216113451	1.11756	0.024201
chr10	120802897	120803391	1.11607	0.0364021
chr4	12846117	12846731	1.11517	0.0487134
chr8	90572312	90572921	1.11303	0.0284256
chr14	69214395	69214873	1.11227	0.0445307
chr6	14150600	14151090	1.11189	0.0479377
chr1	159909494	159910102	1.11181	0.035128
chr5	18478164	18478704	1.1114	0.0407949
chr5	140038282	140039074	1.11091	0.0188122
chr6	136181783	136182329	1.11089	0.0412935
chr2	124250164	124250740	1.11048	0.0355202
chr12	71958518	71959053	1.11001	0.0360599
chr5	81718120	81718701	1.10922	0.0354709
chr20	55634837	55635490	1.1081	0.021444
chr2	84486325	84486955	1.10605	0.0441594
chr5	163565801	163566495	1.10598	0.0216199
chr15	94110390	94111307	1.10472	0.00968368
chr4	154640687	154641473	1.10328	0.0104542
chr1	36486621	36487532	1.10312	0.0125741
chr11	133635238	133635817	1.1003	0.0390933
chr10	100019934	100020650	1.09913	0.0233201
chr2	164937875	164938474	1.09907	0.0353333
chr2	6524407	6525290	1.09605	0.0232522
chr5	83251524	83252151	1.09575	0.0455717
chr1	98437308	98438076	1.09274	0.00697742
chr4	96016750	96017311	1.09157	0.0470545
chr2	157932682	157933578	1.09123	0.0125971
chr18	44189420	44190064	1.08962	0.0360406
chr13	80361883	80362393	1.08802	0.043465
chr6	27492528	27493200	1.08628	0.0158741
chr10	21727507	21728243	1.08616	0.0262789
chr15	70111368	70111914	1.08183	0.0178133
chr6	43926826	43927604	1.08178	0.0262403
chr20	32510968	32511645	1.08109	0.0417237
chr1	84019953	84020617	1.08012	0.0376528
chr4	81650743	81651565	1.07895	0.0282791
chr15	95075756	95076362	1.07844	0.0367041
chr18	8341419	8342220	1.07792	0.020116
chr14	51865830	51866351	1.0779	0.0479573
chr8	52629355	52629987	1.07538	0.022423
chr6	107611906	107612661	1.07481	0.0364809
chr9	112869856	112870338	1.07355	0.0450898
chrX	6768790	6769508	1.07054	0.0436591
chr9	95516499	95517284	1.0683	0.0312867
chr4	76570168	76570731	1.06698	0.0440065
chr6	106017399	106017987	1.06509	0.0245493
chr10	16159298	16160289	1.06459	0.00944289
chr1	176779808	176780332	1.06399	0.038353
chr10	109071201	109071814	1.06282	0.0278419
chr14	100817178	100817714	1.06194	0.0487114
chr10	103889991	103890573	1.06147	0.0323133
chr3	193843778	193844505	1.06128	0.0243159
chr3	171002217	171002792	1.0593	0.0184166
chr14	42475226	42475769	1.05877	0.036231
chr4	83790341	83791342	1.05655	0.034701
chr5	128200533	128201267	1.05565	0.0250334
chr1	8712098	8713019	1.05308	0.0157085
chr3	133505966	133506806	1.05301	0.0201762
chr5	144583564	144584429	1.05259	0.0165968
chr10	5493485	5494264	1.05071	0.0385367
chr10	129833250	129834095	1.04969	0.0205959
chr11	14886499	14887134	1.04916	0.0237043
chr20	22619915	22620839	1.0481	0.0418911
chr11	12248138	12248912	1.04787	0.0196367
chr5	166363141	166364104	1.04455	0.0458855
chr2	10584209	10585005	1.03991	0.0281705
chr2	110768453	110769089	1.03868	0.0272644
chr8	31351718	31352290	1.03631	0.0474159
chr3	68373445	68374205	1.03519	0.0356402
chr7	42152407	42153145	1.03466	0.0238649
chr1	176772754	176773841	1.03297	0.0116198
chr6	23728573	23729251	1.03047	0.0441594
chr2	201865847	201866960	1.02867	0.0287299
chr12	89087100	89087819	1.02753	0.0219284
chr15	60899453	60900018	1.0261	0.034701
chr12	103249469	103250130	1.02487	0.0353333
chr9	335782	336613	1.02278	0.0132626
chr5	88480321	88481039	1.02123	0.0312867
chr1	22341757	22342464	1.02058	0.0432102
chr9	107638942	107639715	1.02028	0.043333
chr7	86953119	86953695	1.01789	0.0367783
chr17	14372804	14373691	1.01582	0.0172548
chr17	82889111	82890115	1.01185	0.0296612
chr4	157994792	157995317	1.00565	0.0420846
chr3	32839798	32840722	1.00554	0.0438155
chr5	63055168	63055898	1.00534	0.0450898
chr13	98416272	98416921	1.0046	0.0280809
chr6	132270753	132271459	1.00289	0.048351
chr14	68469137	68470219	1.00117	0.0215469

## Sheet: Decrease in TKO
Supplementary Data 8. Differential FOXA2 binding in TKO compared with WT at PP stage
chr	start	end	Log2(TKO2_PP/WT_PP)	q-value
chr2	146610174	146610411	-4.37488	0.000385516
chr5	125267577	125267740	-4.1464	0.00551407
chr14	87440792	87441063	-4.10493	1.05625e-06
chr3	83328966	83329215	-4.09305	0.000586614
chr6	77688671	77689026	-4.0682	3.23554e-06
chr18	65669275	65669600	-4.03868	0.000594264
chr2	158507391	158507599	-4.01289	0.00191606
chr3	76295046	76295210	-3.95097	0.0379637
chr8	71176013	71176248	-3.91137	0.00382307
chr6	122645321	122645557	-3.90672	0.000544968
chr2	52617659	52617971	-3.88669	2.25222e-05
chr1	3247549	3248152	-3.80089	2.30797e-13
chr14	46253308	46253721	-3.78854	8.97719e-06
chr8	3193017	3193427	-3.71933	0.000361231
chr1	53685272	53685531	-3.70388	0.000219707
chr7	115565270	115565506	-3.70259	0.00839241
chrX	12748018	12748328	-3.68216	0.000983398
chr4	175435394	175435662	-3.64198	0.000112147
chr7	72075688	72075990	-3.63827	0.00052591
chr17	51725131	51725206	-3.62854	0.0243159
chr6	68557748	68557938	-3.55313	0.01284
chr9	131545075	131545850	-3.52478	3.54135e-11
chr6	47520199	47520518	-3.51166	0.000120558
chr18	34281565	34281742	-3.50945	0.0140026
chr1	105100188	105100442	-3.45666	0.000671624
chr9	11417832	11418155	-3.44833	0.000763583
chr22	37943559	37943782	-3.44464	0.00179756
chr1	216518010	216518569	-3.38661	7.73462e-08
chr13	78914261	78914492	-3.38308	0.00431192
chr12	90253807	90253947	-3.37913	0.0127141
chr18	27870840	27871138	-3.3622	0.000547017
chr10	70858705	70859184	-3.35215	0.000139506
chr12	60346037	60346411	-3.3327	0.000277547
chr7	13839037	13839529	-3.31861	2.36395e-06
chr6	122791944	122792171	-3.31618	0.0220278
chr1	165117489	165117761	-3.2958	0.00268145
chr3	20974532	20974719	-3.29261	0.00273977
chr20	16288241	16289154	-3.25843	3.93047e-09
chr14	76580106	76580403	-3.23237	0.000688194
chr13	27917745	27918344	-3.232	1.64399e-11
chr3	83821548	83821886	-3.22696	0.000166611
chr16	79740413	79740616	-3.21055	0.0160258
chr3	153207869	153208096	-3.19668	0.00162315
chrX	83077857	83078130	-3.19398	0.00838672
chr17	4454284	4454592	-3.1909	0.000814793
chr6	133958060	133958274	-3.18601	0.00876562
chr2	125086575	125086849	-3.1775	0.000652011
chrX	150157377	150157604	-3.1771	0.0100055
chr3	59308508	59308847	-3.17233	0.000814218
chr8	87974924	87975261	-3.16483	4.37111e-05
chr17	29828131	29828279	-3.16471	0.0360523
chr3	83625267	83625703	-3.14188	0.00151776
chr4	141229438	141229682	-3.14132	0.000826646
chr8	110509286	110509455	-3.13764	0.0105291
chr8	35308440	35308883	-3.12815	0.000876299
chr11	68334288	68334549	-3.12328	0.00110782
chr1	74602394	74602684	-3.11468	0.000195005
chr18	36419123	36419471	-3.10486	1.11613e-05
chr3	194450361	194450748	-3.10126	0.000710743
chr7	118490783	118491154	-3.09648	9.67746e-05
chr20	50645679	50645945	-3.0944	0.00284398
chr2	223552162	223552389	-3.0821	0.00320855
chr16	17121012	17121226	-3.07797	0.0270782
chr2	50420381	50420720	-3.07195	4.85426e-05
chr6	91827848	91828109	-3.07148	0.00269199
chr13	112703595	112703966	-3.0634	0.000229139
chr2	26562382	26562759	-3.05399	6.28772e-05
chr12	75170651	75170878	-3.04795	0.0159595
chr16	25301404	25301797	-3.0439	2.67423e-05
chr5	9785043	9785611	-3.04348	7.73462e-08
chr6	137612954	137613295	-3.03948	0.000164153
chr4	3239897	3240167	-3.02582	0.00209602
chrX	150375102	150375592	-3.02188	7.16088e-05
chrX	98971879	98972288	-3.02134	0.0023006
chr22	20952746	20953265	-3.0154	5.03235e-06
chr10	23359277	23359533	-3.01448	0.00404923
chr10	131826082	131826314	-3.01152	0.000385516
chr10	5439501	5439728	-3.00786	0.00395869
chr7	54463453	54463680	-3.00391	0.0107405
chr5	179497894	179498121	-3.00334	0.0288895
chr2	6254424	6254831	-2.99989	1.22817e-05
chr15	85141738	85142006	-2.99949	0.00058733
chr6	11183690	11183987	-2.99944	0.000144358
chr6	78465067	78465441	-2.99706	0.000163857
chr21	40225068	40225496	-2.99339	0.000158388
chr2	223608611	223609160	-2.99018	1.47419e-06
chr7	125174773	125175113	-2.97756	0.00333167
chr20	33850212	33850519	-2.96649	0.00028636
chr2	239110016	239110284	-2.9637	0.00189537
chr4	179182785	179183041	-2.96073	0.0024911
chr17	33056845	33057174	-2.95892	0.000362977
chr3	80239245	80239708	-2.95737	3.92716e-05
chr19	384965	385214	-2.94696	0.00882236
chr13	101165154	101165360	-2.94224	0.00347266
chr3	108404310	108404636	-2.92529	0.000563979
chr15	58243113	58243433	-2.91362	0.00031752
chr3	80331650	80332040	-2.91169	0.000671624
chr4	113052209	113052540	-2.90955	0.000219707
chr12	64122216	64122565	-2.90872	0.00407149
chr9	31582060	31582287	-2.90827	0.00383663
chr6	38513730	38514189	-2.90788	7.16088e-05
chr4	121662339	121662580	-2.90232	0.00150912
chr4	103326279	103326548	-2.89378	0.00430125
chr11	29259983	29260261	-2.89368	0.00526961
chr7	91436670	91437112	-2.88543	7.04416e-06
chr3	137494614	137494964	-2.88511	0.000277547
chr4	187715048	187715582	-2.88429	1.3307e-05
chrX	130071706	130071974	-2.88117	0.0151705
chr5	31731713	31732013	-2.87848	0.000771409
chr3	7659463	7659920	-2.87296	0.000221453
chr10	129802371	129802611	-2.87194	0.00295567
chr22	25953800	25954456	-2.87027	3.31525e-09
chr20	7603505	7603732	-2.86615	0.0263864
chrX	139982798	139983119	-2.84999	0.00147498
chr11	43547050	43547191	-2.84535	0.00471339
chr17	68434646	68434813	-2.84252	0.0343223
chr1	76673899	76674418	-2.83849	3.9021e-06
chr11	133573066	133573445	-2.83242	0.000525597
chr6	106412248	106412847	-2.83087	9.73618e-06
chrX	40290426	40290675	-2.83059	0.018247
chr21	23171513	23171871	-2.83008	0.00329347
chr8	8977920	8978147	-2.8298	0.00984918
chr1	98420996	98421522	-2.82907	8.57633e-05
chr11	82177000	82177192	-2.82777	0.0479573
chr1	198735720	198735925	-2.81077	0.0131172
chr10	29056645	29057084	-2.80691	3.82984e-05
chr8	80566833	80567075	-2.80392	0.0115748
chr13	22767504	22767783	-2.79904	0.00477653
chr3	160455062	160455336	-2.79489	0.000983398
chr5	158135617	158135909	-2.79368	0.000259007
chr3	78497895	78498361	-2.79023	5.68301e-05
chr8	11457792	11458158	-2.78918	0.000428884
chr11	36253074	36253429	-2.77541	0.000323472
chr13	42779777	42780210	-2.77427	8.98436e-05
chr4	130576246	130576647	-2.77415	0.000418043
chr7	147257494	147258143	-2.77228	5.09298e-05
chr8	125310039	125310245	-2.76646	0.00753984
chr10	52136924	52137155	-2.75606	0.00830082
chr4	120753964	120754156	-2.75437	0.0466089
chr2	100586162	100586491	-2.75227	0.000219707
chr11	9713120	9713360	-2.75012	0.00818388
chr7	158581916	158582390	-2.74746	0.000351923
chr3	155037902	155038248	-2.73417	0.000226066
chr3	105062888	105063123	-2.72673	0.0030398
chr4	72245626	72245973	-2.72086	0.00240588
chr9	107161251	107161886	-2.71978	1.05625e-06
chr1	71640946	71641296	-2.7181	0.00139205
chr1	73947249	73947512	-2.71772	0.0121472
chrX	94058170	94058407	-2.71583	0.0287299
chr6	131826123	131826362	-2.71285	0.0116835
chr20	49179667	49179912	-2.70885	0.026818
chr1	184792383	184792807	-2.70765	0.000164153
chr5	72159445	72159657	-2.70554	0.00342631
chr13	98502075	98502384	-2.70263	0.00325417
chr17	41972946	41973185	-2.69111	0.00180935
chr7	40986358	40986773	-2.68447	0.00175479
chr12	98209132	98209263	-2.68247	0.00432998
chr3	60363889	60364127	-2.67875	0.00296407
chr6	113704416	113704605	-2.6772	0.0150294
chr8	109424670	109425103	-2.67305	0.000172693
chr5	2223340	2223651	-2.67257	0.00212627
chr9	97665914	97666109	-2.66733	0.0149158
chr12	123118618	123119126	-2.66643	8.31682e-06
chr13	56011339	56011805	-2.66449	0.0008102
chr2	222382170	222382333	-2.66127	0.0422725
chr2	8367918	8368225	-2.65849	0.0008102
chr1	214050703	214051129	-2.64975	0.000579226
chr3	186252885	186253304	-2.64768	0.00185559
chr16	1078594	1078852	-2.64424	0.000613134
chr6	119201406	119201826	-2.64398	0.000323472
chr13	32979893	32980289	-2.64309	8.30587e-05
chr17	10496792	10497084	-2.64247	0.0209608
chr10	58138855	58139086	-2.63825	0.00210991
chr18	7994189	7994637	-2.63766	0.000322332
chr12	119008887	119009295	-2.63184	0.000847932
chr11	12537520	12537930	-2.62838	0.000202361
chr9	32926101	32926597	-2.62542	0.000160678
chr8	72765163	72765461	-2.62454	0.00617534
chr9	98225051	98225333	-2.62415	0.000253784
chr2	3639057	3639580	-2.61947	2.35821e-06
chr15	72754522	72754749	-2.61943	0.00822019
chr2	134492031	134492280	-2.61647	0.0110726
chr15	67781089	67781458	-2.6113	0.00229658
chr6	168372890	168373486	-2.60606	3.23554e-06
chr18	32481598	32482059	-2.60109	0.00259539
chr7	41047862	41048079	-2.60065	0.0101503
chr9	26009272	26009575	-2.59519	0.00845521
chr7	84735884	84736232	-2.59366	0.00347266
chr6	68164854	68165081	-2.59357	0.00770606
chr12	56670402	56670784	-2.59245	0.000800775
chr6	52176431	52176890	-2.58886	0.000136299
chr3	39379043	39379396	-2.58683	5.49715e-05
chr9	111723364	111723548	-2.58552	0.0210916
chr5	104740026	104740406	-2.58281	0.000656903
chr8	24016881	24017439	-2.58224	6.35744e-05
chr16	68792719	68792946	-2.58183	0.00664423
chr1	98021174	98021401	-2.57745	0.0225104
chr15	45796511	45796743	-2.5757	0.00293847
chr12	85549983	85550244	-2.57522	0.003485
chr2	61405826	61406052	-2.57214	0.0301319
chr7	133529971	133530477	-2.57173	0.000574497
chrX	142686735	142686958	-2.56947	0.0156636
chr12	23446611	23447259	-2.56778	1.34271e-06
chr18	70025495	70025917	-2.56683	0.000180341
chr14	54138655	54139123	-2.56613	1.34271e-06
chr11	90524764	90525277	-2.56594	0.00028636
chr16	56207559	56207854	-2.56516	0.00173262
chr2	236054626	236054891	-2.564	0.00446348
chr21	30044515	30044711	-2.56095	0.0353333
chr7	126604958	126605359	-2.55787	0.000166335
chr13	77437189	77437705	-2.5539	2.4971e-06
chr4	75370765	75370992	-2.55389	0.0140383
chr11	88250763	88251047	-2.55222	0.019379
chr20	18672729	18673183	-2.5519	0.00151859
chrX	126980541	126980787	-2.55154	0.00449232
chr18	79948730	79949004	-2.55146	0.00243932
chr1	198063046	198063361	-2.55113	0.00602039
chr4	116280505	116280756	-2.54937	0.0110677
chr8	89038412	89038764	-2.54852	0.00117638
chr1	111169270	111169531	-2.54761	0.0040475
chr16	70282784	70283276	-2.54597	0.001268
chr13	72253202	72253722	-2.54377	0.00164371
chr21	21087267	21087935	-2.54368	1.05625e-06
chr17	34122563	34122860	-2.54236	0.00315778
chr8	92132025	92132481	-2.54209	4.37111e-05
chr6	64472049	64472502	-2.54138	6.17843e-05
chr8	122953909	122954197	-2.54108	0.00701475
chr4	166482924	166483177	-2.53937	0.00792262
chr2	78177019	78177284	-2.53589	0.00617534
chr6	101785214	101785441	-2.52991	0.00931193
chr12	78679974	78680382	-2.52896	0.00499054
chr8	97679817	97680112	-2.52651	0.0203948
chr14	60142031	60142251	-2.52237	0.0165089
chr4	46397426	46397788	-2.52122	0.00296267
chrX	71256593	71256787	-2.51964	0.0376358
chr17	1456888	1457250	-2.51908	0.00034062
chrX	51699800	51700111	-2.51831	0.00381497
chr4	45994997	45995316	-2.51745	0.0108521
chr2	229610958	229611200	-2.51581	0.0138381
chr9	137202619	137202848	-2.51354	0.00125606
chr11	59599022	59599262	-2.51134	0.00296407
chr20	9234219	9234643	-2.50965	0.000164153
chr12	117284104	117284509	-2.50851	0.000455832
chr12	98165416	98165734	-2.50776	0.00123426
chr3	21082529	21082831	-2.50593	0.0196745
chr16	84482614	84482841	-2.50553	0.00451889
chr14	96754722	96755069	-2.50429	0.00141663
chr2	21442131	21442409	-2.50111	0.00344473
chr6	89899806	89900033	-2.49859	0.0314312
chr5	72154408	72154792	-2.49583	0.00440483
chr14	96095653	96096019	-2.49465	0.000555826
chr8	57894075	57894930	-2.49177	6.2396e-06
chr1	35628067	35628415	-2.4902	0.00312414
chr4	75919901	75920128	-2.48793	0.0134148
chr7	93212799	93213314	-2.4879	0.000272368
chr2	161995718	161996001	-2.48759	0.00191606
chrX	106722691	106722934	-2.48473	0.0100365
chr22	38243104	38243347	-2.4838	0.00946589
chrX	126533218	126533547	-2.48147	0.0073598
chr10	5831376	5831697	-2.47999	0.000572567
chr11	115687970	115688204	-2.47734	0.00329003
chr3	7601970	7602274	-2.47578	0.00152874
chr16	88965494	88965821	-2.47535	0.00164371
chr9	18456690	18456923	-2.47452	0.00669514
chr10	70316605	70316843	-2.47432	0.00159104
chr13	106851790	106852151	-2.47398	0.00133991
chr2	151120064	151120742	-2.47362	7.79877e-05
chr15	42226698	42226988	-2.47122	0.00177827
chr2	131100106	131100379	-2.46188	0.00533618
chr9	29145195	29145499	-2.46109	0.0123526
chr14	33063469	33063835	-2.4592	0.0015344
chr18	52230629	52230904	-2.45848	0.0139596
chr20	38874860	38875094	-2.45696	0.0105643
chr12	63814568	63814798	-2.45545	0.00978723
chr2	145845535	145845696	-2.45535	0.0296447
chr2	172759254	172760083	-2.45495	1.34271e-06
chr17	60920122	60920649	-2.45226	0.000434906
chr9	78539954	78540392	-2.45172	0.000266552
chr19	56157979	56158206	-2.45031	0.00988642
chr16	89947971	89948258	-2.44741	0.000841066
chr2	154482907	154483207	-2.44737	0.00191606
chr13	98216952	98217270	-2.44668	0.000322332
chr12	104581300	104581529	-2.44367	0.00564248
chr6	35183847	35184113	-2.44311	0.0138193
chr8	59443956	59444189	-2.44275	0.00686918
chr4	47798268	47798617	-2.44178	0.00221512
chr6	61628307	61628776	-2.44171	2.23881e-05
chr17	48310827	48311558	-2.44132	0.000456052
chr11	35485532	35485781	-2.43857	0.00574162
chr16	67093211	67093767	-2.43788	0.000348623
chr14	82149097	82149344	-2.43755	0.0204519
chr6	42742501	42742728	-2.43724	0.0025296
chr8	142044223	142044609	-2.43723	0.00107534
chr9	90129461	90129770	-2.43641	0.00366446
chr18	58102833	58103150	-2.43383	0.00354583
chr5	41389489	41389719	-2.43306	0.0255739
chr7	30970658	30970961	-2.43198	0.000440625
chr12	33483339	33483740	-2.43128	0.00217456
chr1	210489544	210489821	-2.43053	0.00147343
chr1	187718354	187718592	-2.4279	0.0182665
chr3	115843156	115843799	-2.42739	3.82454e-05
chr1	107447222	107447555	-2.41687	0.000695594
chr6	48828400	48828894	-2.41556	0.000135189
chr3	5946916	5947378	-2.41546	0.000108873
chr8	25336551	25337020	-2.41529	7.09192e-05
chr19	9630369	9630732	-2.41335	0.00262197
chr13	71149061	71149400	-2.4122	0.00380124
chr18	75828485	75828725	-2.41155	0.0102903
chr13	85229586	85229846	-2.4112	0.0252994
chr5	133244385	133244618	-2.41062	0.0126675
chr2	224996463	224996799	-2.4079	0.0015344
chr7	115461255	115461886	-2.40748	1.30399e-05
chr12	98294112	98294397	-2.4021	0.00673553
chr7	95629110	95629565	-2.40188	0.000322332
chr11	61496043	61496364	-2.40188	0.00192833
chr20	61334332	61334608	-2.39908	0.00259959
chr6	67698497	67698922	-2.3977	0.000107168
chr13	106810378	106810589	-2.39768	0.00818388
chr10	121961411	121961822	-2.39766	0.000583382
chr9	119114486	119114811	-2.39723	0.00437863
chr2	136104962	136105332	-2.39622	0.00128148
chr2	164314524	164314958	-2.39451	0.00127855
chr7	80046954	80047405	-2.39441	0.00016672
chr16	52492967	52493266	-2.39431	0.023965
chr12	6363809	6364088	-2.39398	0.00858687
chr7	44534114	44534460	-2.38961	0.000344798
chrX	45903510	45903954	-2.38957	0.00273977
chr8	138518480	138519086	-2.38657	4.31337e-06
chr1	72279970	72280281	-2.38393	0.00452608
chr5	133302252	133302504	-2.38275	0.0121033
chr17	73798055	73798494	-2.38249	6.83283e-05
chr11	29963610	29963982	-2.38228	0.00594106
chr4	14675465	14675758	-2.38196	0.00437863
chr9	114141895	114142261	-2.37932	0.000195005
chr4	134053156	134053534	-2.3791	0.00194726
chr18	50030293	50030559	-2.37889	0.0124474
chrX	16155620	16155911	-2.3761	0.0125829
chr9	95689162	95689450	-2.37562	0.00263136
chr7	85528251	85528470	-2.375	0.0286388
chr3	39015344	39015702	-2.37488	0.00151859
chr17	33982958	33983240	-2.3735	0.0134559
chr8	14226525	14226820	-2.36969	0.00380351
chr3	44397110	44397477	-2.3691	0.00352222
chr21	33152452	33152707	-2.36857	0.0121288
chr8	107215382	107215610	-2.36842	0.0120598
chr10	26265751	26266610	-2.36754	2.9787e-06
chr19	47683989	47684231	-2.36266	0.0355712
chr4	105092947	105093397	-2.3624	0.0165089
chr15	78429494	78429816	-2.36132	0.000613134
chr10	47346760	47347152	-2.361	0.00231509
chr6	100147712	100148005	-2.3583	0.00995716
chr19	28836356	28836662	-2.35826	0.000183528
chr17	72123138	72123587	-2.35573	0.00100465
chr4	45120176	45120417	-2.35411	0.023714
chr4	89213306	89213539	-2.35281	0.0149158
chr3	70030458	70030685	-2.35237	0.037009
chr1	119728998	119729179	-2.35227	0.00485868
chr10	76116122	76116296	-2.34776	0.040872
chr8	14054209	14054492	-2.34722	0.0169963
chr12	82671256	82671584	-2.34701	0.0232009
chr2	162461355	162461929	-2.3457	4.31598e-05
chr11	13386466	13386909	-2.34375	0.000459929
chr8	63565839	63566186	-2.34234	0.00283606
chr15	98010040	98010230	-2.34195	0.0119546
chr12	114278048	114278259	-2.34069	0.0242396
chr6	56242468	56242695	-2.33917	0.0377243
chr8	59107507	59107763	-2.33871	0.00585963
chr22	37870306	37870723	-2.33832	0.00266597
chr9	68536702	68536980	-2.33788	0.00551407
chr2	181629289	181629574	-2.33785	0.0149158
chr12	127745935	127746083	-2.33748	0.0385293
chr1	72157739	72158120	-2.33719	0.000594264
chr2	165210415	165210660	-2.33631	0.0114647
chr5	159182854	159183081	-2.3356	0.0173513
chr4	161800048	161800238	-2.33536	0.0334519
chr2	180969977	180970530	-2.3351	6.67516e-05
chr3	10629242	10629520	-2.32998	0.00568575
chr1	92990740	92991173	-2.32571	0.000214851
chr22	38093482	38094133	-2.32327	0.000112147
chr4	84618445	84618897	-2.32287	0.00155375
chr6	168159497	168159889	-2.32253	0.00062299
chr3	127172951	127173153	-2.3201	0.024024
chr1	10253799	10254054	-2.31902	0.0101348
chr4	134602650	134603002	-2.31899	0.00556135
chr9	84265781	84266527	-2.31891	0.000450385
chr8	18963595	18964027	-2.31851	0.00187753
chr19	42157336	42157852	-2.31786	8.31682e-06
chr14	32332671	32333287	-2.31635	3.06854e-05
chr15	68631734	68632115	-2.31578	0.00163434
chr11	30070376	30070736	-2.31529	0.00878063
chr18	67726760	67727419	-2.31494	1.05894e-05
chrX	24544589	24545257	-2.31447	5.2014e-05
chr10	18400147	18400664	-2.31158	0.000313328
chr1	9892460	9892955	-2.311	0.000428146
chr5	138954957	138955545	-2.31035	8.10142e-06
chr8	35317287	35317707	-2.30896	0.00381497
chr2	219514138	219514534	-2.30771	0.00395869
chr7	104028119	104028357	-2.30672	0.0265093
chr2	6765041	6765317	-2.30631	0.0106572
chr10	118592894	118593530	-2.30611	0.000460425
chr2	43943973	43944627	-2.30468	7.36116e-06
chr9	69797777	69798003	-2.30336	0.0435007
chr8	100457591	100457983	-2.30191	0.000746673
chr21	36175854	36176086	-2.30163	0.00125147
chr16	75632589	75633466	-2.30066	0.000166977
chr14	77325052	77325436	-2.29991	0.00052591
chr10	75626986	75627253	-2.29949	0.00466495
chr15	26383722	26384089	-2.29938	0.00220612
chrX	137095937	137096358	-2.29799	0.00356012
chr10	103554845	103555340	-2.29767	0.00031752
chr6	113564376	113564782	-2.2966	0.00100226
chr1	77065735	77066038	-2.29608	0.00654585
chr12	128551271	128551649	-2.29509	0.00167609
chr10	102462911	102463188	-2.29345	0.0170903
chr3	168117952	168118210	-2.29299	0.015849
chr11	92892872	92893121	-2.28985	0.00396867
chr13	63110376	63110675	-2.28479	0.0221005
chr14	27739773	27740136	-2.28436	0.0149688
chr2	25401499	25402047	-2.28372	0.00315294
chr16	71965279	71965600	-2.28337	0.00661314
chr20	21509467	21509762	-2.28234	0.0148348
chr2	157557427	157557608	-2.27975	0.0405378
chr4	96293788	96294226	-2.27924	0.00118485
chr11	106921657	106921964	-2.27823	0.00942013
chr4	112823748	112824003	-2.27539	0.043948
chr2	135630661	135630889	-2.27372	0.038314
chr8	13618771	13618945	-2.27338	0.0243134
chr6	37543579	37543827	-2.27174	0.0110991
chr1	209725698	209726032	-2.26983	0.00262197
chr12	91954519	91954892	-2.26926	0.00228902
chr13	38945497	38945882	-2.26916	0.00250646
chr7	8918818	8919181	-2.26904	0.00431078
chr4	160511179	160511342	-2.26836	0.0423602
chr9	131697931	131698209	-2.26547	0.0035692
chr15	61480272	61480758	-2.26325	0.000434906
chr6	45803129	45803356	-2.26273	0.0278277
chr3	84486900	84487501	-2.26054	0.000746673
chr17	48468050	48468283	-2.26028	0.0277087
chr11	89465954	89466349	-2.25944	0.00127855
chr8	138522069	138522349	-2.25913	0.0212795
chr13	89807743	89807986	-2.2589	0.0124474
chr2	196591390	196592057	-2.25763	0.000133486
chr16	84272011	84272807	-2.25698	2.67423e-05
chr7	127702157	127702566	-2.25536	0.000760235
chr5	114679101	114679659	-2.25496	0.000206497
chr7	40644886	40645291	-2.25313	0.00446143
chr12	80798264	80798637	-2.25054	0.00202299
chr16	74186581	74186936	-2.24961	0.00923312
chr12	100883432	100883667	-2.24834	0.00519562
chr1	181202420	181202988	-2.24808	0.00104625
chr10	73418352	73418709	-2.24784	0.0137958
chr2	64489472	64489708	-2.24699	0.0107838
chr2	40147361	40147681	-2.24697	0.00356012
chr1	247105243	247105633	-2.24571	0.00487587
chr8	74194987	74195214	-2.24466	0.0426309
chr16	13292860	13293366	-2.24319	4.98791e-05
chrX	49844509	49844874	-2.24187	0.00315294
chr2	60270492	60270719	-2.24002	0.00474936
chr9	89503505	89503760	-2.23958	0.0161651
chr16	57089454	57089778	-2.23885	0.00220762
chr2	83514465	83514908	-2.23808	0.00131031
chr8	129643654	129643912	-2.23706	0.0079031
chr16	12285144	12285500	-2.23424	0.0083467
chr5	155150307	155150603	-2.23424	0.00662104
chr7	101446092	101446564	-2.234	0.000605083
chrY	19130721	19131030	-2.23382	0.00471339
chr3	103696979	103697261	-2.23321	0.0272425
chr4	59195912	59196168	-2.23242	0.0230978
chr11	112481811	112482226	-2.23116	0.00062299
chr2	21138150	21138664	-2.23045	0.00189324
chr20	59016036	59016602	-2.22789	5.31308e-05
chr7	144934875	144935207	-2.22546	0.0310762
chr1	14535620	14536670	-2.22378	4.1896e-06
chr1	177054515	177054759	-2.22301	0.00575092
chr7	38200749	38200997	-2.2223	0.00814548
chr4	169628887	169629301	-2.21882	0.00296572
chr11	109507943	109508558	-2.21843	0.00114422
chr9	79871783	79872080	-2.21811	0.0103829
chr10	101450313	101450978	-2.21806	0.00034062
chr17	33864771	33865358	-2.21741	0.000547163
chr12	122488927	122489474	-2.21741	0.000671624
chr2	24885928	24886201	-2.21739	0.00503637
chr3	157120473	157121000	-2.21699	8.31682e-06
chr8	58877483	58877716	-2.21379	0.0202593
chr11	73053884	73054439	-2.21348	0.00220066
chr7	40941542	40941769	-2.21329	0.0239366
chr8	81180011	81180254	-2.21315	0.0188918
chr10	93218261	93218614	-2.21288	0.00120618
chr7	73528413	73528681	-2.21092	0.00617534
chr6	88709947	88710312	-2.21057	0.00208281
chr17	47992310	47992578	-2.20985	0.00515422
chr8	123733455	123733741	-2.20877	0.00701363
chr6	101015406	101015912	-2.2079	0.000591873
chr13	111572861	111573485	-2.20755	8.10142e-06
chr21	35263905	35264192	-2.20715	0.0261545
chr17	52995283	52995523	-2.20526	0.0240545
chr11	36137073	36137398	-2.20525	0.00179415
chr10	55498718	55499180	-2.20279	0.00014042
chr15	71634627	71635313	-2.20051	0.00042944
chr1	107532242	107532706	-2.19928	0.000408731
chr3	104909035	104909735	-2.1992	0.000214851
chr4	163558506	163558895	-2.19841	0.00126377
chr7	93203467	93203969	-2.19803	0.000654397
chr6	89071021	89071629	-2.19796	0.0005383
chr7	51241065	51241292	-2.19716	0.0300828
chr12	77150307	77150685	-2.19682	0.00449232
chr6	6367944	6368377	-2.19433	0.00305081
chr5	78546497	78547118	-2.19383	8.98436e-05
chr6	47301897	47302542	-2.19045	1.22817e-05
chr17	14070390	14070867	-2.18936	0.000676384
chr1	165858317	165858654	-2.18933	0.000901746
chr2	158599078	158599639	-2.18555	0.000671624
chr3	78833007	78833251	-2.18244	0.0115542
chr3	4036218	4036437	-2.1817	0.0108795
chr12	92021345	92021705	-2.18064	0.00926941
chr11	45242624	45243185	-2.17999	0.000983398
chr11	109931036	109931263	-2.17899	0.0347066
chr1	227765972	227766719	-2.17884	1.22817e-05
chr6	144834695	144835115	-2.17749	0.000734053
chr8	80197969	80198336	-2.17726	0.00877509
chr2	130744523	130744946	-2.1771	0.000339166
chr8	28811894	28812147	-2.17617	0.00838799
chr1	95850839	95851208	-2.17509	0.0140543
chr14	77965881	77966278	-2.17489	0.00362166
chr20	48791066	48791297	-2.17485	0.00265304
chr1	176826233	176826960	-2.1738	7.16088e-05
chr3	156478793	156479360	-2.17345	9.87657e-05
chr16	55145460	55145747	-2.17152	0.0223674
chr13	28849272	28849513	-2.17072	0.0358951
chr6	3139091	3139584	-2.1707	0.00030903
chr11	124079527	124079911	-2.17059	0.0108521
chr2	174952609	174952891	-2.16908	0.0130231
chr4	156503030	156503793	-2.16901	7.55903e-06
chr9	31983681	31984398	-2.16862	0.000841066
chr1	208559739	208560223	-2.168	9.92708e-05
chr6	100059256	100059783	-2.1676	0.00121025
chr8	103428185	103429106	-2.16755	0.000254613
chr12	123960805	123961248	-2.1675	0.00220612
chr7	93205716	93206196	-2.16748	0.0032031
chr7	131623186	131623500	-2.16615	0.0114411
chrX	115492963	115493468	-2.16595	0.0017139
chr19	1674051	1674349	-2.16548	0.00296572
chr14	80848070	80848384	-2.16537	0.00787094
chr1	235714064	235714491	-2.16488	0.00417935
chr19	18872067	18872486	-2.16465	0.000606257
chr5	35741064	35741499	-2.16409	0.00834566
chr1	85490309	85490659	-2.16372	0.0027548
chr8	74930461	74930696	-2.16327	0.0230424
chr9	123125817	123126585	-2.16318	3.29763e-06
chr6	61621458	61621721	-2.16297	0.0130571
chr1	101064742	101065132	-2.16086	0.00154112
chr14	84937638	84937908	-2.15997	0.0309785
chr20	16295772	16296332	-2.15828	0.000821608
chr3	845365	845752	-2.15777	0.0106973
chr6	101059942	101060315	-2.15764	0.00260006
chr13	50389769	50390164	-2.15662	0.00599097
chr16	20803462	20804087	-2.15605	0.000367545
chr2	218996934	218997255	-2.15581	0.00227081
chr7	118370020	118370381	-2.15312	0.0220651
chr20	60903744	60904049	-2.15249	0.00872359
chr2	147243874	147244142	-2.15201	0.037545
chr14	85362521	85362836	-2.15197	0.0146665
chr13	52118714	52119062	-2.15184	0.0022825
chr10	33530736	33531189	-2.15163	0.00968368
chr14	71121947	71122229	-2.15056	0.00544917
chr6	115919821	115920088	-2.15028	0.0242562
chr14	76640884	76641204	-2.15013	0.00853671
chr4	144576654	144577080	-2.14962	0.00634657
chr2	123791823	123792155	-2.14728	0.00182106
chr18	79799069	79799255	-2.14407	0.0163236
chr7	144439541	144440348	-2.14388	3.82454e-05
chr10	22447060	22447369	-2.14286	0.00550117
chr6	145763803	145764193	-2.14153	0.0119818
chr7	77199186	77199480	-2.14097	0.0260335
chr15	75181765	75182596	-2.14053	0.00020591
chr9	109205640	109205903	-2.14046	0.0102225
chr4	89073021	89073351	-2.13921	0.00268105
chr6	35049933	35050160	-2.13919	0.0190903
chr1	13826743	13827240	-2.13897	0.00536529
chr4	99157552	99157804	-2.13819	0.0128763
chr15	95444984	95445310	-2.13811	0.00372864
chr12	5852809	5853109	-2.13778	0.0220101
chr3	5572319	5572641	-2.13774	0.0169228
chr13	44012997	44013220	-2.13716	0.0394658
chr5	38719138	38719437	-2.13532	0.00669133
chr16	21104625	21104852	-2.13464	0.0209981
chr3	153142928	153143362	-2.1341	0.00118242
chr16	12245962	12246324	-2.13403	0.00897252
chr6	131958892	131959168	-2.13309	0.0069841
chr18	36454796	36455267	-2.13181	0.000416784
chr6	110445211	110445639	-2.13146	0.000795517
chr14	49218731	49219101	-2.13102	0.0140383
chr8	117980721	117980964	-2.1305	0.0188837
chr10	17907654	17908102	-2.12969	0.00389033
chr16	71999989	72000412	-2.12825	0.00686918
chr2	160371350	160371577	-2.12715	0.0193177
chr5	159619821	159620104	-2.1271	0.00356012
chr20	48377875	48378228	-2.12576	0.00941225
chr4	16639815	16640110	-2.12551	0.0215251
chr4	187274233	187274446	-2.12523	0.0449375
chr4	160713723	160713972	-2.12406	0.0138381
chr8	87916104	87916376	-2.12259	0.0473081
chr7	44147293	44147737	-2.11997	0.00308107
chr17	59405711	59406077	-2.11981	0.00153775
chr11	57453543	57453977	-2.11961	0.000205139
chr4	128385869	128386283	-2.11929	0.000814218
chr9	78678078	78678448	-2.11835	0.0111546
chr14	92849085	92849307	-2.11809	0.0193885
chr3	143693091	143693549	-2.11794	0.00485416
chr15	78062855	78063657	-2.11784	0.000510115
chr5	6856625	6857047	-2.1173	0.00249194
chr5	61732297	61732614	-2.11704	0.0130571
chr11	123137399	123137710	-2.11657	0.00426991
chr8	129136024	129136412	-2.11612	0.00885081
chr1	76309914	76310489	-2.11427	0.000299796
chr2	198726116	198726515	-2.11373	0.0112115
chr7	139065368	139065634	-2.1126	0.00317705
chr4	12544440	12544670	-2.11161	0.0298854
chr13	101098262	101098561	-2.11156	0.0147647
chr16	51424367	51424591	-2.1112	0.0276909
chr2	9233493	9233825	-2.10999	0.00214006
chr20	41476206	41476528	-2.10992	0.00852592
chr3	140004200	140004493	-2.10921	0.00338808
chr3	62601669	62602248	-2.10879	0.00034062
chr4	58603135	58603352	-2.10726	0.045026
chr2	102115194	102115597	-2.10715	0.00164371
chr1	18072224	18072541	-2.10611	0.00591016
chr8	93717849	93718094	-2.10591	0.025862
chr9	32422399	32422762	-2.10464	0.00551407
chr1	193549094	193549364	-2.10436	0.037009
chr1	28266046	28266346	-2.10391	0.0192148
chr10	92204202	92204637	-2.10204	0.00396867
chr14	48760619	48760923	-2.10147	0.0140492
chr15	48393666	48393893	-2.10125	0.015204
chr2	3598262	3598551	-2.10094	0.00976917
chr4	162126661	162127080	-2.09962	0.00434798
chr12	129114526	129114904	-2.09906	0.000506556
chr9	118998386	118998715	-2.09899	0.028797
chr16	86818965	86819493	-2.09811	0.000180589
chr7	90761154	90761407	-2.09511	0.031121
chr3	55345871	55346151	-2.09508	0.0162871
chr16	12230127	12230751	-2.09499	5.09298e-05
chr3	87878462	87878760	-2.09487	0.00739896
chr10	124946795	124947376	-2.09432	0.000144358
chr9	17627677	17628016	-2.09419	0.00591623
chr2	120160355	120160743	-2.09379	0.00778687
chr2	159083737	159084044	-2.09271	0.0110677
chr5	112583284	112583628	-2.09232	0.00897252
chr18	24199412	24199601	-2.09053	0.0369402
chr8	134931400	134931637	-2.08981	0.00960429
chr8	86210064	86210351	-2.0898	0.00995953
chr17	61366746	61367307	-2.08918	0.000221453
chr7	125516345	125516567	-2.08858	0.0213879
chr12	89263366	89263620	-2.08831	0.00993094
chr10	114556466	114556995	-2.08767	0.000415585
chrX	65676137	65676489	-2.08764	0.0130571
chr8	5135193	5135421	-2.08728	0.0130849
chr18	60206459	60206707	-2.08639	0.0282604
chr1	195241074	195241409	-2.08577	0.00433485
chr11	56031555	56031933	-2.08303	0.00478536
chr6	23566397	23566674	-2.08296	0.0056556
chr13	36885819	36886279	-2.08263	0.000294605
chr20	16072732	16073161	-2.08245	0.0161651
chr9	130988828	130989400	-2.08192	0.000492518
chr5	158698370	158698625	-2.07936	0.0430726
chr17	67542520	67543100	-2.07926	0.00151859
chr11	122843261	122843514	-2.07825	0.00296572
chr1	166032161	166032564	-2.07773	0.00296407
chr4	120918170	120918483	-2.07572	0.00513412
chr6	5730005	5730232	-2.07323	0.0138381
chr10	76197441	76197668	-2.07277	0.0161799
chr7	1713837	1714136	-2.07264	0.00630298
chr6	77072602	77073194	-2.07229	0.00282698
chr12	67710563	67710790	-2.07215	0.0263655
chr10	82491574	82492174	-2.07175	0.000434906
chr13	81293722	81294028	-2.07134	0.0305598
chr9	28999142	28999485	-2.06962	0.0293288
chr2	5020482	5020819	-2.06823	0.0136517
chr15	26628240	26628467	-2.06787	0.0210532
chr15	71654648	71655168	-2.06786	0.00153321
chr11	131793858	131794112	-2.06678	0.0208538
chr7	18855903	18856205	-2.0665	0.00581454
chr14	85596641	85596946	-2.06639	0.00806409
chr7	93226259	93226703	-2.06611	0.00581454
chr14	29220043	29220424	-2.06588	0.0190789
chr4	114907146	114907930	-2.06581	0.00446143
chr4	125925567	125926177	-2.06554	0.00306847
chr1	75188906	75189267	-2.06442	0.00450974
chr6	104630427	104630878	-2.06431	0.00302523
chr11	109301146	109301531	-2.06431	0.00390017
chr3	130729161	130729493	-2.06398	0.0103829
chr7	38623603	38623900	-2.0639	0.00717219
chr17	74762965	74763398	-2.06219	0.00450646
chr1	89989793	89990329	-2.06208	0.00236705
chr1	187629027	187629472	-2.06205	0.000586614
chr1	195373738	195374313	-2.0605	0.00812236
chr22	45413500	45413877	-2.05912	0.00218803
chr2	42903695	42904458	-2.05807	5.67278e-05
chr4	115234832	115235088	-2.05741	0.0184198
chr3	157356465	157356844	-2.05721	0.0130714
chr6	135681318	135681812	-2.05719	0.0031022
chr8	135141751	135142014	-2.05702	0.00902479
chr11	113457147	113457501	-2.05684	0.0100365
chr4	151983804	151984342	-2.05603	0.000863936
chr9	131654956	131655426	-2.05434	0.00213677
chr11	110120456	110120683	-2.05355	0.0487453
chr13	79742938	79743286	-2.05351	0.0087442
chr12	97035156	97035590	-2.05322	0.000734053
chr10	63544437	63544783	-2.05217	0.00592854
chr6	81491510	81491868	-2.05195	0.0125051
chr10	7814956	7815231	-2.05182	0.00758457
chr6	1214425	1214760	-2.05155	0.00325417
chr4	75054808	75055053	-2.05023	0.0460427
chr6	126030065	126030326	-2.04783	0.023123
chr12	42507546	42507893	-2.04783	0.0119546
chr4	106953084	106953317	-2.04777	0.01463
chr3	35204964	35205253	-2.04719	0.0188659
chr14	102684274	102684589	-2.04715	0.00634031
chr1	204848610	204848988	-2.04646	0.00446348
chr15	95374175	95374692	-2.04503	0.00711649
chr5	143680798	143681306	-2.04502	0.000635264
chr8	13799073	13799512	-2.04487	0.00315778
chr21	14325705	14325969	-2.04446	0.0260172
chr1	210531213	210531555	-2.04424	0.00701363
chr9	29211297	29211524	-2.04375	0.032526
chr18	43531539	43531816	-2.04327	0.0233517
chr1	235455526	235456023	-2.04305	0.00381497
chr22	26956331	26956709	-2.04259	0.000287841
chr6	19976282	19976683	-2.04144	0.000421394
chr6	97731916	97732349	-2.04126	0.00651972
chr12	54765627	54765836	-2.04101	0.0348874
chr7	37331615	37332156	-2.04057	0.00036946
chr18	25042598	25042964	-2.04007	0.00259417
chr5	89539356	89539595	-2.03896	0.0225104
chr4	47167153	47167396	-2.03848	0.00529804
chr11	20698072	20698464	-2.03749	0.00220612
chr8	101638328	101638671	-2.03725	0.00914198
chr16	6528222	6528620	-2.03713	0.00265304
chr2	164890808	164890957	-2.03621	0.0356402
chr7	73454407	73454793	-2.03538	0.00206727
chr6	108102975	108103446	-2.03502	0.00433485
chr7	92119363	92119666	-2.03436	0.00641807
chr6	48664931	48665292	-2.03386	0.0108323
chr4	5724072	5724399	-2.03351	0.0158066
chr8	131364076	131364466	-2.03334	0.00260404
chr4	163814248	163814475	-2.0327	0.0387997
chr2	34177946	34178682	-2.03251	0.0015054
chr1	241470243	241470801	-2.03093	0.00206727
chr4	6221434	6221729	-2.03003	0.0382994
chr6	136618108	136618650	-2.02948	0.000416784
chr9	10254462	10255049	-2.02921	0.00076645
chr16	20371266	20371671	-2.02826	0.00838672
chr7	134431774	134432131	-2.02807	0.0105889
chr12	63439948	63440237	-2.02804	0.0232009
chr9	91420320	91420547	-2.02789	0.037009
chr19	411994	412561	-2.02776	0.000734053
chr6	884715	884979	-2.02639	0.0130635
chr22	44597691	44597921	-2.0257	0.0330582
chr1	245060748	245061259	-2.02512	0.00124563
chr9	112823396	112823623	-2.02509	0.0184166
chr1	15738742	15738985	-2.02491	0.023714
chr4	38094182	38094689	-2.02466	0.00259539
chr1	179384106	179384421	-2.02391	0.0204073
chr16	76749283	76749605	-2.02382	0.0112115
chr4	46586801	46587051	-2.0224	0.0134148
chr17	2928352	2928993	-2.02226	0.000128807
chr3	164418475	164418852	-2.02097	0.0105643
chr4	36968866	36969544	-2.02078	0.00281334
chr9	124350873	124351497	-2.02067	0.000428146
chr1	40244962	40245219	-2.02052	0.0312867
chr15	61318293	61318609	-2.02017	0.00995953
chr3	15563089	15563506	-2.02016	0.00284557
chr8	92103356	92103845	-2.01961	0.00214006
chr13	107064899	107065273	-2.01843	0.00592665
chr13	76503907	76504254	-2.01828	0.0361418
chr15	71445013	71445582	-2.01722	0.00142278
chr1	75277688	75278007	-2.01713	0.0134148
chr15	91315623	91316079	-2.01675	0.000758921
chr13	35309778	35310037	-2.01653	0.0292369
chr3	30060393	30060724	-2.01571	0.0137494
chr8	31810936	31811310	-2.01522	0.00317705
chr8	117574591	117574920	-2.01482	0.0386749
chr5	86532425	86532820	-2.01402	0.0161562
chr10	82661622	82662058	-2.01224	0.00449232
chr8	66170723	66171209	-2.01069	0.000900288
chr14	26383420	26383677	-2.00965	0.0375734
chr12	109517595	109517822	-2.00962	0.0450898
chr5	34606463	34606710	-2.00902	0.0124016
chr11	34929810	34930251	-2.00622	0.000734053
chr22	48287260	48287534	-2.00363	0.00903712
chr9	21446968	21447306	-2.00335	0.0101669
chr10	113293249	113293588	-2.0032	0.00380351
chr11	19863689	19864086	-2.00302	0.0169273
chr18	73522053	73522403	-2.00292	0.014968
chr3	18189273	18189460	-2.00284	0.0244655
chr7	41055323	41055593	-2.00284	0.00697336
chr22	30474930	30475354	-2.00176	0.000613134
chr4	161521870	161522343	-2.00174	0.000114683
chr12	23380575	23380909	-2.00121	0.0273019
chr16	82040379	82040638	-2.00089	0.0366621
chr10	69348789	69349137	-2.00028	0.00533618
chr15	61457598	61457950	-2.00004	0.0260335
chr8	65338294	65338742	-1.99985	0.00411546
chr5	111681417	111681676	-1.99976	0.0218716
chr18	45167007	45167509	-1.99922	0.00126839
chr11	57497893	57498120	-1.99831	0.0130922
chr10	19960866	19961125	-1.99749	0.024629
chr5	6504962	6505429	-1.99742	0.00034062
chr9	1979112	1979314	-1.99617	0.0355843
chr7	119685586	119686011	-1.99558	0.00437863
chr10	109976753	109976998	-1.99555	0.0160418
chr14	26820127	26820472	-1.99411	0.0137245
chr5	14560289	14560528	-1.9938	0.0109911
chr4	172047871	172048306	-1.99346	0.00392065
chr13	75377040	75377406	-1.99202	0.00602491
chr2	106269753	106270289	-1.99157	0.00437863
chr2	207215229	207215709	-1.99156	0.000567435
chr15	27545509	27545754	-1.99139	0.0157085
chr4	8134364	8134763	-1.99127	0.00881161
chr13	114260029	114260421	-1.99112	0.0067154
chr3	73474132	73474468	-1.9911	0.00503281
chr3	60370659	60371241	-1.99007	0.0129505
chr8	41331041	41331405	-1.98976	0.00233574
chr8	98080116	98080548	-1.98772	0.00129675
chr3	185995011	185995283	-1.98772	0.0437436
chr4	85459701	85460117	-1.98758	0.00515318
chr5	125274894	125275435	-1.9875	0.00266898
chr22	33460426	33460694	-1.98721	0.0114235
chr20	58590197	58590598	-1.98714	0.00481888
chr18	40031829	40032176	-1.98711	0.0245113
chr14	90041050	90041280	-1.9866	0.0208679
chr14	100363107	100363414	-1.9865	0.0144612
chr7	125057988	125058338	-1.98627	0.0101822
chr1	218671525	218671775	-1.98577	0.00838672
chr22	41078500	41078877	-1.98539	0.00653432
chr5	155270039	155270737	-1.98182	0.000318664
chr8	59015064	59015411	-1.98004	0.0130714
chr17	64099188	64099438	-1.97954	0.0325561
chr12	93346834	93347217	-1.97909	0.0190317
chr12	32698327	32698708	-1.9785	0.0106572
chr4	56684497	56684843	-1.9778	0.00948349
chr4	156509373	156509603	-1.97764	0.0388377
chr12	65585518	65585912	-1.97751	0.00526003
chr1	237316368	237316785	-1.97695	0.00392065
chr18	42675856	42676429	-1.97688	0.00291891
chr6	52594357	52594571	-1.9768	0.0438672
chr15	33955994	33956441	-1.97663	0.00137883
chr6	90854413	90854832	-1.9758	0.00738995
chr8	51114924	51115431	-1.97497	0.0273126
chr3	62818323	62818823	-1.97472	0.00370986
chr7	68558568	68558846	-1.97433	0.00583223
chr11	35735983	35736350	-1.97403	0.00351314
chr6	39669217	39669530	-1.97293	0.0210475
chr2	219327653	219327917	-1.97288	0.00696161
chr4	7575533	7576285	-1.97165	0.000410077
chr10	50808329	50808742	-1.97079	0.00226702
chr10	54204641	54205103	-1.97016	0.00644794
chr12	25985353	25985732	-1.96952	0.00249622
chr21	39676119	39676579	-1.96947	0.00062299
chr11	45263018	45263482	-1.96945	0.00354437
chr8	137737764	137738155	-1.96941	0.00535302
chrX	124719094	124719540	-1.96858	0.00183747
chr6	131646225	131646508	-1.96817	0.0270868
chr1	204735148	204735358	-1.96773	0.0238649
chr5	169765544	169765806	-1.96688	0.0145105
chr11	109729831	109730172	-1.96672	0.00534136
chr8	137750091	137750557	-1.96582	0.0053582
chr5	146797310	146797537	-1.96526	0.037422
chr16	51221997	51222383	-1.96458	0.00130616
chr6	135124129	135124969	-1.96451	0.00127859
chr2	107197539	107197832	-1.96223	0.00818995
chr11	112905853	112906280	-1.96215	0.0032082
chr3	34175748	34176115	-1.96207	0.00963694
chr8	29905487	29905778	-1.96183	0.013547
chr1	174605100	174605516	-1.96097	0.0154304
chr13	101979707	101980129	-1.96061	0.0119546
chr18	75455904	75456035	-1.95941	0.0355774
chr18	75678735	75679166	-1.95906	0.00882236
chr8	84604169	84604507	-1.95812	0.0432684
chr10	66702145	66702380	-1.95712	0.0373912
chr20	21981969	21982310	-1.95569	0.00501753
chr15	42574234	42574732	-1.95452	0.00437863
chr6	3135599	3136102	-1.9544	0.00392065
chr12	110042374	110042824	-1.95383	0.00220066
chr20	40019302	40019950	-1.95366	0.000579226
chr7	38396973	38397241	-1.95294	0.0206967
chr14	34164472	34164833	-1.95249	0.0434074
chr2	144201156	144202304	-1.95234	0.000250052
chr16	86523799	86524384	-1.95169	0.000891965
chr2	8364727	8364994	-1.95147	0.0297519
chr13	65493311	65493587	-1.95072	0.0121288
chr20	46279146	46279514	-1.95065	0.00519589
chr5	96381497	96381915	-1.9498	0.00107538
chr1	74526716	74527379	-1.94896	0.000542173
chr1	70018617	70018932	-1.94879	0.034701
chr12	50806167	50806581	-1.94791	0.0010461
chr13	37594684	37594939	-1.94758	0.0409031
chr13	57131103	57131523	-1.94662	0.0175453
chr10	45529663	45530084	-1.94602	0.0309039
chr10	118722387	118722828	-1.94581	0.00151859
chr2	166609164	166609554	-1.94549	0.00149265
chr22	42770044	42770451	-1.9441	0.0209423
chr15	39719282	39719509	-1.94406	0.0308095
chr6	103768581	103768808	-1.9435	0.0323958
chr1	203275125	203275468	-1.94285	0.00396866
chr13	28798866	28799246	-1.94248	0.00284398
chr1	66349315	66349812	-1.94227	0.0168451
chr4	118351703	118352071	-1.94226	0.00444242
chr7	137389994	137390589	-1.94219	0.00220066
chr4	174870175	174870721	-1.94208	0.000832827
chr2	52441322	52441569	-1.9418	0.0204936
chr1	81460762	81461072	-1.94152	0.0293332
chr4	84503082	84503341	-1.94149	0.0281705
chr4	114399014	114399231	-1.9398	0.0337107
chr4	26039346	26039995	-1.93967	0.00216201
chr7	113799888	113800440	-1.9382	0.000367545
chr3	82568897	82569296	-1.93779	0.00674393
chr8	35583690	35583934	-1.93657	0.0396236
chr10	52774552	52774971	-1.93599	0.0015344
chr5	41629946	41630202	-1.93582	0.0108521
chr12	111151689	111151964	-1.93562	0.0335234
chr7	85840536	85840944	-1.93382	0.0102348
chr13	95576306	95576985	-1.93357	0.000531305
chr17	65179085	65179435	-1.93253	0.00342109
chr18	55932734	55932968	-1.932	0.00644794
chr9	131167351	131167615	-1.93177	0.0256273
chr7	8638059	8638326	-1.93136	0.0225165
chr7	113846264	113846628	-1.93103	0.0243194
chr20	16647795	16648417	-1.93004	0.00238212
chr7	139116988	139117395	-1.92933	0.00796443
chr2	17304681	17305081	-1.92902	0.0130713
chr1	59635306	59635533	-1.92852	0.0434556
chr3	196787702	196788174	-1.9282	0.00282698
chr11	103537063	103537368	-1.92769	0.0126863
chr4	182022852	182023259	-1.92756	0.00449232
chr1	15179133	15179517	-1.92716	0.0127878
chr20	9224232	9224547	-1.92663	0.0110677
chr7	65955707	65955955	-1.92616	0.0339756
chr3	22013629	22013970	-1.92567	0.024988
chr13	82160047	82160516	-1.92512	0.00968368
chr6	37516802	37517247	-1.92405	0.00308375
chr10	124508976	124509298	-1.92395	0.0101892
chr16	17154342	17154619	-1.92393	0.0247419
chr1	217617288	217617820	-1.92087	0.0202308
chr6	108312475	108313012	-1.92029	0.0023006
chr5	120083832	120084143	-1.92007	0.00670195
chr10	114045329	114045960	-1.91999	0.00173262
chr18	56807967	56808232	-1.91978	0.0182019
chr19	1907857	1908272	-1.91941	0.0165799
chr5	79535605	79535802	-1.91893	0.0491702
chr4	100629738	100630027	-1.91876	0.0135518
chr2	235000667	235001338	-1.91873	0.000219707
chr16	49934075	49934376	-1.91801	0.0142185
chr12	119072477	119072813	-1.91764	0.0227814
chr2	155070478	155070705	-1.91742	0.0477486
chr8	124689957	124690184	-1.91734	0.0137003
chr22	34993610	34994028	-1.91708	0.00557922
chr20	41477901	41478238	-1.91689	0.0381654
chr12	33826102	33826549	-1.91645	0.00452608
chr1	74599457	74599888	-1.91557	0.00485416
chr9	86246103	86246339	-1.9155	0.0210176
chr10	25765511	25765853	-1.91539	0.0441594
chr2	223696656	223697062	-1.91405	0.0101503
chr1	203639171	203639515	-1.9139	0.00746633
chr3	63495672	63496173	-1.91366	0.0104206
chr3	127775531	127775735	-1.91288	0.048351
chr17	73682642	73683193	-1.91275	0.00218803
chr2	126576335	126576568	-1.91241	0.0210532
chr18	78769661	78770090	-1.91204	0.00696161
chr6	25669997	25670877	-1.91136	7.839e-05
chr5	138960151	138960522	-1.91122	0.000984601
chr5	125209620	125209946	-1.9091	0.00255482
chr3	26796617	26797166	-1.90849	0.00145704
chr9	31578894	31579412	-1.90847	0.00468057
chr10	123478159	123478560	-1.90841	0.00901221
chr20	22523508	22524682	-1.90819	2.59905e-05
chr21	29454000	29454420	-1.90708	0.0226911
chr17	62934143	62934395	-1.90703	0.0404027
chr12	113557855	113558117	-1.90604	0.0335835
chr13	84515449	84515810	-1.90592	0.0170498
chr3	194169037	194169350	-1.90526	0.0179444
chr13	94384304	94384580	-1.90459	0.0226335
chr17	73722174	73722502	-1.90447	0.0199037
chr8	40229620	40229895	-1.90401	0.0496866
chr6	115830764	115831407	-1.9037	0.00247674
chr17	39925327	39925788	-1.90338	0.00869954
chr11	122706162	122706650	-1.90295	0.00349788
chr2	105884377	105884897	-1.9025	0.00172862
chr9	18759878	18760384	-1.90199	0.00305081
chr19	1871181	1871701	-1.90185	0.00103697
chr16	76748803	76749062	-1.90179	0.0272262
chr16	49969510	49969937	-1.90112	0.0087442
chr5	9787792	9788718	-1.90094	0.000259007
chr6	72850396	72850863	-1.90078	0.00246336
chr14	30497150	30497377	-1.90076	0.0294825
chr7	1289839	1290066	-1.89999	0.044673
chr1	215636258	215636677	-1.89966	0.00686918
chr1	14281224	14281415	-1.89911	0.0306333
chr13	37616074	37616390	-1.89738	0.0250933
chr10	51075454	51075741	-1.89707	0.04164
chr9	134058324	134058606	-1.89698	0.013612
chr2	124211568	124211795	-1.89647	0.0260238
chr7	94034058	94034471	-1.89637	0.00330574
chr8	672434	672926	-1.89628	0.00100507
chr7	34843997	34844427	-1.89618	0.0138381
chr8	53361664	53361884	-1.89602	0.0387772
chr5	21830585	21830812	-1.89544	0.0377243
chr5	14721998	14722403	-1.89539	0.00472541
chr4	173239299	173239612	-1.89536	0.0224245
chr2	182169630	182169922	-1.89525	0.0363501
chr9	85039029	85039256	-1.89387	0.025752
chr4	142706367	142706683	-1.89379	0.020741
chr11	45848738	45848972	-1.89358	0.0246148
chrX	24187600	24187904	-1.89227	0.01513
chr4	142940687	142941060	-1.89214	0.00532587
chr3	22481425	22481773	-1.89055	0.0147647
chr6	167799328	167799669	-1.89016	0.00745894
chr1	77347086	77347472	-1.88951	0.00752743
chr13	51000694	51001016	-1.8866	0.0136209
chr10	66572724	66573063	-1.88621	0.0258674
chr13	30956584	30957065	-1.88597	0.00126839
chr20	22633475	22633725	-1.88542	0.0156971
chr4	88216354	88216843	-1.88541	0.000246801
chr10	27908093	27908831	-1.88508	0.00266898
chr8	104258366	104258737	-1.88141	0.0044921
chr19	40283708	40284111	-1.88105	0.00431991
chr10	95464282	95464531	-1.88031	0.0423359
chr6	147060718	147061324	-1.88003	0.00377134
chr3	198027004	198027366	-1.87993	0.0184166
chr4	41784235	41784498	-1.87813	0.0333434
chr17	11242592	11242843	-1.87796	0.0376055
chr10	7475249	7475719	-1.87759	0.0114876
chr5	109325443	109325846	-1.87665	0.0119546
chr12	120978375	120978714	-1.87534	0.00383663
chr13	100943122	100943569	-1.87498	0.00131031
chr20	36146266	36146635	-1.87489	0.0100365
chr2	180763359	180763947	-1.87484	0.00151859
chr5	112333354	112333548	-1.8745	0.0261396
chr1	74328880	74329284	-1.87344	0.0204073
chr2	189959605	189959868	-1.87316	0.0376411
chr3	149401449	149401814	-1.87297	0.0290755
chr20	10050507	10050811	-1.87201	0.0325831
chr5	2154715	2155140	-1.87189	0.00546504
chr6	70909536	70909955	-1.87026	0.00156809
chr8	29773478	29773720	-1.87017	0.00959835
chr2	83462842	83463258	-1.86957	0.00395869
chr12	2082366	2082828	-1.8692	0.0100711
chr2	235334771	235335060	-1.86703	0.0439816
chr2	203916172	203916541	-1.86679	0.0044921
chr12	104341188	104341496	-1.86613	0.0136982
chr5	116881999	116882595	-1.8653	0.000983398
chr8	101635989	101636436	-1.86526	0.0249813
chr9	34688714	34688941	-1.86389	0.0270651
chr4	88097374	88097731	-1.86311	0.0108444
chr16	1833093	1833411	-1.86234	0.033993
chr10	111999887	112000190	-1.86219	0.0221229
chr11	119108839	119109103	-1.86119	0.0116678
chr12	32672027	32672437	-1.86002	0.00591743
chr10	82696440	82696768	-1.8591	0.0249472
chr10	8366437	8366751	-1.85902	0.022423
chrX	70220385	70220733	-1.85879	0.0112948
chr12	97228400	97229195	-1.85842	0.00155375
chr12	44708200	44708608	-1.85804	0.0214275
chr8	121958635	121958959	-1.85791	0.0341851
chr1	231920254	231920498	-1.85768	0.0430706
chr16	76195675	76196150	-1.85745	0.0034695
chr7	82559438	82559704	-1.85687	0.0204073
chr2	226874934	226875178	-1.85607	0.0325831
chr13	66656959	66657567	-1.8543	0.000586614
chr5	114701991	114702722	-1.85336	0.0019525
chr8	41334162	41334416	-1.85318	0.0353333
chr12	47088028	47088502	-1.85161	0.000301393
chr11	36403767	36404127	-1.85155	0.00420817
chr14	72776822	72777313	-1.85149	0.0010092
chr7	80520154	80520751	-1.85076	0.000788006
chr3	60240590	60240903	-1.85046	0.0462424
chr1	187517300	187518023	-1.84974	0.000242704
chr1	35629024	35629548	-1.84932	0.00228524
chr8	137999986	138000217	-1.84853	0.0480807
chr7	28729269	28729764	-1.84836	0.00247674
chr4	16745925	16746299	-1.84756	0.00807093
chr11	59960556	59961011	-1.84742	0.00342109
chr6	127195803	127196164	-1.84703	0.0110434
chr8	29774097	29774351	-1.84679	0.0312867
chr2	150796352	150796586	-1.8459	0.0439816
chr14	73747869	73748194	-1.84573	0.0159595
chr2	197007746	197007987	-1.84569	0.0301388
chr9	36530342	36530674	-1.84568	0.0260335
chr19	13633136	13633429	-1.84561	0.0243194
chr17	11622474	11622754	-1.84522	0.0115542
chr7	141208397	141208624	-1.84517	0.0329667
chr9	109828290	109828660	-1.84488	0.0186741
chr1	184492236	184492501	-1.84403	0.0488707
chr16	49512087	49512371	-1.843	0.0218832
chr7	125149169	125149503	-1.8405	0.00968454
chr5	122916510	122916936	-1.84035	0.0029095
chr5	133317865	133318275	-1.83969	0.00719531
chr6	100444916	100445380	-1.83813	0.0130571
chr1	48918059	48918264	-1.83778	0.0326062
chr8	60848043	60848660	-1.83699	0.00259539
chr12	128974397	128974793	-1.83655	0.0112559
chr3	194573880	194574121	-1.83497	0.0229829
chr12	23810350	23810594	-1.83493	0.0417237
chr13	34157198	34157611	-1.83488	0.00546054
chr10	77332066	77332355	-1.83321	0.0114707
chr10	132102981	132103288	-1.83303	0.0268495
chr14	41705798	41706044	-1.83262	0.0282482
chr17	72306651	72307027	-1.83124	0.030207
chr9	117919517	117920039	-1.83123	0.00998455
chr8	103220979	103221270	-1.83065	0.0226563
chr13	111653855	111654200	-1.83054	0.0241742
chr20	23925051	23925367	-1.83015	0.0167972
chr17	74011959	74012230	-1.82955	0.0175649
chr1	44682000	44682620	-1.82661	0.000710472
chr16	88928256	88929398	-1.82647	0.00037106
chr18	79934461	79935037	-1.82472	0.000332371
chr1	65799543	65799993	-1.82449	0.0044921
chr6	162336774	162337248	-1.82449	0.00993094
chr3	127997892	127998322	-1.82404	0.00393777
chr12	130987324	130987650	-1.82339	0.0134338
chr10	10967074	10967478	-1.82291	0.00419289
chr11	102242109	102242531	-1.82255	0.00592665
chr8	138402377	138402647	-1.82139	0.0353765
chr1	111733181	111733472	-1.82124	0.0126863
chr20	63896646	63896908	-1.82094	0.0462031
chr5	116154828	116155373	-1.82014	0.00446974
chr8	102968618	102969115	-1.81887	0.00041573
chr12	123109718	123110142	-1.81869	0.0103784
chr13	97425535	97425869	-1.81812	0.0223674
chr15	89373771	89374280	-1.81766	0.00303449
chr4	35029973	35030205	-1.81739	0.0299385
chr16	27894481	27894889	-1.81662	0.00569228
chr8	105989663	105990134	-1.81649	0.00294647
chr13	33127113	33127509	-1.81645	0.0103949
chr3	195894804	195895154	-1.81626	0.0107095
chr7	116906256	116906711	-1.81616	0.00497038
chr17	8563348	8563867	-1.81616	0.0128445
chr19	29787442	29787759	-1.81531	0.0333813
chr15	36107016	36107295	-1.81512	0.0235293
chr2	216796112	216796356	-1.8144	0.0152204
chr8	59030351	59030902	-1.81415	0.000876811
chr14	78504883	78505295	-1.81399	0.019379
chr18	58225459	58225764	-1.8119	0.0160418
chr19	38877793	38878197	-1.81155	0.0114647
chr3	40615830	40616197	-1.81128	0.0233342
chr14	84236155	84236423	-1.81068	0.0414599
chr14	100693881	100694369	-1.81037	0.00797011
chr2	158214536	158214769	-1.80999	0.0487346
chr16	85047088	85047375	-1.80983	0.0222135
chr4	4486954	4487390	-1.80936	0.00303949
chr16	17283271	17283639	-1.80908	0.0154708
chr4	103854066	103854526	-1.80802	0.0188992
chr1	32321602	32322261	-1.80773	0.000345256
chr1	229842952	229843286	-1.80653	0.00591016
chr5	97484552	97485158	-1.80592	0.00125147
chr19	11265741	11266101	-1.80509	0.0218832
chr18	27447213	27447898	-1.80483	0.00248445
chr3	50206053	50206377	-1.80475	0.0246148
chr15	67785465	67785736	-1.80356	0.0437823
chr2	128768060	128768353	-1.80316	0.045197
chr16	51905094	51905449	-1.80239	0.0302748
chr22	33718035	33718356	-1.80206	0.0154119
chr11	130238251	130238593	-1.80177	0.036261
chr2	237939241	237939702	-1.80162	0.00495023
chr13	71368304	71368854	-1.80142	0.00324599
chr7	74018267	74018640	-1.80121	0.00738995
chr16	88617411	88617695	-1.8004	0.0168024
chr2	201504745	201505216	-1.79972	0.00268844
chr7	91504911	91505282	-1.79912	0.0214233
chr12	30437565	30438080	-1.79839	0.00245562
chr7	124275380	124275742	-1.79753	0.0188698
chr6	70909026	70909342	-1.7971	0.0312867
chr3	97817954	97818302	-1.79592	0.0494248
chr3	132248524	132248786	-1.79562	0.0366621
chr8	60136006	60136386	-1.79497	0.0111401
chrX	25873196	25873629	-1.79491	0.0196182
chr16	54512708	54513530	-1.79491	0.00637941
chr3	59798310	59798986	-1.7949	0.000737877
chr5	123164000	123164375	-1.79425	0.0108323
chr9	24072706	24073906	-1.79418	0.00034062
chr3	139940730	139940963	-1.79416	0.0368642
chr15	77449537	77450086	-1.79308	0.0011429
chr3	51919073	51919573	-1.79233	0.0125792
chr10	122139758	122140076	-1.79222	0.0260335
chr14	53963585	53964003	-1.79216	0.0170416
chr5	51803483	51803849	-1.79184	0.0496148
chrX	25009275	25009903	-1.79042	0.00430364
chr10	2145958	2146217	-1.78985	0.0225165
chr1	39272355	39272631	-1.78944	0.00457815
chr1	67764531	67764820	-1.78919	0.0263655
chr17	52419279	52419822	-1.78903	0.0036662
chr13	21481257	21481695	-1.78878	0.0220101
chr2	54871567	54872204	-1.78816	0.000900288
chr3	170482695	170483221	-1.78692	0.00193288
chr6	134029535	134029887	-1.7864	0.00446348
chr10	69578062	69578405	-1.78529	0.00960429
chr3	158840000	158840363	-1.78522	0.00960429
chr3	48946248	48946797	-1.78513	0.00238835
chr18	56400829	56401111	-1.78511	0.00852592
chr9	37806244	37806547	-1.78437	0.040123
chr17	34556939	34557210	-1.78366	0.0100822
chr3	37545023	37545345	-1.78365	0.0491702
chr7	147008693	147008930	-1.78265	0.0360432
chr14	33566105	33566363	-1.78236	0.0457664
chr7	101124789	101125072	-1.78217	0.0210176
chr9	130707234	130707564	-1.78172	0.00596683
chr7	127619688	127620006	-1.78128	0.0317023
chr2	29353067	29353366	-1.78105	0.0318624
chr10	3114948	3115175	-1.78066	0.0482708
chr10	34046527	34047061	-1.78032	0.00923312
chr7	25952497	25952822	-1.7803	0.0181645
chr13	64551797	64552534	-1.78004	0.00373704
chr8	124673524	124673767	-1.7794	0.025862
chr6	87102077	87102539	-1.77937	0.00312414
chr12	77549172	77549655	-1.77884	0.00457815
chr11	29824825	29825190	-1.77877	0.0163243
chrX	133856748	133857093	-1.77807	0.048845
chr9	69580211	69580702	-1.77773	0.0221229
chr8	77207538	77207904	-1.77706	0.0344706
chr12	81078675	81079004	-1.7768	0.0148768
chr12	111503216	111503427	-1.77632	0.0490337
chr18	53070975	53071264	-1.77588	0.0476552
chr8	21050664	21051021	-1.77585	0.0144951
chr1	96510942	96511366	-1.77577	0.0159833
chr2	159484487	159485026	-1.77488	0.00557922
chr12	104609001	104609308	-1.77438	0.0238649
chr2	114006362	114006890	-1.77401	0.00293224
chr9	130731327	130731694	-1.77359	0.0101178
chr10	58082429	58082758	-1.77334	0.0189273
chr18	35143664	35144003	-1.77234	0.0459913
chr7	28747065	28747326	-1.77132	0.0156636
chr4	128649789	128650046	-1.77115	0.0369956
chr3	54969762	54970017	-1.77096	0.0196745
chr2	196669194	196669525	-1.77036	0.0226326
chr22	43998699	43999135	-1.7703	0.0149901
chr3	22016285	22016547	-1.77019	0.0289569
chr12	16489302	16489645	-1.76974	0.00452608
chr3	187221436	187221797	-1.76937	0.0125166
chr19	43752196	43752529	-1.76922	0.0130635
chr9	38358655	38358909	-1.76896	0.0303073
chr2	152386875	152387440	-1.76877	0.00581454
chr12	114260619	114261244	-1.76866	0.00551727
chr5	672663	673083	-1.76864	0.0140454
chr13	92719759	92720363	-1.7686	0.0034695
chr4	166308854	166309136	-1.76848	0.0349275
chr14	58663610	58664073	-1.76839	0.012458
chr9	22516672	22517147	-1.76806	0.0118334
chr19	42163168	42163500	-1.76766	0.0366324
chr21	37845624	37845883	-1.76745	0.0423873
chr18	58103393	58103620	-1.76732	0.0459913
chr2	154214746	154215500	-1.76687	0.000734053
chr1	175841853	175842305	-1.7665	0.00663989
chr6	119493964	119494550	-1.76616	0.000734053
chr19	512690	513237	-1.76571	0.0156088
chr10	123274334	123274776	-1.7652	0.0101268
chr10	112721834	112722310	-1.76494	0.0205126
chr21	43590254	43590799	-1.76459	0.00696161
chr20	21522657	21523427	-1.7645	0.000676384
chr2	137527518	137527948	-1.7644	0.0142037
chr13	37404336	37404563	-1.76426	0.0467951
chr10	76251477	76252355	-1.76394	0.000798227
chr1	98929380	98929928	-1.76361	0.00772527
chr14	69876876	69877128	-1.76204	0.0458754
chr7	103487420	103487847	-1.76181	0.00526003
chr1	36269291	36269734	-1.76116	0.00373533
chr16	56514006	56514587	-1.7611	0.0119546
chr4	56004201	56004641	-1.76027	0.0158848
chr1	213519002	213519699	-1.76006	0.00214006
chr22	25627481	25627784	-1.7597	0.0116678
chr20	16191412	16192009	-1.75899	0.00381497
chr2	192677872	192678180	-1.75828	0.0364529
chr16	86294480	86294864	-1.75805	0.0027502
chr1	87808088	87808665	-1.75789	0.00135277
chr12	54591443	54592160	-1.75755	0.00178565
chr10	82981526	82981768	-1.7575	0.0472706
chr3	191878130	191878563	-1.75721	0.00601262
chr2	190863965	190864292	-1.75703	0.0245774
chr1	44640620	44640901	-1.75703	0.0230918
chr8	62657765	62658198	-1.75578	0.00946589
chr16	87382152	87382522	-1.75569	0.043492
chr5	100803350	100803776	-1.75525	0.0125829
chr10	34765945	34766485	-1.75421	0.0035594
chr11	72422441	72422980	-1.75389	0.00550117
chr10	75350347	75350691	-1.75387	0.00745779
chr3	101262953	101263436	-1.75276	0.00357485
chr17	81853747	81854144	-1.75245	0.00890251
chr3	42394506	42395107	-1.75204	0.00255962
chr4	78369682	78370059	-1.75129	0.0190205
chr1	163133723	163134252	-1.75083	0.00661314
chr17	48290326	48290645	-1.7508	0.0296239
chr13	84686928	84687194	-1.75072	0.0124474
chr2	10936267	10936576	-1.74959	0.0144732
chr5	171316556	171316932	-1.74955	0.0102903
chrX	54794823	54795091	-1.74899	0.0470919
chr3	194671230	194671442	-1.748	0.0400326
chr9	84873882	84874305	-1.74779	0.00789501
chr5	113291084	113291678	-1.74747	0.00214006
chr4	83323284	83323564	-1.74687	0.0376073
chr20	23436508	23436827	-1.7468	0.025156
chr10	122035210	122035548	-1.74668	0.0121316
chr8	92098523	92099024	-1.74585	0.00694592
chr11	31728413	31728979	-1.74488	0.00334056
chr5	120621190	120621539	-1.74385	0.0271083
chr16	8582945	8583531	-1.74352	0.00243932
chr8	58784450	58784903	-1.74302	0.00346341
chr5	107502840	107503274	-1.74188	0.00946979
chr1	82322846	82323133	-1.74157	0.0214275
chr17	4033898	4034196	-1.74137	0.0169506
chr2	115184486	115184950	-1.74088	0.0144634
chr12	79277956	79278317	-1.74071	0.0450898
chr1	93959511	93959964	-1.7406	0.0105866
chr1	205633574	205634030	-1.7405	0.0243897
chr1	231924263	231924491	-1.74012	0.0474879
chr7	38898380	38898726	-1.74009	0.0181438
chr12	103739300	103739537	-1.73958	0.0460427
chr8	119721839	119722439	-1.73899	0.000407452
chr9	117205649	117206160	-1.73879	0.00995953
chr13	46281957	46282249	-1.73872	0.0355472
chr12	108099671	108100009	-1.73783	0.0282791
chr17	45031653	45031978	-1.73767	0.0244892
chr22	44162572	44162821	-1.7374	0.0288564
chr12	33588879	33589307	-1.73736	0.00371104
chr10	105514069	105514436	-1.73733	0.00663989
chr8	79892613	79892982	-1.7368	0.00744807
chr14	80968742	80969178	-1.73654	0.0272262
chr9	107509410	107509586	-1.73417	0.0337456
chr5	163658725	163659231	-1.7337	0.0141298
chr6	157376852	157377301	-1.73358	0.00647754
chr6	56886106	56886547	-1.73325	0.00476494
chr6	46695825	46696121	-1.73316	0.0426309
chr4	40349836	40350170	-1.73255	0.0282791
chr15	94451461	94451966	-1.7322	0.00292417
chr6	19753777	19754427	-1.73149	0.000939465
chr1	39835906	39836330	-1.73148	0.00806409
chr18	66131607	66131938	-1.73083	0.0221229
chr2	75714622	75715039	-1.73041	0.00647754
chr16	23207343	23207920	-1.72987	0.00562475
chr16	78551726	78551984	-1.72795	0.0290183
chr7	113694776	113695416	-1.72691	0.00147343
chr5	155460092	155461005	-1.72682	0.00016672
chr5	155459267	155459831	-1.72626	0.024024
chr13	32205350	32205871	-1.7262	0.00243932
chr5	17100886	17101310	-1.7259	0.0152817
chr15	50415852	50416397	-1.72445	0.00137761
chr9	84136149	84136439	-1.72409	0.0134559
chr1	53526520	53527025	-1.72409	0.00235588
chr3	134594327	134594912	-1.72393	0.00903712
chr4	69781457	69782222	-1.72381	0.00147343
chr3	137509680	137510124	-1.72373	0.00375011
chr2	224607930	224608543	-1.72361	0.000613134
chr2	121825128	121825746	-1.72209	0.00305393
chr8	16023727	16023960	-1.72206	0.0465266
chr12	11540680	11541019	-1.72192	0.0429803
chr18	78192114	78192457	-1.72172	0.0309785
chr2	8802232	8802615	-1.72146	0.00890095
chr12	132491244	132491463	-1.72089	0.0483992
chr13	27929748	27930115	-1.72054	0.0417192
chr2	142445559	142446079	-1.71885	0.0044871
chr1	211148385	211148692	-1.71778	0.0199394
chr3	83780905	83781202	-1.71772	0.0440794
chr11	69808444	69808914	-1.7174	0.00839241
chr5	110363230	110363585	-1.71644	0.0247238
chr2	150060711	150061082	-1.71625	0.00627048
chr5	174576776	174577310	-1.71443	0.00808827
chr13	97445467	97445836	-1.71412	0.0150978
chr4	14867794	14868263	-1.71346	0.0161651
chr4	84626474	84627030	-1.71332	0.00620957
chr10	106558140	106558628	-1.71329	0.0118595
chr7	50196798	50197071	-1.71271	0.0331605
chr17	80760562	80761096	-1.7118	0.00104625
chr5	138457010	138457388	-1.71173	0.0353765
chr4	100929794	100930232	-1.71162	0.0170903
chr2	80035120	80035359	-1.71152	0.0345751
chr17	52821128	52821845	-1.71101	0.0101277
chr2	124683830	124684873	-1.70986	0.00446642
chr1	192489965	192490255	-1.70972	0.0407971
chr2	14716061	14717231	-1.70932	0.000314658
chr3	189713099	189713628	-1.70894	0.00231495
chr8	37190596	37191435	-1.7088	0.00016672
chr11	9516147	9516495	-1.7081	0.0375254
chr10	63719264	63719547	-1.70732	0.0233342
chr4	11752631	11753023	-1.70722	0.012455
chr10	110426156	110426640	-1.70649	0.00319727
chr9	29002340	29002676	-1.7054	0.0220516
chr17	29008604	29008970	-1.70527	0.0173426
chr6	64504554	64504939	-1.70488	0.0149622
chr6	11493123	11493409	-1.70402	0.042898
chr15	91200060	91200714	-1.70329	0.00265304
chr3	80297780	80298027	-1.70304	0.049917
chr5	37086320	37087046	-1.70285	0.00325417
chr14	56333660	56334198	-1.7028	0.00968368
chr6	161076087	161076415	-1.70142	0.0329841
chr12	43267825	43268158	-1.70079	0.0284707
chr16	56897470	56897783	-1.69969	0.0243308
chr10	16495806	16496524	-1.69964	0.000891965
chr12	33484569	33484979	-1.69901	0.0223048
chr6	48916430	48917124	-1.69862	0.00998916
chr2	27518455	27518871	-1.69797	0.00601262
chr2	21103564	21103894	-1.69757	0.0347755
chr19	1681072	1681512	-1.69634	0.0204134
chr4	4578948	4579269	-1.69621	0.0149158
chr3	131286027	131286474	-1.69614	0.00702116
chr1	234716372	234716637	-1.69564	0.0226911
chr9	6924982	6925709	-1.69451	0.00217456
chr9	119125851	119126372	-1.69423	0.00935005
chr9	100465757	100466324	-1.69361	0.00501753
chr18	41130875	41131269	-1.69348	0.0365912
chr16	8432205	8432467	-1.69317	0.0349275
chr8	20877220	20877547	-1.69282	0.0146748
chr1	87852326	87852717	-1.69282	0.0100365
chr10	81152696	81153212	-1.69271	0.0073598
chr6	84408048	84408364	-1.69268	0.0243282
chr8	3706985	3707564	-1.6916	0.0143078
chr2	80287773	80288091	-1.69154	0.018069
chr1	4755368	4755595	-1.69113	0.0439816
chr8	18972169	18972569	-1.68895	0.0327246
chr16	86883520	86883747	-1.68867	0.037009
chr16	66341262	66341602	-1.68857	0.0192521
chr18	46760950	46761453	-1.68787	0.00413108
chr1	176823994	176824336	-1.68763	0.0340817
chr9	74162629	74163050	-1.6874	0.0151492
chr12	66808545	66808852	-1.68711	0.0393238
chr2	21197304	21197594	-1.68666	0.0240195
chr3	188092548	188092915	-1.68554	0.0161651
chr14	72213549	72213831	-1.68524	0.023944
chr12	130043596	130044028	-1.68496	0.0125886
chr3	94966528	94966992	-1.68364	0.0102348
chr10	122555517	122555816	-1.68319	0.0301388
chr1	191368898	191369181	-1.68306	0.0255939
chr8	133851576	133852149	-1.68298	0.00308375
chr9	22214234	22214994	-1.68104	0.00127859
chr9	85377764	85378285	-1.68074	0.0296674
chr5	177507501	177507915	-1.68013	0.0226911
chr2	16712108	16712452	-1.67996	0.0312867
chrX	13500214	13500481	-1.67953	0.0473035
chr1	75417922	75418405	-1.67949	0.00555107
chr20	36470687	36471165	-1.67918	0.0204073
chr12	106321527	106321819	-1.67821	0.0450623
chr9	132192639	132193114	-1.67801	0.00746633
chrX	54708565	54708852	-1.6779	0.0488651
chr5	2900253	2900622	-1.67783	0.0226826
chr7	39540466	39540755	-1.67767	0.0261194
chr10	78260292	78260576	-1.67765	0.0221229
chr1	111161863	111162294	-1.67752	0.00478536
chr4	184776684	184777246	-1.67697	0.00223152
chr1	99052856	99053164	-1.67621	0.0199761
chrX	107726782	107727223	-1.67552	0.00796443
chr3	52466762	52467026	-1.67436	0.0247419
chr12	127590985	127591236	-1.67415	0.0203893
chr18	59881977	59882298	-1.67384	0.0127144
chr13	110244513	110244872	-1.67377	0.0431004
chrX	106718706	106719076	-1.671	0.0309501
chr3	177475328	177475676	-1.67074	0.0182665
chr16	2799860	2800287	-1.66963	0.00830288
chr18	77491842	77492378	-1.66918	0.00293986
chr3	50112550	50112910	-1.66879	0.0152204
chr2	198403894	198404150	-1.66867	0.0331604
chr2	207044373	207044695	-1.66863	0.0190532
chr8	128157176	128157802	-1.66776	0.00148683
chr1	12528198	12528685	-1.66677	0.00311386
chr12	12546369	12546771	-1.666	0.0131631
chr10	52652601	52652963	-1.66571	0.0410297
chr2	142718463	142718808	-1.6655	0.0420927
chr10	75450764	75450991	-1.66531	0.0304429
chr4	70586866	70587222	-1.66388	0.0161651
chr1	112189401	112189749	-1.66316	0.0407971
chr12	100936556	100937183	-1.66257	0.00302246
chr11	73233693	73234031	-1.66246	0.0255739
chr5	124824596	124825426	-1.66232	0.0143751
chr4	113141958	113142334	-1.66219	0.0117011
chr10	69577002	69577774	-1.66219	0.000835465
chr1	151013560	151013870	-1.6621	0.0146546
chr2	4090996	4091420	-1.66171	0.0136226
chr20	16028307	16028888	-1.66133	0.00924818
chr7	151428023	151428381	-1.66105	0.0141575
chr14	103445157	103445560	-1.66102	0.0170416
chr4	140237676	140238262	-1.66086	0.00888116
chr7	81471080	81471337	-1.6607	0.0116488
chr6	43267697	43267969	-1.65979	0.0318751
chr8	81121670	81122192	-1.6594	0.0161651
chrX	49877243	49877670	-1.65853	0.00640871
chr13	37899606	37900095	-1.65825	0.0118884
chr3	102671151	102671386	-1.65787	0.0375734
chr17	16425676	16426120	-1.65782	0.0310762
chr6	46468417	46468736	-1.65726	0.0487099
chr9	118296417	118296798	-1.65603	0.0234283
chr11	119854655	119854962	-1.65587	0.0300757
chr7	134892987	134893397	-1.6556	0.00647672
chr10	5516279	5516505	-1.65487	0.0300757
chr2	216860404	216861232	-1.65449	0.00546504
chr3	60489459	60489795	-1.65444	0.0487099
chr5	147083386	147083712	-1.65443	0.0208069
chr12	94170753	94171036	-1.65366	0.0374586
chr1	215793911	215794601	-1.65347	0.00478536
chr8	60401694	60401978	-1.6533	0.0355843
chr14	88613477	88614246	-1.65305	0.000381314
chr5	52491093	52492352	-1.65153	0.000312777
chr18	78768600	78769338	-1.65131	0.000577007
chr5	3153099	3153901	-1.65101	0.000671624
chr15	97736418	97736749	-1.65099	0.0255285
chr18	56661847	56662538	-1.65068	0.00210991
chr12	113372953	113373210	-1.65063	0.0226994
chr7	70371713	70372072	-1.65043	0.0272774
chr7	39084351	39084615	-1.65026	0.033095
chr5	5703233	5703721	-1.64974	0.0142185
chr18	40607551	40608134	-1.64973	0.00446348
chr4	29979763	29980233	-1.64899	0.0413919
chr4	176252270	176252621	-1.64899	0.0413919
chr5	106833276	106833783	-1.64896	0.00985822
chr2	200750365	200750793	-1.64832	0.0487099
chr3	127141790	127142382	-1.64824	0.00227015
chr8	25252448	25252802	-1.64777	0.0473081
chr7	47744022	47744433	-1.64731	0.015976
chr5	112854103	112854529	-1.64705	0.0067154
chr16	73549927	73550226	-1.64686	0.0223488
chr15	40830746	40831216	-1.6466	0.00547369
chr7	121639714	121640038	-1.64531	0.0423634
chr10	16491988	16492392	-1.64512	0.0102048
chr21	37082730	37083349	-1.64505	0.0147647
chr4	85244659	85245087	-1.64495	0.0154119
chr7	38634317	38634639	-1.6445	0.0221229
chr1	62241647	62242123	-1.64329	0.00485868
chr6	39339728	39340417	-1.64132	0.00312414
chr3	124521026	124521456	-1.64124	0.00441236
chr12	95966113	95966866	-1.64061	0.000613134
chr21	38123501	38124225	-1.64011	0.00320232
chr13	103517073	103517911	-1.63998	0.00322408
chr17	72501764	72502155	-1.63991	0.0138204
chr13	111481026	111481457	-1.63892	0.00534995
chr3	73472121	73473043	-1.63886	0.00152016
chr20	53800714	53801479	-1.63849	0.00200345
chr4	53671793	53672117	-1.63839	0.0265713
chr5	7336593	7337051	-1.63775	0.00480901
chr15	63402119	63402432	-1.63718	0.0364529
chrX	135578265	135578776	-1.63607	0.0234474
chr2	44580572	44581145	-1.63582	0.0110816
chr16	1426937	1427223	-1.63567	0.040892
chr9	68508430	68508825	-1.63496	0.00568575
chr16	84246534	84246992	-1.6348	0.00599097
chr2	207253036	207253428	-1.63384	0.011068
chr7	19377829	19378148	-1.6338	0.023913
chr17	33856046	33856273	-1.63283	0.04773
chr10	48484854	48485437	-1.63226	0.00551727
chrX	124929281	124929673	-1.63219	0.0379055
chr10	87618649	87619409	-1.63136	0.000694261
chr16	20638814	20639133	-1.63126	0.0405306
chr3	2160584	2161232	-1.63112	0.00384517
chr10	36422849	36423323	-1.63091	0.00215538
chr2	144402217	144402702	-1.63048	0.0121288
chr2	53519798	53520430	-1.63042	0.00733655
chr18	45169037	45169393	-1.63017	0.0170903
chr5	127355452	127355733	-1.62984	0.0440065
chr1	213245414	213245707	-1.62929	0.0450223
chr2	187819564	187819970	-1.62842	0.0125741
chr1	165258987	165259622	-1.62822	0.00134288
chr1	230728870	230729195	-1.62774	0.0348403
chr10	6920277	6920900	-1.62767	0.00166084
chr16	54817519	54817795	-1.62751	0.044943
chr4	47694401	47694656	-1.62742	0.0290183
chr2	212535995	212536267	-1.62729	0.0304927
chr2	236876463	236876976	-1.62714	0.00873483
chr8	11518903	11519246	-1.62706	0.0311093
chr18	40109285	40109661	-1.62644	0.0249813
chr5	176733424	176733773	-1.62642	0.0178539
chr2	151760138	151760444	-1.62642	0.0406293
chr12	104056640	104056950	-1.62475	0.0257699
chr2	123486378	123486769	-1.62463	0.025829
chr6	147769544	147769904	-1.62431	0.0385275
chr11	18457553	18457854	-1.62429	0.0276576
chr12	64730431	64730953	-1.62385	0.0115542
chr2	38690865	38691092	-1.62374	0.0327882
chr4	153564649	153565008	-1.62351	0.0379966
chr8	139854894	139855360	-1.62274	0.0161651
chr5	179534474	179535012	-1.62152	0.00381497
chr17	33733160	33733499	-1.62063	0.0283385
chr11	29280749	29281070	-1.6205	0.0282791
chr8	17185642	17186214	-1.61909	0.00288231
chr15	67168395	67168771	-1.61903	0.0132504
chr16	82639247	82640180	-1.61898	0.00231614
chr7	7529250	7529726	-1.61841	0.0174803
chr3	104127843	104128293	-1.61836	0.0149158
chr13	109847815	109848150	-1.61813	0.0179529
chr1	215780179	215780454	-1.61705	0.0486988
chr2	154482118	154482489	-1.61646	0.0257332
chr11	61601548	61602001	-1.61604	0.0068688
chr13	94415332	94415787	-1.61575	0.0470919
chr16	55621809	55622203	-1.61542	0.00783776
chr8	37239488	37240034	-1.61471	0.0198583
chr11	131325146	131325590	-1.61469	0.0182938
chr8	74748583	74749054	-1.61437	0.0247419
chr12	119869024	119869374	-1.61433	0.0130571
chr10	36362291	36362642	-1.61411	0.0462031
chr6	157985412	157986405	-1.61392	0.000378979
chr6	6366928	6367227	-1.61347	0.0364021
chr8	97870853	97871330	-1.61301	0.00812236
chr21	37881842	37882465	-1.6129	0.00544917
chr2	79832662	79833011	-1.6119	0.0328237
chr11	39817261	39817719	-1.61138	0.024629
chr6	74183026	74183335	-1.61134	0.016131
chr1	1421087	1421467	-1.6112	0.0165089
chr12	81206390	81206715	-1.61118	0.0482674
chr5	120790426	120790913	-1.61099	0.0331391
chr3	187667415	187668065	-1.61058	0.00654585
chr12	69349960	69350330	-1.61051	0.0375966
chr15	52670112	52670452	-1.61028	0.0368899
chr13	55751469	55751977	-1.6101	0.0186741
chr13	26584925	26585673	-1.60994	0.0120227
chr7	38681815	38682770	-1.60926	0.00309547
chr8	57823840	57824156	-1.60887	0.0499857
chr2	77405747	77406228	-1.60863	0.0467951
chr12	109550244	109550534	-1.60851	0.0324222
chr3	181313237	181313720	-1.60773	0.00368713
chr21	15710335	15710732	-1.6077	0.0408314
chr8	78612847	78613181	-1.60698	0.0417237
chr3	102182108	102182456	-1.60666	0.0126784
chr4	79315882	79316299	-1.60601	0.0155431
chr17	64223379	64223617	-1.60599	0.0482674
chr10	74921632	74921986	-1.60563	0.0367099
chr11	82790681	82791071	-1.60557	0.006478
chr2	44667090	44667447	-1.60544	0.0168451
chr6	2565595	2565841	-1.60535	0.0281008
chr8	87958308	87958858	-1.60496	0.0204073
chr9	104889604	104890029	-1.60481	0.00982111
chr10	76114034	76115070	-1.60387	0.00129911
chr7	73618379	73618834	-1.60274	0.00701363
chr12	96916985	96917507	-1.60151	0.0129892
chr14	91394092	91394696	-1.60148	0.00952383
chr7	79880345	79880783	-1.60128	0.0257762
chr7	26583105	26583562	-1.60018	0.00717219
chr3	7241696	7242218	-1.59889	0.0198947
chr12	56122633	56123165	-1.59806	0.00968368
chr1	163886702	163887036	-1.59724	0.0323133
chr5	93601757	93602132	-1.59697	0.034205
chr3	197590472	197590906	-1.59685	0.00903712
chr2	241550368	241550779	-1.59671	0.00915858
chr12	58504410	58504864	-1.59645	0.0401833
chr3	59606140	59606578	-1.596	0.0213248
chr13	82344860	82345332	-1.59522	0.0154304
chr9	16458617	16458944	-1.59484	0.034701
chr13	106602061	106602621	-1.59442	0.00566845
chr3	20055058	20055466	-1.59335	0.0436665
chr7	40403530	40403993	-1.59331	0.0122548
chr21	34865190	34865720	-1.59306	0.00283606
chr1	56327824	56328134	-1.59189	0.0287299
chr1	12368754	12369076	-1.59183	0.0398507
chr9	132040441	132040738	-1.5916	0.0349275
chr4	108271996	108272416	-1.59092	0.0363768
chr17	57714805	57715095	-1.59091	0.028198
chr18	70417745	70418202	-1.59075	0.0389059
chr10	91838244	91838566	-1.5904	0.0324043
chr14	68374572	68374901	-1.59006	0.0418479
chr6	149463808	149464246	-1.58952	0.0203164
chr3	139597799	139598382	-1.58898	0.0111241
chr5	2310181	2310759	-1.58866	0.00246979
chr9	85392817	85393137	-1.58813	0.034701
chr10	81790785	81791152	-1.58785	0.0225655
chr3	110260081	110260518	-1.58745	0.0340838
chr11	116869691	116870082	-1.58743	0.0348403
chr18	37107792	37108542	-1.58734	0.00620957
chr20	40003914	40004527	-1.58724	0.0116475
chr22	48428335	48428767	-1.58669	0.00819457
chr4	170420196	170420719	-1.5859	0.00778249
chr4	14693347	14693771	-1.58503	0.0207598
chr21	37802617	37803078	-1.5843	0.00841113
chr6	164185391	164185765	-1.58362	0.0101669
chr1	90840424	90840676	-1.58354	0.0436033
chr5	23185215	23185862	-1.58314	0.00160282
chr1	61092623	61092928	-1.58277	0.0433711
chr7	36939876	36940226	-1.58227	0.0296233
chr12	86333060	86333356	-1.58213	0.0334406
chr4	78800075	78800637	-1.58168	0.0124936
chr14	90573764	90574158	-1.58134	0.0138066
chr1	22637013	22637400	-1.58088	0.0158512
chr6	11066855	11067124	-1.58014	0.0356402
chr11	32110869	32111306	-1.58012	0.0219223
chr15	95454817	95455141	-1.57859	0.0379195
chr21	46326097	46326511	-1.57851	0.0147963
chr10	34633464	34633922	-1.57849	0.0184166
chr9	96644012	96644572	-1.57833	0.00496644
chr13	75960011	75960487	-1.57824	0.00437863
chr1	201055516	201056142	-1.57818	0.00615062
chr11	125262185	125262590	-1.57767	0.0174703
chr10	93874323	93874790	-1.57675	0.012458
chr18	40108619	40109104	-1.57618	0.0225655
chr2	181784492	181784874	-1.57529	0.0216294
chr3	54966974	54967396	-1.57429	0.00214006
chr11	44868820	44869126	-1.57364	0.0450429
chr7	129346991	129347357	-1.57358	0.034701
chr16	13245692	13246170	-1.57357	0.0154184
chr4	138098240	138098545	-1.57323	0.0474159
chr3	59685482	59685748	-1.57302	0.0497267
chrX	25536320	25536660	-1.57177	0.0492642
chr6	166655845	166656446	-1.57128	0.0115542
chr14	76574181	76574793	-1.57102	0.00553724
chr16	23540324	23540599	-1.57096	0.0255939
chr20	24755671	24756068	-1.57095	0.0208538
chr17	43418513	43418887	-1.57075	0.0395535
chr12	115794692	115795229	-1.57059	0.00769076
chr6	116448873	116449459	-1.57015	0.00501753
chr15	70324007	70324381	-1.56989	0.0344706
chr2	126289992	126290551	-1.5695	0.0174092
chr3	64368236	64368927	-1.56808	0.00147046
chr3	42066568	42067122	-1.56716	0.0034695
chr5	24547067	24547489	-1.566	0.0220101
chr4	28314342	28314720	-1.56574	0.0190789
chr16	1197336	1197582	-1.56486	0.0468766
chr8	13333778	13334281	-1.5645	0.00477653
chr12	131534906	131535340	-1.56439	0.0288131
chr8	15013955	15014279	-1.5641	0.0452021
chr12	117486100	117486282	-1.56379	0.0380921
chr8	97363598	97363907	-1.5636	0.0243112
chrX	19513348	19513751	-1.56357	0.046152
chr5	759086	759373	-1.56258	0.0121033
chr17	6305228	6305838	-1.56254	0.0274282
chr4	175440937	175441420	-1.56254	0.0408314
chr22	33563535	33563924	-1.56148	0.0383531
chr18	13399303	13400220	-1.56146	0.00449232
chr6	152208081	152208596	-1.5589	0.014083
chr14	26356039	26356478	-1.55864	0.0355472
chr3	183155446	183155872	-1.55704	0.0282791
chr13	102097548	102098006	-1.55556	0.0298854
chr1	112342551	112343050	-1.55509	0.00529804
chr1	161943565	161944094	-1.55223	0.00818388
chr2	48479880	48480418	-1.55153	0.0110474
chr2	29749299	29749575	-1.55138	0.0389376
chr2	42026683	42027115	-1.55136	0.0216738
chr3	81406327	81406606	-1.55119	0.0389059
chr4	163977261	163977523	-1.55113	0.0469086
chr2	180413285	180413736	-1.54983	0.0174027
chr22	37454709	37455157	-1.54941	0.00923312
chr5	120063002	120063292	-1.54823	0.0492922
chr2	196729333	196730048	-1.54695	0.0115748
chr2	98484911	98485217	-1.54636	0.048447
chr1	178020792	178021178	-1.54606	0.0139701
chr9	91037212	91037859	-1.54523	0.00290098
chr9	93893988	93894325	-1.54499	0.037009
chr3	61423219	61423930	-1.54482	0.00923312
chr1	36764759	36765139	-1.54437	0.01108
chr12	66786950	66787280	-1.54383	0.0115552
chr6	66051947	66052589	-1.543	0.023965
chr7	129720314	129720809	-1.54298	0.0216295
chr12	59858477	59858991	-1.54291	0.00807447
chr16	65665793	65666225	-1.54248	0.0138242
chr13	106958596	106958969	-1.54239	0.0163045
chr16	48965412	48965807	-1.54092	0.0124822
chr10	126272952	126273328	-1.53989	0.0482674
chr20	35972424	35972793	-1.53882	0.0466137
chrX	150849001	150849382	-1.53761	0.0209981
chr9	96618157	96618541	-1.53689	0.0200773
chr9	119489207	119489525	-1.53452	0.0450547
chr11	126130180	126130673	-1.53441	0.0158893
chr17	47604605	47604904	-1.53369	0.0404548
chr2	121941346	121941826	-1.53301	0.0232487
chr11	22471346	22472165	-1.5327	0.00441236
chr2	145431259	145432012	-1.53205	0.00456254
chr14	39023990	39024640	-1.53166	0.00234618
chr7	47571235	47571638	-1.53126	0.00842294
chr3	138567525	138568233	-1.53111	0.0220895
chr8	34125954	34126404	-1.53052	0.0204936
chr1	9537862	9538413	-1.53026	0.0178539
chr2	212135550	212135940	-1.52966	0.023397
chr6	145428384	145428925	-1.52745	0.0149158
chr21	37710543	37710972	-1.5267	0.0165089
chr6	86128054	86128631	-1.52667	0.0173839
chr2	167718600	167718879	-1.52639	0.0482538
chr3	378852	379212	-1.52567	0.0343223
chr12	77745591	77746584	-1.52559	0.00245426
chr7	29620579	29621024	-1.5246	0.0215251
chr1	205470243	205470584	-1.52436	0.0243243
chr4	93832228	93832739	-1.52401	0.0226896
chr20	46076625	46077099	-1.52397	0.0246023
chr6	21240859	21241372	-1.52356	0.0477742
chr5	40976772	40977129	-1.52278	0.0115969
chr2	235166687	235167133	-1.52247	0.0046736
chr1	9113061	9113350	-1.52215	0.0470657
chr3	7469009	7469270	-1.52065	0.0353765
chr17	61149874	61150327	-1.52029	0.0206596
chr17	13297256	13297662	-1.5202	0.0426353
chr1	65758250	65758686	-1.51886	0.0199037
chr11	69014253	69014774	-1.51757	0.00779927
chr8	102978117	102978606	-1.51676	0.00702116
chr14	65548872	65549265	-1.51625	0.0355472
chr8	70112408	70112799	-1.51567	0.0375734
chr15	67782170	67782636	-1.51542	0.0130714
chr1	95625304	95625659	-1.5154	0.0265093
chr2	80050276	80050905	-1.51351	0.00317705
chr8	118277662	118278247	-1.51324	0.00898865
chr6	71011987	71012250	-1.51252	0.0478182
chr15	87154785	87155160	-1.51204	0.0431261
chr14	56754834	56755357	-1.51123	0.0240255
chr5	172355053	172355426	-1.50826	0.00880056
chr4	52849790	52850248	-1.50816	0.0166229
chr15	96784750	96785155	-1.5063	0.0141306
chr13	77733656	77733982	-1.50595	0.0450623
chr12	103422915	103423268	-1.50471	0.0443546
chr6	140502831	140503364	-1.50444	0.0341655
chr1	21705608	21705903	-1.50338	0.0349221
chr5	125612418	125612846	-1.50246	0.0301752
chr20	32473521	32473887	-1.5023	0.0202593
chr1	111804147	111804354	-1.50209	0.030268
chr16	78321775	78322044	-1.50208	0.0241916
chr18	59096182	59096961	-1.50168	0.00129911
chr5	16271640	16272546	-1.50167	0.00141663
chr5	150542912	150543223	-1.50166	0.0416008
chr10	19164592	19165039	-1.50104	0.0335627
chr8	10260275	10260874	-1.50043	0.00509611
chr2	119317868	119318215	-1.4992	0.0476552
chr1	209855435	209855717	-1.49873	0.0412711
chrX	88934353	88934837	-1.49824	0.0438155
chr7	157203219	157203780	-1.49823	0.0246023
chr3	172553539	172554038	-1.49601	0.00791878
chr12	129502347	129502598	-1.49567	0.03376
chr9	111955111	111955328	-1.49562	0.0487491
chr12	5635267	5635555	-1.49555	0.0405228
chr8	107697461	107697935	-1.49501	0.0226901
chr9	118687258	118687679	-1.49419	0.0106205
chr7	32158096	32158510	-1.49353	0.0444366
chr9	95069414	95069898	-1.49292	0.023965
chr9	127857821	127858301	-1.49245	0.0126891
chr4	119659491	119660115	-1.49214	0.0131803
chr9	109167784	109168218	-1.49214	0.0231394
chr21	16173980	16174408	-1.4916	0.0243159
chr10	49633639	49634051	-1.49019	0.0143544
chr10	126900264	126900543	-1.48896	0.0487631
chr5	155248785	155249132	-1.48895	0.0291203
chr10	122155120	122155432	-1.48867	0.0225165
chr8	24611900	24612466	-1.48798	0.0108071
chr1	43564549	43565168	-1.48792	0.00265304
chr3	158110595	158111010	-1.48769	0.0384422
chr2	158994838	158995414	-1.48554	0.00535477
chr14	50121315	50121744	-1.48551	0.0320472
chr18	42614633	42614983	-1.48522	0.0373912
chr5	140992770	140993234	-1.48449	0.0258964
chr3	169364480	169364872	-1.48424	0.0307492
chr14	60140729	60141185	-1.48398	0.0341851
chr7	130988550	130988924	-1.48371	0.0450898
chr2	73384874	73385253	-1.48327	0.0339281
chr3	74643523	74644017	-1.48302	0.0120288
chr9	94456096	94456578	-1.48249	0.0412404
chr5	59430282	59430628	-1.48201	0.0378176
chr1	30190645	30190970	-1.48108	0.0366739
chr8	2840318	2840676	-1.48082	0.0379966
chr2	219724735	219725071	-1.48075	0.0434074
chr17	73427121	73427664	-1.4806	0.0158196
chr5	30194446	30194845	-1.4803	0.0312483
chr4	171959457	171960070	-1.47866	0.028797
chr18	51640192	51640600	-1.47855	0.0199503
chr11	110032970	110033370	-1.47848	0.0217367
chr2	177715741	177716279	-1.47845	0.00477653
chr7	126484091	126484564	-1.47812	0.0204936
chr4	84433664	84433977	-1.47792	0.0486541
chr15	63281709	63282138	-1.47721	0.0335234
chr13	36087141	36087728	-1.477	0.0033813
chr6	64774866	64775272	-1.47644	0.0301625
chr17	14451924	14452254	-1.47617	0.0460427
chr9	20391070	20391630	-1.47601	0.0195941
chr3	87895944	87896438	-1.47496	0.0121316
chr14	82612381	82613090	-1.47479	0.0117781
chr8	68918206	68918723	-1.47415	0.00725458
chr1	187694437	187694780	-1.47414	0.0325124
chr8	12853498	12853790	-1.47237	0.041978
chr5	108964080	108964730	-1.47206	0.0316149
chr14	61042200	61042816	-1.47204	0.00819848
chr8	27632740	27633100	-1.47182	0.0399179
chr18	32378722	32378989	-1.47167	0.0495013
chr12	75314632	75315094	-1.47166	0.0376528
chr17	34530318	34530677	-1.47156	0.0219284
chr1	4134162	4134633	-1.47127	0.0165675
chr9	27771702	27772051	-1.47068	0.0421279
chr3	59518178	59518778	-1.468	0.00707977
chr1	156852575	156853031	-1.46749	0.00838799
chr2	177602875	177603306	-1.46708	0.019379
chr3	9186593	9186973	-1.46589	0.0176304
chr3	141155238	141155675	-1.46494	0.0147647
chr14	74249679	74249942	-1.4642	0.048351
chr2	150120108	150120788	-1.46305	0.011727
chr8	33352492	33353073	-1.46196	0.0182487
chr11	61609291	61609789	-1.46159	0.0105889
chr1	62882160	62882533	-1.46049	0.0238571
chr11	41190045	41190512	-1.45886	0.00988642
chr14	101109838	101110323	-1.45764	0.023913
chr1	77538758	77539355	-1.4574	0.00551727
chr10	12512696	12513105	-1.45709	0.0238649
chr3	15345167	15345558	-1.45596	0.0284147
chr6	157954404	157954836	-1.45508	0.0133041
chr5	52390254	52390668	-1.45496	0.0450623
chr17	63520365	63520817	-1.45483	0.0174027
chr20	33373831	33374307	-1.45417	0.0160511
chr7	124762639	124763067	-1.45381	0.0438155
chr9	93193262	93193665	-1.45328	0.0374413
chr11	115409537	115410175	-1.45282	0.00371104
chr12	106282641	106283020	-1.44895	0.0465938
chr16	12315251	12315759	-1.44692	0.0389834
chr2	207188662	207189040	-1.44673	0.0425121
chr16	53901389	53901753	-1.44595	0.0470657
chr1	10704533	10705002	-1.44342	0.00778311
chr5	172894654	172895304	-1.44284	0.00926229
chr9	119099021	119099595	-1.44244	0.00901221
chr4	67240084	67240651	-1.44181	0.0110677
chr10	22133849	22134389	-1.44179	0.0108071
chr3	138359877	138360284	-1.44142	0.0211443
chr17	59401708	59401994	-1.44138	0.0334406
chr6	71012617	71013602	-1.44057	0.00546504
chr11	97110835	97111384	-1.44048	0.0331288
chr20	13111489	13111801	-1.43948	0.0378401
chr9	79113153	79113516	-1.43892	0.0364523
chr10	33086877	33087185	-1.43875	0.0326478
chr11	44434683	44435202	-1.43808	0.0146281
chr5	93602350	93602998	-1.43631	0.0146887
chr12	76777886	76778210	-1.43537	0.0440486
chr11	104454830	104455454	-1.43489	0.0109911
chr22	36619665	36620270	-1.43478	0.0171855
chr13	90427117	90427495	-1.43369	0.042095
chr1	215776068	215776426	-1.43364	0.0364653
chr3	10758837	10759168	-1.4336	0.0437123
chr8	84120602	84121022	-1.43332	0.0267376
chr11	34256141	34256754	-1.43287	0.0121117
chr15	69493502	69494006	-1.43246	0.0175331
chr10	102280486	102281145	-1.43231	0.0188972
chr6	148118251	148118747	-1.43203	0.013375
chr17	65896761	65897351	-1.43152	0.0153055
chr16	62829642	62830083	-1.43066	0.0476552
chr1	245157175	245157618	-1.43039	0.0211474
chr15	97442804	97443258	-1.43034	0.0268981
chr16	3695669	3696267	-1.42949	0.016595
chr1	159831696	159832344	-1.42881	0.0129868
chr9	108111652	108112038	-1.42874	0.0290269
chr14	41661494	41661994	-1.42872	0.0349275
chr1	117590216	117590746	-1.42863	0.0219284
chr4	6276293	6276830	-1.42666	0.0249813
chr2	144096464	144096957	-1.42654	0.0130231
chr11	116832171	116832628	-1.42651	0.0109987
chr3	109181009	109181436	-1.42621	0.0307259
chr10	23238117	23238549	-1.42565	0.034091
chr2	205098576	205099140	-1.42541	0.0454338
chr6	39322738	39323199	-1.42457	0.0435754
chr10	47263111	47263774	-1.42364	0.0182019
chr2	158127260	158127944	-1.42321	0.0111961
chr2	103744938	103745522	-1.42285	0.023123
chr3	32045142	32046071	-1.42187	0.0018551
chr8	125429288	125429658	-1.4216	0.0385293
chr3	25172028	25172404	-1.42119	0.021225
chr8	119219272	119219874	-1.42076	0.00533618
chr2	96819263	96819615	-1.42025	0.0312867
chr14	101217109	101217476	-1.41959	0.043333
chr7	144622637	144623053	-1.41924	0.0276062
chr8	99594640	99594984	-1.41732	0.0429528
chr18	72732774	72733359	-1.41722	0.0272927
chr11	34082600	34083092	-1.41659	0.0321532
chr9	224730	225116	-1.41543	0.0491702
chr18	31403184	31403736	-1.41511	0.0203355
chr20	33521390	33521947	-1.41437	0.0149158
chr4	109631552	109632171	-1.41389	0.00893497
chr13	54177550	54178322	-1.41138	0.0169963
chr9	137550185	137550627	-1.40929	0.0134794
chr8	94077013	94077458	-1.40772	0.0274543
chr15	39869318	39869695	-1.40536	0.034701
chr20	59412335	59412684	-1.4053	0.048859
chr11	127148686	127149591	-1.40442	0.00819457
chr5	108643713	108644081	-1.40399	0.040872
chr12	50527001	50527560	-1.40378	0.0408314
chr1	67004126	67004727	-1.40287	0.0394351
chr11	31819807	31820177	-1.40287	0.0355027
chr2	147243229	147243699	-1.40269	0.0310762
chr1	111576520	111576904	-1.40269	0.0274773
chr3	58144632	58145293	-1.4026	0.00818995
chr20	16221547	16221970	-1.40258	0.012734
chr5	146604676	146605170	-1.40207	0.0134794
chr9	76201416	76201912	-1.40072	0.0109602
chr16	56230208	56230574	-1.39857	0.0220516
chr10	43781927	43782497	-1.39763	0.0142185
chr15	27792853	27793294	-1.3976	0.0115542
chr16	53556520	53556921	-1.3974	0.0468959
chr20	33843795	33844183	-1.39661	0.0149373
chr18	37443187	37443479	-1.39635	0.0451373
chr1	22673794	22674104	-1.39514	0.0498969
chr10	30041289	30041679	-1.39482	0.0430706
chr2	163751817	163752379	-1.39427	0.0351571
chr7	20219818	20220310	-1.39416	0.0173513
chr3	170599922	170600595	-1.39392	0.00404059
chr7	80210422	80210730	-1.39384	0.0427735
chr9	109678588	109679043	-1.38976	0.0350345
chr2	6410319	6410650	-1.38734	0.0435007
chr5	35416793	35417229	-1.38704	0.0343223
chrX	129525019	129525573	-1.387	0.00779927
chr1	34211653	34212092	-1.38681	0.0434074
chr2	166485241	166485708	-1.38644	0.0473035
chr12	13609896	13610356	-1.38448	0.0420927
chr10	83165011	83165796	-1.38342	0.0205562
chr5	155470896	155471656	-1.38331	0.00388242
chr11	28922511	28922981	-1.38248	0.0192521
chr2	98704640	98705173	-1.38178	0.0148295
chr8	27541946	27542414	-1.38131	0.0218832
chr4	121057634	121057991	-1.38098	0.048839
chr9	15480112	15480552	-1.38062	0.0300725
chr20	17169572	17170170	-1.38002	0.0125886
chr4	60909018	60909485	-1.37926	0.0460427
chr2	5539838	5540341	-1.37895	0.0486541
[truncated: 276 more rows]
