# Supplementary material for: TET1 dioxygenase is required for FOXA2-associated chromatin remodeling in pancreatic beta-cell differentiation
Source: Nat Commun. 2022 Jul 7;13:3907. doi: 10.1038/s41467-022-31611-x (PMC9263144; doi:10.1038/s41467-022-31611-x)
Supplement: Supplementary file 13 — Supplementary Data 10 [file 41467_2022_31611_MOESM13_ESM.xlsx]

## Sheet: Sheet1
Supplementary Data 10. Differentially expressed genes in WT, TKO, and TET1KO cells at PP stage
Gene ID	WT_PP1	WT_PP2	TKO_PP1	TKO_PP2	TET1KO_PP1	TET1KO_PP2	WT_PP vs TKO_PP	WT vs TET1KO_PP
NKX6-2	88.8091	75.6889	3.02204	1.49176	17.7914	17.831	Down	Down
SSTR1	509.067	461.429	54.9628	65.5729	139.366	136.704	Down	Down
MAOB	130.042	115.813	7.54377	3.6963	31.1349	21.2274	Down	Down
CUBN	894.435	847.169	131.301	92.2277	269.836	219.066	Down	Down
LINC00654	177.618	162.321	60.6378	56.2333	76.3546	67.0784	Down	Down
DDC	1115.66	933.8	257.748	216.012	404.753	276.805	Down	Down
ACP5	57.8845	45.5957	4.4728	2.66467	11.1196	7.64185	Down	Down
ABO	239.467	185.119	12.5398	18.6616	41.5132	39.9074	Down	Down
TSPYL5	1129.14	848.08	0.685616	0.190108	183.103	165.573	Down	Down
ENPP2	2175.03	2037.22	862.205	686.937	876.224	1048.63	Down	Down
CCDC60	287.044	254.424	12.4205	2.88091	43.7371	78.9658	Down	Down
PROCR	161.76	132.228	26.2999	19.8988	32.6175	50.9457	Down	Down
TTR	27036.8	24220.4	5129.62	3546	10185.6	10012.5	Down	Down
PLA2G12B	357.615	320.994	31.0107	33.3944	103.042	114.628	Down	Down
EFCAB1	269.599	244.393	51.9701	44.5716	28.911	64.5312	Down	Down
LGR6	122.113	98.4868	9.86294	11.8946	8.15437	22.9255	Down	Down
DNAH11	911.087	877.262	350.899	262.521	265.388	403.32	Down	Down
C9orf171	474.177	431.336	221.758	153.434	186.068	201.235	Down	Down
SMIM5	233.917	227.067	74.9048	59.1873	94.1459	70.4748	Down	Down
VRTN	1188.62	1105.24	502.785	401.136	547.826	450.869	Down	Down
GPD1	266.427	233.45	22.0257	29.1213	45.2197	31.4165	Down	Down
GSTA1	1979.18	1778.23	530.618	518.66	663.469	493.324	Down	Down
CTHRC1	98.3244	94.8391	4.82542	5.87369	12.6022	12.7364	Down	Down
MBL2	34.0964	30.0932	0	0	1.48261	1.69819	Down	Down
CCK	114.976	101.223	0	0	0.741307	0	Down	Down
CTSF	163.345	151.378	1.13178	-0.0589721	0	0	Down	Down
FAM92B	42.8187	37.3885	4.48727	0.649002	5.18915	5.09457	Down	Down
CPEB1	61.0563	40.1242	4.90014	3.0795	6.67176	9.34004	Down	Down
IGFBP1	45.1975	31.0051	1.90212	0.731235	5.18915	7.64185	Down	Down
LINC00491	80.0868	55.6268	0.31759	0.513909	0	0.849094	Down	Down
RNASEL	293.387	197.885	9.23953	2.91217	19.274	7.64185	Down	Down
PECAM1	370.302	279.046	44.6182	29.9013	83.7676	24.6237	Down	Down
S100A6	2468.42	1794.65	615.718	497.418	846.572	511.155	Down	Down
LRRC37A11P	249.776	182.383	34.1979	39.6615	73.3894	49.2475	Down	Down
LINC00857	77.708	51.0672	1.17544	1.75668	10.3783	1.69819	Down	Down
MUM1L1	248.19	178.735	58.3439	51.732	79.3198	63.6821	Down	Down
CTSLP2	67.3998	53.803	5.39621	4.63623	6.67176	4.24547	Down	Down
C5orf63	114.976	87.5438	0.219427	0.635777	0.741307	0	Down	Down
HSPA1A	982.451	836.226	371.094	369.16	404.753	368.507	Down	Down
PIK3CG	54.7128	42.86	2.73255	3.29797	3.70653	0	Down	Down
PCDHGA8	38.0611	28.2693	2.22898	-0.378731	0.741307	1.69819	Down	Down
TCTEX1D1	808.798	693.055	191.363	143.798	152.709	174.913	Down	Down
TEKT1	291.801	225.243	93.5886	63.4996	65.235	59.4366	Down	Down
PRUNE2	366.338	294.548	120.232	117.794	91.1807	114.628	Down	Down
CERKL	233.917	149.554	68.4751	51.6507	75.6133	87.4567	Down	Down
CASC9	114.976	66.5698	4.32046	3.5157	11.8609	17.831	Down	Down
LINC01139	49.9551	26.4455	0.221462	0.642347	0	0.849094	Down	Down
KL	68.9857	33.7408	4.13109	3.29983	2.96523	5.94366	Down	Down
PRND	171.275	93.9272	14.7573	18.5631	7.41307	1.69819	Down	Down
FAM124B	72.9504	44.6838	11.1138	5.12855	4.44784	2.54728	Down	Down
C9orf24	171.275	109.43	31.9904	22.7258	25.9457	12.7364	Down	Down
BCL6B	241.846	153.202	25.7922	24.1069	23.7218	3.39638	Down	Down
FAM50B	73.7433	43.7719	3.59401	1.61836	14.0848	1.69819	Down	Down
AFAP1L1	288.63	195.15	85.7242	64.7686	116.385	70.4748	Down	Down
GJA5	154.623	99.3987	12.8587	8.83194	53.3741	5.94366	Down	Down
TPPP3	1575.57	1054.17	406.082	347.633	497.417	228.406	Down	Down
ADGRL4	97.5315	68.3936	24.4617	15.9887	27.4283	1.69819	Down	Down
ARRDC4	2477.14	1935.08	1332.74	891.692	1275.05	748.901	Down	Down
NWD2	175.239	113.077	51.571	18.8041	57.8219	39.9074	Down	Down
SLC9B2	287.837	238.922	138.602	80.6382	125.281	117.175	Down	Down
SYNPO	271.978	254.424	65.2375	67.8521	161.605	76.4185	Down	Down
FABP7	325.105	294.548	130.792	127.106	200.153	90.004	Down	Down
LOX	1271.08	1120.74	446.95	386.645	604.165	384.64	Down	Down
ACVRL1	84.0515	72.9532	21.9624	17.3115	34.1001	11.0382	Down	Down
PPP1R14C	133.214	85.72	20.3405	12.9312	47.4436	38.2092	Down	Down
ASCL1	286.251	185.119	15.8958	12.6849	108.231	78.1167	Down	Down
MIR7-3HG	482.107	368.413	13.3675	7.36785	180.879	133.308	Down	Down
SSTR5-AS1	156.209	126.756	3.43075	0.815144	60.0458	51.7948	Down	Down
GRAMD2	182.376	171.44	64.5876	35.9917	100.818	68.7766	Down	Down
ABCA8	110.218	100.311	15.2448	13.6621	39.2892	26.3219	Down	Down
MAP7D2	218.058	188.766	61.9213	56.3212	100.818	78.1167	Down	Down
S100A14	4014.65	3742.5	581.808	567.667	1672.39	922.116	Down	Down
PKP3	1870.54	1677.01	322.704	298.987	851.761	449.171	Down	Down
NDRG1	4889.26	4600.61	1255.39	1066.35	2458.91	1734.7	Down	Down
SDSL	459.904	401.242	19.6568	13.3923	171.983	116.326	Down	Down
AK5	181.583	154.114	22.001	22.4957	69.6828	52.6438	Down	Down
LAPTM5	109.426	93.0153	5.77786	7.86144	40.0306	22.0765	Down	Down
SMIM6	530.476	424.04	74.124	62.9451	191.998	157.932	Down	Down
ERVH48-1	903.95	730.444	211.154	221.007	460.351	334.543	Down	Down
KLF11	212.508	171.44	24.4822	15.3408	83.0263	35.662	Down	Down
TM4SF18	183.962	150.466	39.1251	23.4533	93.4046	62.833	Down	Down
C6orf118	762.014	778.775	568.09	384.888	206.083	296.334	Down	Down
CAPSL	542.37	434.983	340.887	251.529	136.4	95.9477	Down	Down
ZBBX	613.735	497.905	390.535	269.244	150.485	128.213	Down	Down
EFHC2	442.46	391.211	303.264	214.673	169.018	97.6458	Down	Down
CLDN18	1007.83	873.614	760.9	355.057	198.67	124.817	Down	Down
CORIN	391.712	403.066	289.418	192.316	185.327	131.61	Down	Down
RASGRP3	95.9456	97.5749	58.5772	34.618	31.1349	5.09457	Down	Down
CD68	391.712	381.18	257.291	194.359	167.535	99.344	Down	Down
PCDH15	711.266	673.905	538.804	355.036	332.847	335.392	Down	Down
ZNF474	405.192	365.678	231.555	135.044	105.266	113.779	Down	Down
ARMC4	172.861	156.849	110.938	54.8624	71.1654	42.4547	Down	Down
ADGRF5	94.3597	77.5127	31.5501	29.5693	13.3435	5.94366	Down	Down
FAM183A	186.341	156.849	73.404	71.5001	42.9958	33.1147	Down	Down
MLF1	2156.79	1687.95	855.414	705.941	507.795	410.962	Down	Down
MASP1	653.382	580.89	327.845	243.844	257.975	181.706	Down	Down
SPAG6	2399.43	2111.99	1184.8	870.263	796.905	649.557	Down	Down
MAP3K19	180.79	147.73	59.6234	38.225	29.6523	18.6801	Down	Down
LMO3	4447.59	4234.93	2291.71	1981.36	1696.85	1294.87	Down	Down
MUC16	546.335	462.341	224.871	178.442	146.037	55.1911	Down	Down
AK7	427.394	364.766	195.114	145.802	126.763	70.4748	Down	Down
SULT1A1	310.832	297.284	154.81	133.727	70.4241	57.7384	Down	Down
DNAH12	365.545	317.346	202.795	146.603	91.1807	56.0402	Down	Down
DRC1	1922.88	1762.73	1139.59	748.968	568.582	466.153	Down	Down
DAW1	405.192	248.041	212.122	135.027	91.922	73.8712	Down	Down
LINC00305	5204.85	3411.47	2484.95	2226.01	1858.46	1365.34	Down	Down
CFAP45	1431.25	1152.66	715.673	567.885	329.881	330.298	Down	Down
ARMC3	1776.98	1381.55	996.153	732.551	444.784	524.74	Down	Down
C1orf194	1167.21	879.997	524.266	411.534	346.19	197.839	Down	Down
CCDC170	252.155	184.207	112.104	85.6795	65.9763	39.9074	Down	Down
PIFO	2584.19	2096.49	1520.47	1180.33	1042.28	937.4	Down	Down
GSTM1	551.885	493.346	175.024	166.513	110.455	92.5513	Down	Down
FSIP2	1125.18	983.044	245.604	244.603	129.729	123.968	Down	Down
LINC00648	267.22	254.424	79.0091	75.171	26.687	40.7565	Down	Down
LINC00649	151.451	143.171	38.361	39.2732	19.274	20.3783	Down	Down
LTBR	260.877	235.274	50.7534	60.6056	18.5327	28.0201	Down	Down
KC6	331.448	348.351	44.5227	55.3183	45.2197	25.4728	Down	Down
PCDHGB4	551.092	545.325	46.9452	52.7661	25.2044	34.8129	Down	Down
SMIM24	90.395	89.3676	1.5003	2.60138	2.22392	0.849094	Down	Down
SLC5A12	154.623	154.114	24.2735	31.473	12.6022	9.34004	Down	Down
SPAG17	981.658	1051.44	264.2	208.568	135.659	140.101	Down	Down
FAM81B	422.636	381.18	149.341	117.904	120.833	89.1549	Down	Down
DRC7	538.405	522.527	239.023	194.341	191.257	183.404	Down	Down
B3GALNT1	806.419	829.842	429.703	389.046	388.445	348.129	Down	Down
IQCA1	705.715	717.677	367.489	310.407	335.812	296.334	Down	Down
ZNF702P	360.787	374.797	168.158	150.6	163.087	144.346	Down	Down
CLDN5	113.39	125.844	42.0791	28.9757	39.2892	21.2274	Down	Down
MORN3	121.32	126.756	59.5081	39.2939	45.961	40.7565	Down	Down
S100A4	785.802	711.293	430.116	470.212	411.425	280.201	Down	Down
CLDN19	590.739	611.895	282.872	306.973	301.712	153.686	Down	Down
ESAM	248.19	239.834	95.4162	96.5482	81.5437	34.8129	Down	Down
ALDOC	729.504	683.024	343.832	361.048	407.719	243.69	Down	Down
LRRC10B	467.041	455.045	227.542	207.873	236.477	159.63	Down	Down
FAM109B	260.877	251.688	135.804	124.706	141.59	84.0603	Down	Down
SYT4	1591.43	1277.59	850.288	580.181	520.397	774.374	Down	Down
CFAP52	492.415	379.356	237.39	167.424	122.316	170.668	Down	Down
C2orf88	289.423	304.579	119.085	105.437	61.5284	121.42	Down	Down
OLFM3	215.679	195.15	100.303	78.0328	66.7176	81.513	Down	Down
UBXN10	705.715	617.366	369.935	269.062	229.064	315.863	Down	Down
CFAP47	284.665	272.662	116.811	81.3122	37.0653	63.6821	Down	Down
HYDIN	1580.33	1532.93	957.051	749.753	559.686	644.463	Down	Down
HEY2	694.614	662.05	426.52	364.684	304.677	303.976	Down	Down
SLA	273.564	255.336	136.823	94.2987	63.7524	65.3803	Down	Down
NMUR1	72.1574	89.3676	1.4844	5.44381	12.6022	9.34004	Down	Down
PAH	279.907	345.616	1.14977	8.76351	40.0306	38.2092	Down	Down
MSR1	53.9198	67.4817	2.14527	6.95323	12.6022	8.49094	Down	Down
DPYS	340.171	435.895	38.2357	38.1822	91.1807	61.9839	Down	Down
TMEM82	46.7834	59.2744	0.262177	0.589368	8.89568	6.79275	Down	Down
GUCY2C	214.886	257.16	17.9952	8.48589	32.6175	30.5674	Down	Down
METTL7B	115.769	136.787	1.77883	4.40503	19.274	11.0382	Down	Down
ANKS4B	155.416	187.854	12.1425	6.31369	30.3936	14.4346	Down	Down
ACOX2	355.237	440.455	93.6425	88.8405	156.416	109.533	Down	Down
SERPIND1	236.296	300.932	50.8233	52.0486	82.285	50.0966	Down	Down
PCED1B	190.305	228.891	79.2746	64.3785	100.076	69.6257	Down	Down
ADAMTSL3	351.272	389.387	91.1542	74.0613	121.574	104.439	Down	Down
PYROXD2	194.27	220.683	27.1565	23.9501	53.3741	42.4547	Down	Down
RHOJ	68.1927	76.6008	7.27649	6.26551	17.7914	11.8873	Down	Down
FGG	5116.83	5694.91	964.057	674.757	1718.35	1171.75	Down	Down
F10	2383.57	2546.98	390.322	266.912	743.531	642.764	Down	Down
LINC01123	128.456	141.347	49.6172	36.3297	65.9763	55.1911	Down	Down
CNTNAP4	773.908	861.759	298.538	222.392	352.121	362.563	Down	Down
F7	658.932	767.832	179.414	117.98	229.805	197.839	Down	Down
RNASE1	955.491	1040.49	258.644	304.443	466.282	376.998	Down	Down
LCP1	861.131	1000.37	141.365	132.872	320.986	224.161	Down	Down
SELENBP1	1466.94	1724.43	241.027	212.029	553.756	409.263	Down	Down
NQO1	562.987	598.216	109.022	101.185	243.89	179.159	Down	Down
GSTA2	1750.02	1954.23	401.122	319.783	802.835	585.875	Down	Down
EBF2	101.496	110.342	16.1767	14.7368	45.961	25.4728	Down	Down
KNG1	77.708	91.1914	0.18842	0.678456	22.9805	2.54728	Down	Down
USH1C	1062.54	1168.16	343.196	286.238	481.108	315.863	Down	Down
VWA7	135.593	148.642	20.9254	14.3329	46.7023	25.4728	Down	Down
APOC1	2315.38	2402.89	795.464	720.759	1153.47	831.263	Down	Down
SMLR1	267.22	345.616	42.163	41.805	128.246	64.5312	Down	Down
ATP6V0D2	115.769	144.082	23.5443	12.4598	61.5284	35.662	Down	Down
SLC7A4	84.0515	98.4868	5.11491	6.85654	36.324	25.4728	Down	Down
DPP4	689.064	851.728	127.506	140.505	325.434	261.521	Down	Down
PNMA3	438.495	588.185	125.317	82.094	212.014	198.688	Down	Down
G0S2	180.79	249.865	8.24611	1.50196	53.3741	40.7565	Down	Down
APOA1	17677	21232.1	5267.06	4884.62	8190.7	8416.22	Down	Down
TFPI	777.08	818.899	269.197	247.209	488.521	225.01	Down	Down
FAM151A	123.698	178.735	13.3666	8.61876	22.9805	36.5111	Down	Down
APOA2	6321.31	8542.81	1019.55	1017.72	1802.12	2126.98	Down	Down
SERPINA7	43.6116	62.9221	0	0	3.70653	7.64185	Down	Down
RGN	256.119	331.025	17.9475	16.1164	35.5827	47.5493	Down	Down
CD300A	375.06	511.584	21.5243	16.7712	44.4784	56.0402	Down	Down
APOB	9631.83	12043.7	532.999	400.297	1695.37	2137.17	Down	Down
PLAUR	291.801	342.88	122.019	121.998	150.485	159.63	Down	Down
FGA	5165.2	6598.61	376.192	282.934	1213.52	1214.2	Down	Down
LIPC	230.745	300.02	31.8513	37.3825	69.6828	65.3803	Down	Down
ACACB	1935.56	2510.5	242.203	293.354	643.454	565.497	Down	Down
TSGA10IP	62.6422	84.808	0.977275	0.523374	14.0848	11.0382	Down	Down
ITIH1	161.76	235.274	0.0563427	1.82997	34.8414	15.2837	Down	Down
UNC93A	118.941	167.792	10.776	10.2244	31.1349	30.5674	Down	Down
RBP4	1866.58	2825.11	46.5806	35.604	432.182	363.412	Down	Down
STAT6	2753.08	3641.27	784.066	825.02	836.194	844	Down	Down
CD27-AS1	112.597	162.321	5.49874	12.859	16.3087	10.1891	Down	Down
EPS8L3	114.183	152.29	21.3521	30.9695	20.7566	19.5292	Down	Down
AMN	589.946	771.48	77.6864	80.6133	118.609	90.004	Down	Down
CFB	294.973	386.652	63.2317	43.3593	56.3393	52.6438	Down	Down
SLC22A7	82.4656	115.813	10.1651	5.45242	14.0848	4.24547	Down	Down
SIAE	757.256	932.889	413.458	374.059	421.062	388.036	Down	Down
AQP3	974.522	1394.32	276.635	198.542	305.418	294.636	Down	Down
GNRH2	89.6021	130.404	19.8491	15.3183	29.6523	19.5292	Down	Down
SPAG4	109.426	166.88	8.3019	6.5357	19.274	8.49094	Down	Down
SERPINC1	113.39	190.59	1.45434	0.637178	5.93045	9.34004	Down	Down
SLC22A6	30.1317	52.891	0	0	1.48261	0.849094	Down	Down
ERN2	27.7529	41.9481	-0.0395171	0.041143	1.48261	3.39638	Down	Down
ZG16	49.9551	75.6889	1.01231	0.98852	7.41307	7.64185	Down	Down
MAT1A	149.865	229.802	14.3807	9.14917	24.4631	27.171	Down	Down
PLG	422.636	681.2	8.72682	17.532	50.4088	57.7384	Down	Down
DPP6	3814.83	4001.48	1051.58	770.128	1199.43	1298.27	Down	Down
TTLL10	333.827	372.973	18.3718	14.5031	44.4784	41.6056	Down	Down
RAC2	41.2328	46.5076	1.14021	0.4074	3.70653	1.69819	Down	Down
TOR4A	968.971	1049.61	128.681	122.859	217.203	160.479	Down	Down
SP140L	118.148	130.404	0.202765	0.658439	3.70653	3.39638	Down	Down
FMOD	955.491	1016.78	35.6532	29.1453	74.1307	69.6257	Down	Down
TRPM2	49.1622	58.3625	3.64457	0.93872	5.18915	11.8873	Down	Down
PCDHB15	298.938	351.087	93.7502	68.9632	85.9916	120.571	Down	Down
IQSEC3	45.1975	51.0672	7.73393	4.16321	5.93045	13.5855	Down	Down
SLC44A4	881.748	1108.89	40.0792	44.944	35.5827	11.0382	Down	Down
TF	5459.38	6380.67	46.138	38.2323	137.883	75.5694	Down	Down
SLCO1A2	651.003	741.386	11.2844	31.975	10.3783	21.2274	Down	Down
FAM166B	170.482	191.502	41.8106	44.3051	37.8066	34.8129	Down	Down
RIBC2	238.675	261.719	77.8948	70.7675	58.5632	78.1167	Down	Down
CD74	1405.88	1640.53	309.11	336	319.503	163.026	Down	Down
EFHB	228.366	273.574	52.0553	52.4758	30.3936	23.7746	Down	Down
DGAT2	186.341	206.093	54.2712	45.6089	53.3741	33.1147	Down	Down
SEMA3G	64.228	74.777	15.3838	8.17011	11.1196	5.94366	Down	Down
RGS6	901.571	999.458	319.174	229.31	281.697	229.255	Down	Down
TSPAN1	156.209	185.119	46.1906	36.3254	56.3393	36.5111	Down	Down
FER1L4	185.548	224.331	34.3243	18.4395	40.0306	10.1891	Down	Down
CALY	79.2939	95.751	19.314	10.4344	20.0153	5.09457	Down	Down
HKDC1	169.689	268.103	30.9459	34.9641	61.5284	106.137	Down	Down
ABCA6	357.615	585.449	93.9793	56.5296	143.813	253.879	Down	Down
KRT15	135.593	228.891	29.8289	27.8224	61.5284	95.0986	Down	Down
AVPR1A	142.729	203.357	38.5455	28.1554	71.1654	87.4567	Down	Down
PAX4	733.468	1252.06	3.53581	8.91201	285.403	445.774	Down	Down
DIO1	341.757	424.04	117.06	102.984	147.52	217.368	Down	Down
TMC3	120.527	168.704	29.0895	14.4679	27.4283	67.9275	Down	Down
TMPRSS3	210.922	264.455	52.7899	39.6338	116.385	108.684	Down	Down
ADGRD1	1188.62	1476.39	53.3101	30.3289	519.656	459.36	Down	Down
C8orf31	143.522	174.176	12.3471	5.29981	64.4937	67.9275	Down	Down
KLB	348.893	441.367	16.8457	16.0478	124.54	181.706	Down	Down
GJB1	434.53	568.123	73.9433	67.8007	217.203	271.71	Down	Down
LINC00176	287.837	345.616	76.3567	105.662	139.366	170.668	Down	Down
CACNA1A	435.323	652.931	15.679	22.0366	166.794	195.292	Down	Down
ASGR2	448.01	606.423	31.4796	32.2187	157.157	178.31	Down	Down
FABP1	314.004	449.574	11.4562	14.6666	93.4046	140.101	Down	Down
UNC80	168.896	165.968	34.4059	19.9182	35.5827	94.2495	Down	Down
TG	149.072	155.025	69.1445	46.369	46.7023	82.3621	Down	Down
TMEM132D	178.411	199.709	54.1123	42.5813	77.8372	108.684	Down	Down
FFAR2	153.037	179.647	15.1777	9.39764	48.1849	72.173	Down	Down
HSD17B2	186.341	219.771	19.5981	16.0563	49.6675	64.5312	Down	Down
ALB	3492.1	3936.73	117.554	70.8598	746.496	889.002	Down	Down
PIK3R5	118.148	133.14	12.4815	12.0619	27.4283	37.3601	Down	Down
FMO1	125.284	150.466	12.4245	9.0722	34.1001	48.3984	Down	Down
AFP	131032	154390	10670.9	7800.97	38545	51524.7	Down	Down
PKHD1L1	76.9151	85.72	11.6128	12.9699	26.687	32.2656	Down	Down
ABCA12	194.27	202.445	68.257	35.4146	73.3894	102.74	Down	Down
BHMT	166.517	168.704	32.3955	28.6395	43.7371	82.3621	Down	Down
RASSF6	1004.65	1007.67	312.005	258.816	410.684	514.551	Down	Down
FAM19A4	103.082	109.43	23.7142	17.5878	26.687	39.9074	Down	Down
GJA4	468.627	491.522	71.6292	54.1505	99.3351	178.31	Down	Down
FLJ22447	69.7786	72.0412	8.21748	8.12405	16.3087	26.3219	Down	Down
HAVCR1	157.795	170.528	15.6598	10.9021	81.5437	55.1911	Down	Down
F2	2828.41	2961.9	420.951	389.682	1500.4	1231.19	Down	Down
TDO2	264.049	266.279	13.767	6.53448	134.918	75.5694	Down	Down
LGALS2	259.291	257.16	32.8146	27.1802	106.007	79.8149	Down	Down
C9orf64	523.34	498.817	117.673	103.433	257.975	211.424	Down	Down
MEP1A	599.462	552.62	33.1635	14.4792	244.631	168.121	Down	Down
TRIM6	272.771	298.196	49.1492	33.7252	141.59	95.0986	Down	Down
PROC	259.291	280.87	61.4933	72.9026	149.744	104.439	Down	Down
LINC01021	218.058	243.481	28.2829	39.898	106.748	116.326	Down	Down
CHGA	48707.8	54497.8	2173.3	1524.47	20423	22937.4	Down	Down
AMBP	16255.2	15843.6	2562.5	2333.78	6886	8003.56	Down	Down
PDZK1	739.019	718.589	105.141	90.7918	348.414	326.052	Down	Down
NT5E	226.78	238.01	37.6365	28.9206	111.196	110.382	Down	Down
OIT3	140.35	132.228	10.2665	8.33382	40.0306	44.1529	Down	Down
SCG5	452.768	475.107	124.29	103.032	209.79	245.388	Down	Down
OR51E1	411.535	438.631	78.8926	37.8373	157.898	176.612	Down	Down
FEV	278.321	242.569	3.5824	6.85478	160.864	95.0986	Down	Down
MIAT	504.309	714.941	470.008	314.326	286.144	293.787	Down	Down
GPBAR1	561.401	693.055	408.182	299.017	262.423	339.638	Down	Down
RBP5	236.296	309.139	141.791	92.4098	83.7676	110.382	Down	Down
APLNR	84.8444	112.165	56.2788	38.844	46.7023	20.3783	Down	Down
DNAH1	754.085	1045.97	407.449	365.064	351.379	385.489	Down	Down
CHST1	79.2939	123.108	21.0484	15.481	16.3087	12.7364	Down	Down
WNK4	213.301	317.346	105.563	85.7748	94.8872	88.3058	Down	Down
C1S	310.832	491.522	116.035	109.269	93.4046	73.0221	Down	Down
GIMAP4	19.0305	36.4766	2.0597	3.93019	2.22392	0	Down	Down
CBLC	203.785	372.061	65.633	53.0687	54.8567	43.3038	Down	Down
APOC1P1	44.4046	93.0153	3.38671	5.84433	5.18915	2.54728	Down	Down
CFI	45.9904	100.311	3.34875	0.843089	2.22392	1.69819	Down	Down
INMT	149.072	284.517	54.3062	47.9271	50.4088	45.8511	Down	Down
CD109	156.209	191.502	83.2221	65.96	63.0111	73.8712	Down	Down
DLEC1	245.018	324.642	96.0408	59.1032	62.2698	74.7203	Down	Down
LRRK2	117.355	152.29	49.696	29.7985	33.3588	32.2656	Down	Down
SLC14A2	182.376	265.367	69.3686	41.7789	24.4631	45.002	Down	Down
C14orf39	94.3597	124.932	39.4792	22.7369	35.5827	28.0201	Down	Down
MXRA8	1430.46	1782.79	761.136	708.255	683.485	492.475	Down	Down
NOTCH4	359.201	450.486	199.379	162.214	169.759	134.157	Down	Down
AGT	1009.41	1398.88	375.199	426.299	266.87	292.088	Down	Down
PCDHB16	253.74	340.144	85.6894	59.6058	39.2892	40.7565	Down	Down
CCDC114	425.808	590.009	100.839	65.6274	61.5284	36.5111	Down	Down
C1orf168	1099.81	1424.41	458.205	372.258	348.414	303.976	Down	Down
CCDC37	499.551	686.672	281.721	189.989	138.624	140.101	Down	Down
SPEF1	294.18	362.942	202.04	160.883	152.709	158.781	Down	Down
GSDMD	713.645	962.982	494.952	398.772	396.599	353.223	Down	Down
ANO9	646.245	1739.93	36.0709	26.5299	137.883	123.968	Down	Down
APOA4	183.169	571.77	0.18842	0.678456	20.0153	10.1891	Down	Down
SERPINB5	19.0305	53.803	1.40098	-0.16448	0	0.849094	Down	Down
SLC17A9	162.552	513.408	76.6126	52.6147	65.235	51.7948	Down	Down
CAPN12	189.512	548.061	94.7543	71.1143	123.798	146.044	Down	Down
OTOG	233.917	360.206	135.74	104.113	139.366	125.666	Down	Down
SLC51A	84.8444	185.119	10.2689	15.3317	21.4979	28.0201	Down	Down
SLC2A5	47.5763	101.223	3.49743	4.34579	14.0848	15.2837	Down	Down
UGT2B11	153.83	318.258	21.1076	15.8526	47.4436	50.9457	Down	Down
AHSG	673.998	1521.07	0.227972	-0.185649	119.35	64.5312	Down	Down
TMEM184A	524.133	1039.58	120.385	83.506	241.666	275.956	Down	Down
HHLA2	76.9151	186.942	2.98817	1.51292	37.0653	22.0765	Down	Down
PDZD3	119.734	196.974	14.0579	13.6249	42.9958	41.6056	Down	Down
SLC39A5	1283.77	2139.35	183.143	183.204	547.826	377.847	Down	Down
APOC3	610.563	1019.52	20.9143	11.7928	114.903	106.986	Down	Down
CREB3L3	176.032	304.579	0.868826	0.0734357	28.1697	29.7183	Down	Down
ANPEP	428.187	726.796	7.12752	9.35373	70.4241	51.7948	Down	Down
MST1L	553.471	817.075	167.657	160.518	239.442	211.424	Down	Down
KCNA5	53.9198	83.8961	2.85421	5.23793	13.3435	11.0382	Down	Down
BTBD19	257.705	482.403	18.2801	39.4797	81.5437	73.8712	Down	Down
SOAT2	446.425	775.127	71.7664	63.8649	134.918	103.59	Down	Down
FTCD	681.134	1171.81	75.6134	86.7757	163.087	144.346	Down	Down
A2M	2312.21	4203.93	78.0982	70.7422	329.881	385.489	Down	Down
PCP4L1	92.7738	171.44	16.5449	11.3217	31.8762	40.7565	Down	Down
SULT2A1	53.1269	99.3987	1.64062	0.140692	10.3783	13.5855	Down	Down
ECM2	49.1622	85.72	0.968683	2.04619	8.15437	16.9819	Down	Down
HP	40.4399	71.1293	0.372525	0.453315	2.96523	12.7364	Down	Down
C1RL-AS1	555.85	828.018	207.088	191.373	269.836	328.599	Down	Down
APOM	421.843	634.692	94.4359	76.2435	150.485	183.404	Down	Down
PGF	439.288	705.822	159.42	135.547	315.055	126.515	Down	Down
SLC13A5	175.239	286.341	43.0589	32.5958	73.3894	38.2092	Down	Down
PLCB2	61.8492	103.958	15.3687	10.9895	29.6523	3.39638	Down	Down
GGT1	386.954	567.211	105.047	112.3	239.442	155.384	Down	Down
SCARB1	976.108	1332.31	386.45	479.542	616.767	513.702	Down	Down
MGST2	940.425	951.127	340.962	313.247	734.635	714.937	Down	None
PTPN18	635.937	646.547	219.29	198.131	492.228	476.342	Down	None
MPP7	2121.9	2115.64	1020.6	927.369	1760.6	1736.4	Down	None
PLD1	809.59	786.982	277.34	243.676	588.597	613.895	Down	None
GLS	4373.06	4575.08	2122.8	1874.44	3400.37	3513.55	Down	None
ADAMTS14	92.7738	87.5438	14.151	14.0616	59.3045	67.9275	Down	None
SLC18A1	187.926	176.911	0.283959	0.553564	106.748	138.402	Down	None
NNAT	4112.97	3719.7	828.306	679.311	2787.31	3098.34	Down	None
FAM221A	465.455	513.408	138.038	166.63	349.155	355.77	Down	None
PDX1	6914.43	7319.03	1829.76	1841.55	4773.27	4667.47	Down	None
FAM83F	367.924	389.387	156.124	174.348	266.129	294.636	Down	None
ANXA13	130.835	124.02	30.8344	15.0352	59.3045	91.7022	Down	None
GRIA2	308.453	300.02	43.3943	25.4893	137.142	198.688	Down	None
LRRC55	193.477	177.823	21.4838	5.68074	77.8372	117.175	Down	None
SERPINA4	148.28	149.554	28.7422	25.0771	71.1654	111.231	Down	None
PTH2R	131.628	140.435	17.169	16.8451	57.8219	92.5513	Down	None
NEUROG3	2313.8	2003.48	424.882	371.215	1146.8	1527.52	Down	None
BAALC	1572.4	1341.43	460.546	413.627	866.587	1111.46	Down	None
AMIGO2	912.672	822.547	326.02	315.163	515.208	663.143	Down	None
CHL1	1298.83	1227.44	482.919	468.952	902.911	963.722	Down	None
MYT1	322.726	318.258	97.4261	86.1169	192.74	239.445	Down	None
FAM212B	845.273	827.106	361.358	362.58	581.184	680.974	Down	None
ARSE	1225.09	1253.88	507.301	511.829	869.553	982.402	Down	None
SP8	1671.51	1477.3	537.274	495.938	1133.46	913.625	Down	None
GIPC2	311.625	258.984	68.4278	65.4658	174.948	152.837	Down	None
PRSS12	2256.7	1964.26	876.212	655.082	1404.78	1338.17	Down	None
CHST8	168.896	134.051	36.1854	12.0074	90.4394	75.5694	Down	None
FLRT3	5858.23	5420.42	3946.86	3760.11	4891.88	4281.13	Down	None
RGS9	279.114	222.507	72.8682	67.281	164.57	126.515	Down	None
LOC100507639	59.4704	44.6838	5.74263	1.97451	27.4283	14.4346	Down	None
HIST1H2BK	786.595	530.734	231.535	202.379	412.908	379.545	Down	None
TMEM132B	133.214	83.8961	15.1405	2.85361	68.2002	59.4366	Down	None
DUSP9	1472.49	1448.12	761.209	814.673	1048.95	1099.58	Down	None
TMEM144	499.551	465.076	188.442	171.763	320.244	303.976	Down	None
CPN1	145.901	138.611	18.7088	14.5495	80.8024	66.2294	Down	None
STEAP1	371.095	331.937	108.163	106.674	215.72	182.555	Down	None
PARM1	2381.99	2225.98	856.544	896.572	1458.89	1375.53	Down	None
THSD4	1819	1490.98	388.994	280.54	984.455	977.307	Down	None
A1CF	1275.05	999.458	64.7042	72.7204	610.837	569.742	Down	None
POU2F2	375.853	274.486	46.443	46.1657	180.137	181.706	Down	None
ADCY2	207.75	178.735	16.0621	12.1442	93.4046	109.533	Down	None
LIPG	2914.84	2653.67	1565.22	1375.75	2117.91	2183.87	Down	None
PTPRN2	517.789	456.869	187.292	144.99	272.06	270.861	Down	None
KCTD12	7084.11	5483.34	1822.26	1591.64	3272.87	3004.1	Down	None
KCNN3	137.178	105.782	31.3869	29.5303	67.4589	51.7948	Down	None
TFCP2L1	426.601	382.092	101.69	128.486	232.77	169.819	Down	None
GRK5	1649.31	1407.08	750.482	815.429	1350.66	1102.97	Down	None
ACAN	710.473	534.382	189.542	160.505	467.764	369.356	Down	None
SCGN	1493.9	1030.46	269.086	156.807	891.792	599.461	Down	None
ETS1	1355.93	1081.53	614.561	514.282	1079.34	826.169	Down	None
ACOT2	454.354	417.657	171.383	138.243	361.016	314.165	Down	None
PPP1R3C	1447.91	1243.85	213.395	175.939	962.216	811.734	Down	None
LRRC61	1232.23	1138.98	226.884	210.291	878.448	728.523	Down	None
PDE2A	141.936	123.108	21.7087	14.471	85.2503	82.3621	Down	None
SRY	313.211	279.958	-0.0525933	0.0555129	177.914	153.686	Down	None
TUBA4A	210.922	180.559	75.2177	64.2341	153.45	140.101	Down	None
ELL2	7796.17	6924.17	3869.39	3382.83	5819.26	5591.29	Down	None
CPLX2	374.267	317.346	82.7855	44.6942	282.438	254.728	Down	None
2019-03-04	225.195	185.119	33.2672	16.8788	139.366	145.195	Down	None
BCOR	945.976	819.811	475.615	412.587	724.998	731.919	Down	None
MUC15	239.467	153.202	21.4451	22.5414	127.505	145.195	Down	None
CXCR4	856.374	572.682	275.516	292.26	578.96	546.817	Down	None
SYP	1405.88	1521.07	699.564	549.801	760.581	1237.13	Down	None
SERPINI2	62.6422	74.777	9.27883	2.40827	16.3087	52.6438	Down	None
PDX1-AS1	268.013	316.434	87.1958	75.7503	132.694	226.708	Down	None
LINC01208	65.8139	64.7459	22.8058	11.4494	29.6523	53.4929	Down	None
FGF18	68.1927	65.6578	7.6356	8.04291	21.4979	50.0966	Down	None
GALR1	106.254	92.1034	6.07336	4.09977	31.1349	69.6257	Down	None
NLGN1	261.67	242.569	112.198	97.0281	137.142	219.066	Down	None
KCNB2	226.78	187.854	81.0475	79.0878	79.3198	194.443	Down	None
SYT7	1245.71	1469.09	560.42	489.79	938.494	883.907	Down	None
CFAP221	565.365	670.257	291.111	221.001	435.888	416.905	Down	None
C2orf72	2570.71	2903.54	1415.54	1291.88	2072.69	1822.16	Down	None
AMDHD1	85.6374	102.134	35.5722	21.7981	60.0458	50.0966	Down	None
TICAM1	148.28	166.88	50.2615	31.4888	97.1112	76.4185	Down	None
RIMBP2	1238.57	1399.79	339.615	233.558	730.187	800.696	Down	None
RAMP1	1189.41	1376.99	231.268	227.79	699.793	743.807	Down	None
RAB26	1057.78	1325.92	223.275	166.359	689.415	705.597	Down	None
MFAP4	231.538	269.927	110.804	107.276	178.655	182.555	Down	None
CD82	291.801	362.03	111.734	107.462	200.894	211.424	Down	None
DPEP1	1803.94	2222.34	461.925	333.107	1068.96	1089.39	Down	None
SLCO2B1	1750.81	2170.36	306.222	255.981	928.116	1062.22	Down	None
LAMB3	1656.45	2104.7	258.656	236.179	920.703	971.364	Down	None
PSD	450.389	583.625	245.924	179.92	312.09	377.847	Down	None
SLC30A10	222.816	286.341	128.469	76.9187	131.211	157.932	Down	None
COL16A1	191.891	248.041	82.9481	48.1181	114.903	126.515	Down	None
GCNT4	192.684	180.559	73.1715	58.7483	108.231	126.515	Down	None
PHF24	140.35	125.844	55.1285	31.9536	80.8024	84.9094	Down	None
CHST13	166.517	164.145	51.3087	30.6864	91.922	88.3058	Down	None
FAR2P2	109.426	109.43	26.0283	8.82115	58.5632	55.1911	Down	None
LRRTM1	837.343	900.06	301.955	237.749	469.247	545.968	Down	None
DOCK8	828.621	837.138	472.719	351.624	527.069	613.895	Down	None
PRLR	303.696	308.227	100.141	83.4212	128.987	185.103	Down	None
CACNA2D1	3088.5	2999.29	1630.49	1348.61	1772.46	2204.25	Down	None
AQP10	332.241	316.434	107.268	81.0807	160.864	170.668	Down	None
PCDHGA10	559.815	571.77	265.286	236.297	327.658	363.412	Down	None
CALCOCO2	1595.39	1635.06	946.413	861.349	1361.78	1171.75	Down	None
C22orf42	168.896	175.088	37.7175	15.4694	117.868	77.2676	Down	None
MGAM	252.155	262.631	72.0106	40.8389	173.466	135.006	Down	None
MUC4	220.437	220.683	89.8932	75.996	168.277	125.666	Down	None
PPP1R1A	2616.7	2716.59	1044.32	946.468	1876.25	1521.58	Down	None
SLC9A3R1	5474.45	6062.41	2554.62	2585.54	4406.33	3536.48	Down	None
RHOH	29.3387	34.6528	0.401839	0.431024	21.4979	9.34004	Down	None
CAMKV	81.6727	95.751	8.7692	4.53288	63.0111	43.3038	Down	None
TMBIM1	3915.53	4327.95	2003.47	1829.69	3447.82	2781.63	Down	None
MAP1LC3A	374.267	430.424	101.436	53.6155	298.747	202.084	Down	None
TCEA3	321.933	347.439	113.155	108.067	204.601	180.008	Down	None
PRKAR1B	1293.28	1328.66	619.631	647.059	905.135	833.811	Down	None
FGB	15685.9	15756.1	5936.26	4624.65	9991.33	7013.52	Down	None
ARC	108.633	97.5749	10.5302	4.21525	56.3393	33.9638	Down	None
ADGRG1	2055.3	2602.6	1288.85	1113.8	1501.15	1462.99	Down	None
IGSF1	757.256	999.458	362.407	322.845	502.606	416.905	Down	None
HERPUD1	1689.75	1864.87	979.581	922.021	1285.43	1242.22	Down	None
ABCC6	431.359	548.061	146.211	134.05	259.457	270.861	Down	None
PTPRZ1	183.169	210.652	78.1533	69.0986	114.903	121.42	Down	None
GLYCTK	1187.82	1418.03	411.424	335.738	647.161	703.899	Down	None
AGMAT	142.729	184.207	40.8477	49.364	95.6285	78.1167	Down	None
HNF1A	658.932	825.283	132.604	154.29	421.062	320.109	Down	None
GLUD1	4907.5	5315.55	2373.39	2427.43	3311.42	2946.36	Down	None
SP110	38.0611	48.3315	0.407794	0.416906	14.0848	11.0382	Down	None
LOC101928303	29.3387	38.3004	0.337561	0.499793	7.41307	6.79275	Down	None
SLC7A7	1582.71	1646.01	711.322	664.679	884.379	776.921	Down	None
SHANK3	1136.28	1183.67	457.112	422.829	593.787	568.893	Down	None
PRKCE	404.399	430.424	175.066	182.937	232.029	223.312	Down	None
GRASP	1055.4	1138.98	508.994	501.175	637.524	635.972	Down	None
RNF152	381.404	405.802	177.089	174.487	177.172	257.276	Down	None
FRY	1106.15	1190.05	576.395	543.493	546.343	855.887	Down	None
LOC100131289	91.9809	94.8391	25.6632	10.8278	34.1001	39.9074	Down	None
RNF128	2023.58	2013.51	1171.65	928.856	1160.14	1282.98	Down	None
F2RL1	1524.82	1859.39	882.221	703.747	910.324	1002.78	Down	None
RAB36	829.414	962.982	454.09	360.675	418.097	568.893	Down	None
KCNK12	68.1927	80.2485	21.0966	16.1271	25.9457	35.662	Down	None
SERPINF2	13708.3	14996.4	8494.15	7576.47	9285.61	10586.5	Down	None
THEM6	702.544	682.112	280.638	323.678	342.484	345.581	Down	None
CARD11	451.975	461.429	214.786	215.668	232.77	242.841	Down	None
C20orf85	116.562	103.046	2.47099	0.447499	11.8609	0	Down	None
TCEAL7	136.385	112.165	1.25977	1.65882	10.3783	0	Down	None
PCSK5	1286.94	1263	735.271	702.731	779.855	829.565	Down	None
ERICH3	265.634	233.45	115.526	110.099	120.833	135.855	Down	None
GBA3	29.3387	25.5336	2.7106	1.70969	5.18915	6.79275	Down	None
SEPP1	4119.32	3816.36	2142.71	1879.82	2061.57	2369.82	Down	None
EHHADH	575.674	540.765	319.75	293.88	305.418	358.318	Down	None
CTSO	438.495	495.17	296.935	242.373	247.596	255.577	Down	None
ARHGAP6	733.468	885.469	498.982	399.935	409.943	480.587	Down	None
NPC1L1	609.77	856.288	269.976	252.273	464.799	465.304	Down	None
BAIAP2L2	320.347	423.128	96.3949	123.223	229.064	234.35	Down	None
REEP6	972.143	1264.83	404.262	447.121	762.804	782.016	Down	None
GAS8	792.939	1064.2	382.938	380.906	749.461	720.032	Down	None
NTNG2	107.047	155.025	29.385	27.4625	90.4394	81.513	Down	None
SLC5A9	748.534	1270.3	110.754	99.7674	598.976	685.219	Down	None
KCNK17	562.194	951.127	64.7083	55.2907	397.34	474.644	Down	None
KCNH6	889.677	1229.26	174.443	138.317	542.636	680.974	Down	None
MEG3	277.529	422.216	25.8424	30.87	154.192	236.897	Down	None
AMHR2	985.623	1169.07	506.257	543.394	762.804	917.871	Down	None
PTPRN	711.266	900.972	179.824	119.639	460.351	650.406	Down	None
UNC13A	225.195	287.253	56.1504	33.0954	137.142	192.744	Down	None
CPEB2	359.994	415.833	181.271	160.42	238.701	288.692	Down	None
DSEL	597.876	676.641	249.43	196.723	374.36	501.815	Down	None
NFASC	566.951	631.045	109.478	49.8745	255.751	407.565	Down	None
ADGRG7	108.633	125.844	16.5787	5.15515	51.8915	77.2676	Down	None
LOC100996634	276.736	382.092	81.5088	61.8863	94.1459	236.897	Down	None
GPR142	118.941	178.735	10.8559	9.97394	39.2892	113.779	Down	None
HNF1A-AS1	549.507	720.412	227.213	262.711	316.538	468.7	Down	None
SLC26A7	61.8492	99.3987	8.31599	10.8162	20.7566	40.7565	Down	None
TFF2	29.3387	52.891	2.35586	0.497159	9.63699	18.6801	Down	None
ATP2B2	36.4752	58.3625	7.48611	0.303382	8.89568	24.6237	Down	None
SCN8A	1158.48	1562.11	685.237	598.177	808.765	1077.5	Down	None
IGFN1	366.338	698.527	110.425	107.086	151.968	348.978	Down	None
MRO	19.0305	46.5076	1.98501	0.346122	18.5327	11.8873	Down	None
SPIB	63.4351	162.321	8.75032	6.18571	48.9262	40.7565	Down	None
EXOC3L4	118.941	277.222	25.8004	16.1409	131.953	132.459	Down	None
IL10RA	34.0964	62.9221	5.94933	1.1707	20.0153	17.831	Down	None
AKR1C3	37.2681	71.1293	7.29543	6.24499	20.0153	20.3783	Down	None
HAP1	410.742	679.376	158.144	135.834	263.164	316.712	Down	None
R3HDML	22.9952	53.803	5.75825	1.08321	11.1196	13.5855	Down	None
PRODH2	114.183	242.569	25.6104	27.1351	85.9916	101.042	Down	None
ABCC6P1	127.663	238.922	57.8773	45.7774	90.4394	117.175	Down	None
ACTN3	129.249	278.134	31.4735	14.5366	78.5785	116.326	Down	None
TPCN1	1248.09	2080.08	743.54	633.111	968.888	1249.02	Down	None
NEGR1	173.654	227.067	148.021	78.9448	109.713	159.63	Down	None
TNFSF4	74.5362	84.808	33.8222	18.8385	85.9916	37.3601	Down	None
SST	91.188	136.787	20.5949	16.2434	131.953	50.0966	Down	None
KANK4	353.651	386.652	91.6082	123.817	484.815	225.859	Down	None
FBXO32	95.1526	114.901	59.2225	24.7296	101.559	76.4185	Down	None
GAMT	1990.28	2156.68	880.868	984.211	1703.52	1442.61	Down	None
BEX1	10977.4	10748.7	3868.72	3762.76	8933.49	7374.38	Down	None
PHYHIP	125.284	128.58	11.5429	12.1657	95.6285	76.4185	Down	None
IL32	319.554	377.533	1.29832	1.61422	280.214	213.123	Down	None
ADCY5	2314.59	2581.63	1380.16	1122.59	2048.97	1919.8	Down	None
KCNK16	808.798	984.868	92.3843	58.6394	563.393	564.648	Down	None
ZNF385B	189.512	238.922	37.0816	31.38	145.296	144.346	Down	None
MFNG	124.491	146.818	26.3247	26.3966	100.076	85.7585	Down	None
PAX6	204.578	212.476	56.1559	35.7708	174.207	111.231	Down	None
LTB	149.072	146.818	35.2675	28.5565	126.022	78.1167	Down	None
CRYBA2	175.239	153.202	35.0483	26.2098	143.813	89.1549	Down	None
ELFN2	298.145	330.113	62.2607	41.1498	328.399	174.913	Down	None
URAD	65.8139	74.777	15.6523	3.47041	66.7176	31.4165	Down	None
PDGFA	4014.65	4106.35	2471.27	2133.24	3870.36	3152.69	Down	None
TMEM141	3075.02	2535.12	1728.79	1725.43	3592.37	2232.27	Down	None
ARSI	164.931	119.461	94.0652	73.1198	197.929	98.4949	Down	None
IRX1	118.148	81.1604	45.7779	29.8123	118.609	60.2857	Down	None
KCNJ2	142.729	72.9532	30.2272	20.4811	157.157	48.3984	Down	None
RGS5	2688.06	1997.09	1508.77	1476.01	2711.7	1613.28	Down	None
PITX2	3209.02	2907.18	2013.11	1973.54	2816.97	1666.77	Down	None
RBMS3	204.578	151.378	78.6086	57.8373	128.987	33.1147	Down	None
EHD2	176.032	174.176	120.053	93.5005	169.759	75.5694	Down	None
IL1R1	109.426	100.311	24.5731	26.5548	94.1459	28.0201	Down	None
TNFRSF1B	71.3645	65.6578	12.7412	7.74923	62.2698	5.94366	Down	None
CD248	148.28	129.492	33.3993	36.1009	107.489	31.4165	Down	None
ADAMTS2	149.072	155.937	62.0685	54.5737	149.744	72.173	Down	None
MPP1	240.26	262.631	111.15	104.563	227.581	135.006	Down	None
AIF1	58.6775	50.1553	5.91027	3.35439	31.8762	5.94366	Down	None
ABCA4	71.3645	54.7149	9.55934	3.17997	35.5827	11.0382	Down	None
S100A16	3695.89	3062.21	1303.49	1212.85	2365.51	1573.37	Down	None
ABCG2	252.947	193.326	54.1994	59.8095	200.153	74.7203	Down	None
TMEM229A	245.811	205.181	97.2444	105.258	191.998	118.024	Down	None
S100A13	2079.88	1684.31	996.515	1068.56	1588.62	1033.35	Down	None
SLC19A3	395.676	362.03	135.217	177.088	415.132	206.33	Down	None
LDB2	176.032	155.937	72.868	81.5922	174.948	86.6076	Down	None
CST1	147.487	145.906	29.9157	38.5238	160.864	45.8511	Down	None
COL5A2	3020.3	2629.96	1159.83	1039.05	3217.27	1277.89	Down	None
RSPO3	1008.62	881.821	529.878	448.426	1085.27	402.471	Down	None
LOC101927482	37.2681	30.0932	8.19114	5.54893	44.4784	4.24547	Down	None
MYL3	342.55	327.377	146.96	120.751	343.966	111.231	Down	None
SLC27A6	184.755	191.502	102.371	85.2056	206.825	84.0603	Down	None
CEBPA	624.836	504.289	226.687	230.494	526.328	321.807	Down	None
WNT11	641.487	511.584	246.837	273.885	554.497	375.3	Down	None
INS	42.0258	22.7979	0.456154	1.06855	31.8762	9.34004	Down	None
PODXL	8659.68	7940.04	5530.73	5428.74	8704.42	6623.78	Down	None
PCAT14	1082.36	881.821	194.395	250.349	888.827	453.416	Down	None
LYSMD2	39.6469	32.8289	1.56013	1.35547	31.8762	11.8873	Down	None
ST3GAL1	538.405	421.304	269.47	312.656	508.536	250.483	Down	None
SLC2A3	19937.7	16501.1	12996.3	12614.3	19704.7	10981.3	Down	None
TGM2	297.352	162.321	63.1107	49.7154	191.257	32.2656	Down	None
BHLHE40	321.933	197.885	86.4839	131.126	236.477	84.9094	Down	None
IGFBP3	4093.15	3834.6	2639.23	2387.45	2764.33	2150.76	Down	None
CDH5	365.545	318.258	84.682	39.8641	134.176	12.7364	Down	None
ERG	71.3645	70.2174	20.3662	12.4507	35.5827	4.24547	Down	None
MAPK13	516.203	539.853	326.938	265.057	324.692	272.559	Down	None
CAMK2A	59.4704	65.6578	17.7043	6.71717	25.9457	17.831	Down	None
CD34	256.912	225.243	71.6069	39.9463	68.2002	4.24547	Down	None
CXorf36	119.734	93.0153	27.3908	12.5796	23.7218	0.849094	Down	None
LGALS3	6159.55	5540.79	3539.34	3050.32	3422.61	2917.49	Down	None
LGSN	55.5057	49.2434	25.4408	4.8716	20.0153	10.1891	Down	None
UGT8	528.097	495.17	342.987	279.751	329.881	328.599	Down	None
MAP6	761.221	695.791	463.668	341.971	395.858	374.451	Down	None
SOX18	62.6422	44.6838	9.42578	7.65244	31.8762	1.69819	Down	None
TRPV2	109.426	82.9842	7.99138	8.35348	47.4436	5.09457	Down	None
PFKP	2140.14	1860.31	1077.4	1199.82	1472.23	925.513	Down	None
PLIN2	2244.02	1747.23	983.218	994.887	1211.29	993.44	Down	None
NLRP7	124.491	81.1604	1.34997	3.25023	32.6175	1.69819	Down	None
PLVAP	940.425	768.744	112.575	98.9271	262.423	30.5674	Down	None
CD93	518.582	370.237	58.42	43.9265	126.022	13.5855	Down	None
PPP1R16B	85.6374	62.9221	28.9597	19.3846	40.7719	15.2837	Down	None
AK4	5469.69	4518.54	3221.02	3095.34	3599.78	2644.08	Down	None
SGCD	677.17	534.382	184.212	132.597	306.901	391.432	Down	None
NAV3	555.057	482.403	252.364	183.19	301.712	357.469	Down	None
KCNK10	49.1622	38.3004	8.10512	3.40676	12.6022	27.171	Down	None
LOC101927630	177.618	125.844	37.4341	40.4823	50.4088	88.3058	Down	None
MEIS1-AS3	1133.9	954.774	253.515	263.424	463.317	578.233	Down	None
HLA-DQA2	77.708	53.803	5.35435	0.582315	22.2392	25.4728	Down	None
TTN	5506.96	4194.81	1845.96	1681.18	2550.09	3166.27	Down	None
FAM162B	802.454	579.978	292.658	303.131	388.445	417.754	Down	None
PID1	88.0162	50.1553	12.0387	11.9009	29.6523	23.7746	Down	None
MEF2C	253.74	156.849	72.8069	83.2725	97.8525	120.571	Down	None
HBG2	96.7385	32.8289	1.50731	-0.199914	21.4979	19.5292	Down	None
SI	738.226	511.584	399.977	281.059	415.873	406.716	Down	None
TUNAR	696.2	523.439	380.888	334.9	435.888	399.923	Down	None
ANXA6	6731.26	5166.91	3588.74	3143.44	4444.13	3848.94	Down	None
ZEB2	313.211	237.098	152.146	85.31	250.562	185.103	Down	None
ANGPT1	241.846	155.025	121.68	94.0827	175.69	126.515	Down	None
GFOD1	73.7433	41.0362	8.71547	3.12992	37.8066	16.9819	Down	None
TAL1	177.618	72.0412	11.8688	6.00395	91.922	66.2294	Down	None
DNAJC12	205.371	123.108	56.7126	49.3771	123.057	110.382	Down	None
STMN2	885.713	475.107	272.225	195.603	624.18	459.36	Down	None
HBE1	547.921	121.285	4.02464	2.99153	214.238	140.101	Down	None
LOC728392	1145.8	714.941	620.809	587.674	753.167	531.533	Down	None
GNG11	145.901	65.6578	50.2001	33.4926	69.6828	19.5292	Down	None
CDKN1C	4684.68	3450.68	2844.25	2788.44	3551.6	2247.55	Down	None
LMO2	103.875	53.803	33.0082	14.9063	39.2892	16.1328	Down	None
DOK6	583.603	480.579	464.577	374.237	449.232	399.923	Down	None
KDR	724.746	545.325	400.224	395.592	401.047	89.1549	Down	None
TXNIP	11066.3	7599.9	6882.65	4797.34	5645.05	2345.2	Down	None
CFTR	1159.28	967.541	861.911	676.111	881.414	512.004	Down	None
MMRN2	320.347	286.341	150.317	135.772	100.818	18.6801	Down	None
ESM1	846.859	477.843	210.17	154.275	155.674	18.6801	Down	None
ASS1	224.402	334.673	94.4196	98.809	227.581	90.8531	Down	None
KLK6	143.522	269.015	46.4189	51.6402	131.953	39.9074	Down	None
MAFK	1026.06	1310.42	589.782	648.687	885.861	669.086	Down	None
MUC3A	61.8492	91.1914	6.58352	6.92002	52.6328	8.49094	Down	None
METTL7A	764.393	1009.49	229.577	233.72	612.319	293.787	Down	None
AQP1	196.649	231.626	138.23	141.969	142.331	101.891	Down	None
PLAT	605.012	553.532	374.421	236.718	438.853	258.974	Down	None
FAM163A	343.342	322.818	251.181	198.414	289.11	188.499	Down	None
KYNU	276.736	303.668	219.523	171.935	229.805	168.97	Down	None
ALPK2	154.623	158.673	92.5767	73.5468	113.42	50.0966	Down	None
LGI4	53.1269	53.803	5.67713	2.30423	34.1001	10.1891	Down	None
STOM	694.614	710.381	202.025	220.569	514.467	300.579	Down	None
EPHX2	1697.68	1888.57	886.597	838.029	1231.31	913.625	Down	None
LOC100507351	49.1622	54.7149	2.59972	1.78409	23.7218	9.34004	Down	None
IHH	2280.49	2329.03	1033.61	1065.2	1588.62	964.571	Down	None
DOK4	3830.69	3760.74	2339.94	2380.14	3022.31	2264.53	Down	None
SH3TC1	106.254	106.694	29.5813	13.1446	68.2002	23.7746	Down	None
SPRY4	191.891	185.119	83.733	51.5398	124.54	73.0221	Down	None
MYO7A	103.082	130.404	16.3705	12.2543	93.4046	18.6801	Down	None
ICAM1	62.6422	70.2174	6.85275	3.08734	47.4436	10.1891	Down	None
SULT1E1	125.284	158.673	55.1282	20.8422	109.713	50.0966	Down	None
BGN	126.077	161.409	45.5574	19.9644	112.679	27.171	Down	None
COL6A3	743.777	595.48	666.378	680.148	1515.97	202.934	Down	None
COL3A1	11461.1	8829.16	12184	10608.3	21132.4	4303.21	Down	None
LRRC32	286.251	225.243	234.838	197.509	366.205	144.346	Down	None
COL1A2	5604.49	4016.07	4374.71	3996.18	8257.41	2081.98	Down	None
LUM	1010.2	679.376	1019.78	855.178	1403.29	342.185	Down	None
KITLG	1204.47	930.153	719.21	795.789	1636.8	658.048	Down	None
GABRP	1014.96	558.092	339.225	390.088	1796.93	226.708	Down	None
TGFBI	413.914	269.927	213.029	212.754	593.787	169.819	Down	None
GDF6	318.761	248.953	165.31	167.45	517.432	118.024	Down	None
CXCL14	551.092	361.118	280.901	271.222	1186.83	186.801	Down	None
FBLN2	1544.64	928.329	877.353	874.658	2725.78	593.517	Down	None
SOX17	995.931	673.905	481.923	460.853	1149.03	268.314	Down	None
ANXA1	475.763	251.688	189.745	186.42	616.767	98.4949	Down	None
NPR3	106.254	47.4196	13.6634	12.1127	140.848	5.09457	Down	None
EPAS1	1297.25	803.397	406.866	456.346	1885.88	331.996	Down	None
HAPLN1	642.28	438.631	269.529	289.92	888.827	250.483	Down	None
PAMR1	227.573	258.072	201.137	186.877	316.538	109.533	Down	None
FAM179A	286.251	300.02	181.6	181.752	349.897	102.74	Down	None
KRT23	72.1574	73.8651	30.9244	15.1884	131.953	11.8873	Down	None
FGFR3	4068.57	5589.12	2203.9	2126.12	6015.7	5637.14	Down	None
SLIT3	734.261	1016.78	476.043	461.997	1222.41	1170.05	Down	None
LHFPL3	86.4303	155.025	14.4033	9.39231	153.45	192.744	Down	None
F3	1388.44	2161.24	250.654	223.283	2281	2874.18	Down	None
SLC22A31	76.9151	194.238	4.12693	6.80352	145.296	188.499	Down	None
POMC	1409.85	1622.3	481.622	502.568	1644.22	1663.38	Down	None
GHRH	38.0611	49.2434	-0.304403	0.437614	52.6328	49.2475	Down	None
DLK1	56947.3	73089	2153.34	1692.09	68913.3	69458.5	Down	None
RTL1	281.493	393.947	1.78697	2.23093	386.962	348.978	Down	None
STAT4	509.067	636.516	200.884	167.396	635.3	612.197	Down	None
GDPD5	1060.95	1483.68	435.07	442.192	1294.32	1485.91	Down	None
NPHS1	766.772	1239.29	32.2013	32.7559	1204.62	1339.87	Down	None
COPG2IT1	604.219	930.153	176.794	179.145	891.792	609.65	Down	None
SPTBN4	103.082	173.264	41.4203	29.5763	137.883	124.817	Down	None
CGNL1	1427.29	1188.22	698.223	769.033	1666.46	1969.05	Down	None
HPGD	413.914	306.403	80.3022	74.3348	518.915	623.235	Down	None
EGFR	1328.97	1130.77	453.97	519.717	1336.58	1920.65	Down	None
CLCN4	528.89	490.61	191.805	187.095	610.095	828.716	Down	None
ZNF572	72.9504	56.5387	14.3188	3.24886	84.509	131.61	Down	None
PIK3AP1	531.269	505.201	209.394	214.754	661.987	1000.23	Down	None
FREM1	3937.73	3848.28	1242.37	1218.56	4839.99	7513.64	Down	None
ROR1	2242.43	2160.33	876.31	778.003	3369.24	4718.42	Down	None
DCX	4052.71	3795.39	1555.09	1523.38	5751.06	7762.42	Down	None
CDH22	111.804	127.668	66.443	23.815	133.435	176.612	Down	None
FAM84A	4507.06	4591.49	1989.83	1770.43	5262.54	7751.38	Down	None
JAG1	6143.69	6648.77	3197.06	2889.8	7146.2	10085.5	Down	None
TMEM171	311.625	334.673	101.868	103.599	372.136	546.817	Down	None
C3orf70	157.002	170.528	54.1666	34.5567	203.859	265.767	Down	None
PLXNA2	2290.8	2256.08	1141.95	916.537	2598.28	3304.67	Down	None
CELA3A	74.5362	118.549	10.5672	6.7863	114.161	182.555	Down	None
COL28A1	310.832	424.952	53.8647	53.7163	523.362	764.185	Down	None
ETV4	298.145	413.097	59.2533	54.1113	440.336	771.827	Down	None
SCG3	611.356	568.123	318.997	214.633	578.219	864.378	Down	None
CNGA3	261.67	257.16	132.634	103.963	252.044	439.831	Down	None
IGFBPL1	1463.76	1680.66	965.544	677.908	1610.12	2470.86	Down	None
SLC16A12	483.693	544.413	116.605	74.5223	599.717	777.77	Down	None
NETO1	1951.42	2375.54	104.567	86.0627	2506.36	3511	Down	None
TEX11	76.9151	93.0153	4.70572	1.10819	91.1807	133.308	Down	None
ENC1	5767.04	6297.68	2921	2488.52	6314.45	7418.54	Down	None
TNFRSF10C	168.896	170.528	32.5493	41.9508	170.501	245.388	Down	None
COL21A1	865.096	1014.96	198.374	194.351	851.02	1407.8	Down	None
LHFPL3-AS2	500.344	622.838	87.9694	90.7837	498.158	872.869	Down	None
TMCC3	582.017	547.149	262.911	236.462	628.628	765.883	Down	None
CCL2	63.4351	54.7149	7.73394	6.7991	76.3546	89.1549	Down	None
HEY1	968.178	814.34	132.137	122.618	1064.52	1325.44	Down	None
KCNK3	186.341	150.466	54.6447	58.6756	190.516	236.048	Down	None
ARHGAP28	3328.76	3191.7	1142.4	1258.21	4166.88	4681.91	Down	None
IFFO2	2504.89	2242.4	848.332	947.715	2931.13	3580.63	Down	None
ATCAY	87.2233	78.4246	26.8738	11.9281	96.3699	113.779	Down	None
SV2B	300.524	240.745	19.6281	13.557	313.573	371.903	Down	None
NCALD	623.25	556.268	91.1851	77.708	605.647	787.959	Down	None
FRMD6	2771.32	2420.22	664.655	738.784	3313.64	3512.7	Down	None
PHLDA1	4492.79	3945.85	946.425	1061.31	5860.03	5796.77	Down	None
GLDC	3117.84	2835.14	1259.29	1395.98	3396.67	3734.32	Down	None
LPAR6	945.976	895.5	342.749	397.447	1057.1	1117.41	Down	None
DRICH1	546.335	650.195	67.754	69.4575	767.252	907.682	Down	None
MPV17L	88.8091	102.134	13.2504	18.6647	126.022	143.497	Down	None
MEST	21181.8	22950.2	8803.13	8280.23	28129.6	30969.9	Down	None
TM4SF4	4917.01	5480.61	504.277	446.973	7221.81	7794.69	Down	None
GLIS3	551.885	554.444	213.051	210.994	682.743	737.014	Down	None
KCNJ16	588.361	652.931	288.873	291.293	704.983	742.957	Down	None
TNFRSF9	164.138	133.14	35.1489	20.5124	177.172	166.422	Down	None
STARD13	462.283	390.299	256.426	216.896	459.61	450.869	Down	None
C10orf10	3836.24	3828.22	2075.86	1355.91	4276.6	4227.64	Down	None
ENTPD3	91.9809	86.6319	27.3506	11.72	88.2155	94.2495	Down	None
PLK2	5261.15	5217.97	3387.64	2829.93	5315.91	5464.77	Down	None
OCA2	134.8	121.285	33.3254	14.0783	133.435	148.591	Down	None
CCDC141	689.857	622.838	229.534	130.548	727.963	759.09	Down	None
HSPA4L	337.792	294.548	156.499	124.828	307.642	327.75	Down	None
PHYHIPL	49.9551	44.6838	1.22345	0.807187	53.3741	49.2475	Down	None
KIAA1462	2863.3	2703.83	912.845	787.271	3003.77	2817.29	Down	None
ARHGEF3	1267.91	1216.49	433.372	469.441	1323.97	1331.38	Down	None
LAP3	3252.63	3203.56	1433.72	1426.59	3409.27	3501.66	Down	None
ELOVL2	349.686	388.476	210.243	181.638	488.521	547.666	Down	None
KIRREL2	3300.21	4428.26	176.668	141.569	6421.94	7803.18	Down	None
CPA2	3244.71	3881.11	706.803	630.75	5035.7	6265.47	Down	None
SPHK1	413.121	448.662	79.9399	52.1673	680.519	902.587	Down	None
VWA1	1743.67	1902.25	832.495	869.96	2479.67	2724.74	Down	None
SPATA18	299.731	305.491	94.1612	92.32	441.819	490.776	Down	None
SOX9	10378.8	10671.2	3133.76	2734.56	17373.3	19845.9	Down	None
SGK1	751.706	781.511	318.769	313.438	1201.66	1305.91	Down	None
COL9A1	673.205	711.293	259.606	221.062	1209.81	1434.12	Down	None
PKDCC	5521.23	5947.51	2756.45	2574.62	8631.77	8886.62	Down	None
HEYL	455.147	538.941	60.3847	70.6022	916.996	872.869	Down	None
SERPINA3	509.067	527.998	9.63565	14.7998	900.687	893.247	Down	None
PTF1A	795.318	626.485	21.3859	35.2088	1149.77	1220.15	Down	None
CDC42EP4	2328.86	2150.29	1060.03	1145.88	3124.61	3126.37	Down	None
NFE2	504.309	482.403	207.583	181.5	726.48	780.318	Down	None
ADAMTS19	1541.47	1468.18	922.016	866.983	2154.98	2185.57	Down	None
TM4SF1	70.5715	95.751	33.3303	13.9335	149.744	125.666	Down	None
CDC42EP1	1260.77	1431.71	642.022	598.072	1862.16	1693.09	Down	None
ERP27	222.023	242.569	74.5941	82.6539	339.518	305.674	Down	None
STAR	242.639	258.984	52.7942	43.2433	380.29	314.165	Down	None
PTCHD4	202.199	203.357	37.5355	47.6115	291.333	279.352	Down	None
KCNIP1	360.787	341.968	33.5091	35.9407	562.652	501.815	Down	None
STAT1	14652.7	12952.8	5825.14	5014.32	18957.4	17953.2	Down	None
RFTN2	110.218	78.4246	21.297	19.8737	175.69	130.761	Down	None
ID2	2324.9	2276.14	1527.78	1368.02	3373.69	3102.59	Down	None
AEN	1666.76	1558.46	833.534	856.863	2543.42	2308.69	Down	None
CDKN1A	875.404	713.117	165.469	221.787	1600.48	1311	Down	None
NID2	1838.82	1606.79	1193.27	1240.49	2508.58	2256.89	Down	None
METRN	2017.24	1577.61	1058.81	1184.94	2142.38	1988.58	Down	None
HPCA	255.326	240.745	85.0708	48.0256	352.862	292.088	Down	None
GATM	4114.56	3676.84	900.984	912.039	5053.49	4214.05	Down	None
ALDH1A1	5319.83	4426.43	1401.2	1109.5	6040.17	5247.4	Down	None
RASD1	361.58	321.906	137.457	121.912	409.201	354.072	Down	None
BCAT1	1028.44	727.708	592.95	593.169	1293.58	988.346	Down	None
RDM1	373.474	295.46	180.162	156.852	492.969	319.259	Down	None
GCG	415.5	365.678	58.0981	33.8416	746.496	377.847	Down	None
GABRA2	43.6116	51.9791	20.2338	4.94801	80.0611	47.5493	Down	None
CAMK2N1	2033.09	2334.5	993.896	1003.22	2431.49	2177.93	Down	None
INPP5D	215.679	246.217	35.7624	46.9104	310.607	239.445	Down	None
SLC2A14	515.41	599.128	103.598	88.442	630.852	468.7	Down	None
HMOX1	494.001	449.574	196.601	211.497	576.737	406.716	Down	None
SLC16A10	257.705	217.036	103.057	105.177	269.094	200.386	Down	None
VIM	14961.2	12038.2	5549.17	5448.98	14331.7	12272.8	Down	None
CDKN3	1040.34	861.759	517.162	523.891	1071.19	921.267	Down	None
VSTM2L	1283.77	1651.48	1040.25	698.317	1229.83	1475.73	Down	None
CTD-3080P12.3	122.906	300.02	34.9592	15.6991	157.898	174.913	Down	None
SLC38A5	128.456	290.901	63.4418	72.8148	112.679	207.179	Down	None
POM121L9P	88.0162	167.792	29.7801	22.4096	77.0959	126.515	Down	None
SUSD2	786.595	1264.83	318.426	206.355	595.269	1011.27	Down	None
LINC00479	2328.86	4006.04	689.276	640.527	2154.98	2981.17	Down	None
UNC5A	276.736	459.605	76.1418	60.1282	236.477	360.016	Down	None
BTBD17	81.6727	140.435	19.0165	8.90618	60.7871	93.4004	Down	None
ARHGAP9	80.0868	158.673	12.0041	8.69803	39.2892	115.477	Down	None
LOC441178	202.992	267.191	87.768	66.5744	140.107	225.01	Down	None
RYR1	348.893	518.879	184.311	106.813	224.616	402.471	Down	None
NPTX1	245.018	406.714	63.3818	54.0248	146.779	423.698	Down	None
OPRD1	26.9599	36.4766	0.596262	0.256727	9.63699	36.5111	Down	None
DOCK5	360.787	432.247	119.933	128.885	189.774	408.414	Down	None
MGAM2	881.748	889.117	503.034	360.653	491.486	865.227	Down	None
AGTR1	374.267	348.351	133.737	114.996	190.516	347.28	Down	None
ELAVL4	227.573	241.657	105.885	61.1908	142.331	282.748	Down	None
HEPACAM2	3828.31	3985.98	2447.34	1582.54	2673.15	4429.72	Down	None
SLC7A14	134.8	137.699	72.2088	37.5663	96.3699	159.63	Down	None
CADPS	2178.2	2073.69	983.477	842.612	1482.61	2147.36	Down	None
SSTR2	846.859	920.122	346.568	264.133	584.15	894.945	Down	None
GABRB3	713.645	693.055	170.337	182.984	469.247	731.919	Down	None
SCG2	2599.25	2319	372.987	273.077	1486.32	2504.83	Down	None
LOC100499489	607.391	585.449	241.376	245.774	457.386	573.988	Down	None
INSM1	4117.73	3920.32	902.848	786.375	2628.67	3331	Down	None
CHGB	366.338	348.351	93.2073	59.9039	221.651	306.523	Down	None
RUNDC3A	252.947	253.512	90.9671	67.5559	162.346	225.01	Down	None
C11orf87	704.13	631.045	217.145	137.803	417.356	581.63	Down	None
ST18	456.733	414.921	98.3202	74.9748	268.353	403.32	Down	None
TTLL6	305.281	351.999	107.28	94.8424	166.794	290.39	Down	None
TCN2	804.833	927.417	366.7	402.377	567.1	771.827	Down	None
DCC	1007.83	1134.42	218.649	132.151	894.757	1558.09	Down	None
GAL	29.3387	31.0051	6.70932	0.95671	23.7218	42.4547	Down	None
GABBR2	155.416	189.678	27.3398	16.4826	115.644	230.954	Down	None
HECW2	1205.27	1268.47	574.318	505.549	989.644	1574.22	Down	None
DUSP6	1135.49	1436.27	479.507	377.083	1014.11	1786.49	Down	None
C1QL1	2405.78	3181.67	786.345	777.054	1932.59	2995.6	Down	None
CELF3	820.692	1135.33	378.183	342.313	785.785	1084.29	Down	None
F5	39.6469	61.0983	8.3237	3.83662	37.0653	57.7384	Down	None
SLC38A3	1170.38	1625.03	360.471	315.94	1037.83	1529.22	Down	None
FAM20A	832.586	1135.33	366.078	337.898	719.809	1220.15	Down	None
ST8SIA5	59.4704	71.1293	5.32864	4.69198	45.961	75.5694	Down	None
CAPN13	73.7433	92.1034	23.1434	12.9344	66.7176	102.74	Down	None
P2RX1	99.1173	138.611	8.97329	8.02957	85.9916	146.893	Down	None
EGFR-AS1	114.976	67.4817	4.04565	1.39151	85.2503	83.2112	Down	None
FBXL16	345.721	280.87	96.1735	117.803	277.99	270.861	Down	None
CALB2	528.097	451.398	158.892	148.638	469.247	389.734	Down	None
CDK5R2	187.926	158.673	66.2011	34.0617	148.261	142.648	Down	None
KIF26B	1426.5	1140.81	508.157	434.067	1083.05	1282.98	Down	None
NEUROD1	1603.32	1329.57	415.92	273.584	1269.12	1402.7	Down	None
RNF144A-AS1	102.289	77.5127	14.7468	7.58678	79.3198	80.664	Down	None
AMER3	238.675	202.445	52.7668	46.5208	160.864	182.555	Down	None
GCK	388.54	327.377	104.725	59.7939	277.99	300.579	Down	None
NEURL1	1316.28	1496.45	709.054	638.243	1200.92	1223.54	Down	None
SERPINA1	39266.3	48467.3	11655.2	9716.16	37068.3	37331.3	Down	None
CLMN	2223.4	2843.35	1176.29	931.647	2150.53	2215.29	Down	None
LOC100506178	51.541	76.6008	11.9219	5.28282	51.8915	49.2475	Down	None
CPA1	429.773	583.625	92.862	57.0057	410.684	390.583	Down	None
VIL1	8059.43	8501.78	2264.26	1950.9	6527.95	7599.39	Down	None
HECTD2-AS1	108.633	117.637	14.1397	15.66	78.5785	102.74	Down	None
TRIM14	378.232	426.776	87.9051	92.2253	318.762	327.75	Down	None
AKR1D1	1045.89	1086.09	319.369	313.611	854.726	894.096	Down	None
ANKRD65	321.933	380.268	80.9843	79.1974	259.457	348.978	Down	None
LINC00607	1646.14	2012.6	216.495	232.52	1255.77	1735.55	Down	None
FAM222A	497.173	582.713	279.507	235.899	432.923	521.344	Down	None
GDPD2	151.451	183.295	41.8864	18.6032	116.385	151.139	Down	None
PTGDR2	130.835	155.937	27.0216	24.7141	85.2503	119.722	Down	None
ADGRA1	140.35	175.999	29.0014	20.3499	96.3699	139.251	Down	None
DISP2	95.9456	117.637	15.4231	7.28975	65.9763	84.9094	Down	None
ZBED6CL	424.222	507.936	80.6436	71.2679	300.97	376.149	Down	None
FAM210B	1819	1705.28	781.265	844.908	1630.13	1620.92	Down	None
LEFTY1	831.793	749.594	88.0307	64.4654	654.574	704.748	Down	None
HNF4A	5110.49	4858.68	1228.06	1078.69	4217.29	4472.18	Down	None
GAD2	317.968	301.844	90.2668	59.0937	285.403	286.994	Down	None
KIAA1211L	219.644	213.388	83.7872	70.7637	211.272	213.123	Down	None
LGI2	2445.42	2440.28	1149.85	1037.27	2468.55	2389.35	Down	None
HSPA12A	1524.03	1535.66	709.304	588.59	1354.37	1290.62	Down	None
MAP1LC3C	37.2681	40.1242	6.77876	4.93212	34.1001	29.7183	Down	None
RGS3	1995.83	2029.01	955.928	933.64	2001.53	1767.81	Down	None
HNMT	278.321	299.108	73.6935	72.5167	269.094	257.276	Down	None
DKK2	826.242	943.832	85.0174	63.9908	859.916	810.036	Down	None
HABP2	4582.39	4322.47	1282.37	1274.52	3932.63	4665.77	Down	None
HRASLS5	788.974	786.982	281.903	267.234	779.113	815.13	Down	None
TMEM196	172.861	164.145	47.5011	41.8997	161.605	180.008	Down	None
SOX9-AS1	438.495	483.315	139.185	133.178	425.51	478.04	Down	None
FOXD1	250.569	282.693	30.8978	25.3602	246.114	269.163	Down	None
CSGALNACT1	225.195	240.745	39.9264	26.7328	201.635	237.746	Down	None
SLC4A4	4337.37	4617.94	2242.45	1993.24	4258.07	4853.42	Down	None
NKX2-2	1175.93	1230.17	487.609	357.296	1151.25	1366.19	Down	None
TMEM51	1020.51	1053.26	564.754	522.453	955.544	1153.07	Down	None
SMOC1	3884.61	4430.08	665.925	611.369	3392.96	4818.61	Down	None
DUSP5	1297.25	1551.17	184.203	170.185	1300.99	1648.09	Down	None
SVOP	44.4046	51.9791	7.04212	3.48545	46.7023	58.5875	Down	None
PRDM16	1002.27	1232.91	437.745	418.437	1038.57	1277.04	Down	None
CAMK2B	549.507	598.216	358.72	272.807	527.069	579.931	Down	None
RAP1GAP2	7273.63	8968.68	2404.12	2088.16	6699.93	7752.23	Down	None
CLU	5470.48	6690.72	1541.86	1342.86	5146.89	5733.08	Down	None
KIF19	769.151	1012.23	186.003	124.998	693.122	929.758	Down	None
TSPAN7	670.826	828.93	213.837	206.521	650.126	782.865	Down	None
LOC101928100	620.078	768.744	209.314	193.577	603.424	721.73	Down	None
CADM2	263.256	179.647	114.073	70.1758	201.635	301.428	Down	None
CLPS	70.5715	49.2434	8.63105	7.83845	55.598	89.1549	Down	None
KCNA6	646.245	498.817	182.906	176.059	471.471	709.843	Down	None
ST6GALNAC5	402.813	346.528	250.082	194.24	306.16	352.374	Down	None
LINC00643	921.395	663.874	321.549	214.993	617.508	862.68	Down	None
TMOD2	501.137	400.33	220.901	206.835	295.781	479.738	Down	None
TFPI2	1194.96	1210.11	286.817	234.274	792.457	1356	Down	None
SYNPR	1137.87	1079.71	504.54	496.109	819.885	1227.79	Down	None
C7	625.629	547.149	89.8632	59.6703	452.938	670.784	Down	None
KCND3	86.4303	75.6889	26.5963	10.7544	55.598	93.4004	Down	None
STXBP1	769.944	693.967	405.571	329.055	599.717	759.09	Down	None
MCAM	571.709	568.123	236.685	253.791	1035.61	1229.49	Down	Up
SH3TC2	90.395	78.4246	17.6817	15.7168	194.964	240.294	Down	Up
TTYH1	2501.72	3199	708.805	683.569	6671.02	7913.56	Down	Up
CALB1	1403.5	1635.06	293.824	310.609	4888.18	5742.42	Down	Up
MPZ	737.433	802.485	99.4841	93.6117	2963	3595.07	Down	Up
SLC15A3	126.87	110.342	4.4752	5.57921	305.418	459.36	Down	Up
A4GALT	273.564	238.922	15.0361	14.912	444.784	607.951	Down	Up
GRIK3	458.319	328.289	16.7378	12.5396	706.465	1031.65	Down	Up
LZTS1	485.279	633.781	94.9033	88.2806	939.977	1614.98	Down	Up
C14orf105	160.967	175.999	25.4136	11.3103	312.09	527.288	Down	Up
ETV5	193.477	194.238	30.2698	42.525	278.731	489.927	Down	Up
ADRA2A	540.784	646.547	5.4385	5.9901	1034.86	1536.86	Down	Up
SOX3	120.527	108.518	0.0439179	7.58084	228.322	612.197	Down	Up
ACTC1	456.733	338.32	169.889	193.859	813.213	821.074	Down	Up
CNN1	354.444	274.486	129.001	137.449	695.346	619.839	Down	Up
HOGA1	188.719	197.885	41.2699	34.7057	422.545	403.32	Down	Up
L1CAM	223.609	215.212	46.3612	33.0653	494.451	461.907	Down	Up
NKX6-1	925.36	820.723	21.1285	18.7613	1998.56	1862.91	Down	Up
MYPN	113.39	147.73	2.42442	2.51264	314.314	348.978	Down	Up
NPPB	579.638	517.056	129.535	140.928	1352.14	1495.25	Down	Up
LINC00673	562.987	560.827	109.62	110.113	1229.83	1296.57	Down	Up
NES	8264.01	7586.22	1560.93	1715.22	17000.4	17263.8	Down	Up
SOX10	65.021	44.6838	1.29432	2.92471	211.272	155.384	Down	Up
SPP1	100.703	78.4246	43.2623	24.3785	250.562	188.499	Down	Up
SLC16A3	2482.69	1487.33	1357.64	1572.3	1050.43	717.485	None	Down
RGS22	43.6116	19.1502	21.7739	15.8782	4.44784	4.24547	None	Down
MORN5	117.355	62.9221	60.0558	46.9304	34.8414	23.7746	None	Down
CFAP54	706.508	564.475	453.666	418.619	228.322	371.054	None	Down
ROS1	332.241	191.502	186.661	188.672	89.6981	138.402	None	Down
HBZ	91.188	15.5025	0	0	0.741307	0	None	Down
C5AR1	49.9551	22.7979	3.65546	2.44593	5.93045	5.09457	None	Down
LOC283683	78.5009	36.4766	5.54781	11.9795	8.89568	16.1328	None	Down
C3	56.2987	37.3885	12.4662	10.5929	1.48261	5.09457	None	Down
ENKUR	371.888	277.222	174.087	157.766	89.6981	133.308	None	Down
DNAJA4	65.8139	39.2123	13.5876	21.2263	6.67176	12.7364	None	Down
PTPRB	77.708	44.6838	22.1598	12.3997	9.63699	11.8873	None	Down
LDLRAD1	65.8139	31.0051	16.7611	5.31209	9.63699	5.09457	None	Down
GPC5-AS1	103.875	52.891	34.5712	21.8507	17.7914	17.831	None	Down
HENMT1	148.28	87.5438	57.2607	40.9484	15.5674	30.5674	None	Down
CLIC5	1958.56	1281.24	1145.45	1037.72	738.341	807.489	None	Down
ERICH6-AS1	107.84	86.6319	52.6645	65.0138	37.8066	35.662	None	Down
DYNLRB2	80.8798	55.6268	41.4736	51.0234	21.4979	21.2274	None	Down
ECSCR	44.4046	40.1242	19.7862	31.8362	8.15437	0	None	Down
ZNF469	215.679	176.911	84.1249	146.847	106.748	39.9074	None	Down
KLF10	851.616	738.651	693.466	529.774	504.83	249.634	None	Down
RSPH9	144.315	108.518	104.123	71.7822	68.2002	29.7183	None	Down
TIE1	276.736	236.186	162.531	171.887	120.092	50.0966	None	Down
UNC5B	808.005	631.045	536.497	514.068	405.495	183.404	None	Down
REPS2	122.906	86.6319	81.2971	61.8699	38.5479	45.8511	None	Down
DNAH7	1993.45	1542.05	1375.89	1034.65	633.076	688.615	None	Down
C9orf135	130.835	97.5749	85.5465	70.3947	39.2892	45.8511	None	Down
ZMYND10	652.589	511.584	507.476	393.592	298.005	252.181	None	Down
C6orf165	256.912	223.419	181.575	129.237	116.385	109.533	None	Down
RBM24	199.028	182.383	160.107	120.535	89.6981	80.664	None	Down
SPATA17	545.542	484.227	450.262	324.453	260.199	241.992	None	Down
TMEM232	205.371	191.502	161.515	111.637	78.5785	85.7585	None	Down
LRRC23	834.964	1018.61	798.181	601.17	400.306	340.487	None	Down
DNAI1	443.253	520.703	428.878	281.948	185.327	133.308	None	Down
LRRC43	248.19	320.994	258.364	149.713	115.644	93.4004	None	Down
2019-03-10	76.1221	96.6629	73.9097	40.6305	25.2044	16.9819	None	Down
CACNA1F	59.4704	97.5749	72.4866	44.8105	22.9805	13.5855	None	Down
PMEL	1428.08	1761.82	1176.7	1214.68	932.564	524.74	None	Down
WISP1	146.694	239.834	128.663	123.924	106.007	39.9074	None	Down
TEKT2	2037.06	2748.51	1923.34	1732.37	1012.62	1308.45	None	Down
FER1L6	109.426	158.673	90.1867	82.8013	21.4979	45.8511	None	Down
PKDREJ	51.541	86.6319	56.242	42.0087	11.8609	19.5292	None	Down
SYNPO2L	61.0563	85.72	54.4465	43.2384	14.0848	15.2837	None	Down
HMGCS2	3999.58	4968.11	3526.76	3283.93	2310.65	2053.96	None	Down
CCDC151	158.588	232.538	155.148	109.587	77.8372	86.6076	None	Down
NAALADL1	61.8492	121.285	75.1413	58.8964	32.6175	31.4165	None	Down
MR1	108.633	186.031	94.1637	104.157	20.7566	31.4165	None	Down
SORCS3	45.9904	71.1293	39.795	45.6065	5.93045	21.2274	None	Down
ODF3B	277.529	543.501	310.93	278.144	180.879	222.463	None	Down
TYMP	118.941	279.046	138.652	119.752	85.9916	82.3621	None	Down
LTK	26.9599	80.2485	27.5548	26.1591	11.1196	9.34004	None	Down
LOC101929567	15.8588	41.9481	12.5346	13.6446	2.22392	4.24547	None	Down
DNHD1	590.739	1090.65	613.112	613.727	356.568	347.28	None	Down
SERPINA6	92.7738	205.181	84.7353	61.1902	30.3936	19.5292	None	Down
CATSPERG	237.882	380.268	220.717	214.857	157.157	146.044	None	Down
MST1	606.598	981.22	429.037	412.935	339.518	362.563	None	Down
CRIP3	161.76	273.574	134.013	129.084	97.1112	109.533	None	Down
VWA3A	651.796	1402.52	386.047	196.34	188.292	271.71	None	Down
SPAG8	217.265	363.854	169.073	124.863	107.489	116.326	None	Down
ABI3BP	21.4093	49.2434	12.9137	5.47796	4.44784	4.24547	None	Down
LRRC74B	52.334	125.844	44.1534	18.0164	29.6523	24.6237	None	Down
MYO15A	68.1927	152.29	62.0712	51.0887	37.8066	36.5111	None	Down
PRSS50	25.374	74.777	16.3909	9.75823	10.3783	6.79275	None	Down
LINC01108	320.347	572.682	115.534	181.49	56.3393	65.3803	None	Down
CLRN3	20.6164	42.86	-0.158354	6.09747	0.741307	0	None	Down
GALNT5	75.3292	116.725	24.261	32.2743	20.0153	30.5674	None	Down
KEL	234.71	376.621	135.627	134.697	88.2155	128.213	None	Down
CPN2	5.55057	17.3264	-0.219017	1.5541	0	0	None	Down
ITIH4	208.543	390.299	118.613	128.755	100.076	106.986	None	Down
NOXA1	279.907	592.744	158.618	166.17	123.798	128.213	None	Down
MIR429	8.72233	32.8289	-0.168352	0.202432	0.741307	0	None	Down
ALOX15B	4.75763	19.1502	1.00322	0.997544	0	0	None	Down
FKBP11	562.194	1005.84	297.94	320.368	304.677	413.509	None	Down
GOLGA8A	2073.53	3723.35	1321.91	1280.26	1151.99	1506.29	None	Down
GCGR	58.6775	127.668	19.1383	13.1632	20.0153	17.831	None	Down
CSAG3	8.72233	26.4455	0.685616	0.190108	0	0	None	Down
ACHE	179.204	312.787	99.0923	102.479	103.042	108.684	None	Down
KLK7	20.6164	59.2744	0.351203	4.15708	1.48261	3.39638	None	Down
XCL1	38.0611	87.5438	0.184593	-0.155828	2.96523	0.849094	None	Down
NME8	16.6517	35.5647	0.264689	-0.209292	0.741307	1.69819	None	Down
TMEM207	11.1011	23.7098	0	0	0.741307	0.849094	None	Down
CD70	27.7529	59.2744	3.78007	2.77132	2.22392	0.849094	None	Down
BBS5	518.582	770.568	341.258	324.258	293.557	320.958	None	Down
UPK3A	80.0868	121.285	33.6659	50.9597	43.7371	28.0201	None	Down
PLEKHA4	531.269	759.625	280.455	339.893	338.036	147.742	None	Down
SLCO6A1	15.0658	27.3574	0	0	0	0	None	Down
TTC22	10.3082	20.0621	-0.168352	0.202432	0	0	None	Down
C2orf70	18.2376	32.8289	1.27828	-0.119484	0	0.849094	None	Down
NLRP1	20.6164	36.4766	1.63747	2.03895	2.96523	0	None	Down
LOC284825	30.1317	56.5387	1.49303	5.42151	5.93045	3.39638	None	Down
GPR132	34.0964	55.6268	8.51622	8.46446	8.89568	1.69819	None	Down
CSDC2	57.8845	92.1034	15.461	20.9461	18.5327	5.94366	None	Down
BEST4	169.689	253.512	83.5356	79.4983	103.783	59.4366	None	Down
CCDC88B	157.002	295.46	91.6529	73.0179	71.1654	49.2475	None	Down
MST1P2	628.007	1086.09	343.004	368.745	372.136	283.597	None	Down
SYNE3	112.597	182.383	61.3331	56.9284	63.7524	41.6056	None	Down
RBPJL	25.374	63.834	0.335852	0.493213	8.89568	9.34004	None	Down
HPD	47.5763	118.549	5.62931	8.05316	17.0501	23.7746	None	Down
KIF12	1533.54	3098.69	530.669	491.581	1043.76	984.1	None	Down
IYD	39.6469	112.165	-0.0395171	0.041143	17.7914	3.39638	None	Down
HYAL1	131.628	184.207	40.6317	66.2955	70.4241	78.9658	None	Down
ABCC2	103.875	160.497	30.4234	30.8408	41.5132	52.6438	None	Down
ANKDD1B	180.79	254.424	84.5424	84.1095	107.489	104.439	None	Down
CFAP43	1030.03	1174.55	726.042	568.65	469.988	523.042	None	Down
CCDC42B	146.694	180.559	85.783	59.5085	34.8414	47.5493	None	Down
CFAP74	135.593	174.176	77.0318	48.3509	34.8414	44.1529	None	Down
SYTL2	393.298	442.279	267.334	197.245	180.879	183.404	None	Down
CFAP46	1214.78	1367.87	842.032	654.921	569.323	692.861	None	Down
LINC00242	452.768	554.444	291.612	252.937	235.735	216.519	None	Down
MX1	91.9809	130.404	50.0656	36.3928	28.1697	24.6237	None	Down
C9orf117	250.569	324.642	163.409	140.3	109.713	119.722	None	Down
SPATA6L	237.089	316.434	157.067	124.862	106.007	111.231	None	Down
HSH2D	85.6374	101.223	33.5856	31.4645	15.5674	18.6801	None	Down
NHLRC4	73.7433	96.6629	28.4524	18.5747	16.3087	13.5855	None	Down
VWA3B	68.9857	86.6319	27.9628	19.733	15.5674	17.831	None	Down
OAS3	14.2729	18.2383	2.79972	2.1657	0.741307	0	None	Down
SYTL3	317.968	368.413	257.241	192.685	166.794	165.573	None	Down
FMN2	160.174	194.238	122.604	89.9414	68.9415	64.5312	None	Down
LINC00574	464.662	516.144	308.874	244.547	178.655	182.555	None	Down
TAOK3	457.526	494.258	325.644	273.595	229.805	218.217	None	Down
RASA4	191.098	226.155	127.776	74.8324	97.1112	106.986	None	Down
THPO	80.8798	121.285	53.5852	33.6534	32.6175	42.4547	None	Down
BTNL9	15.8588	28.2693	5.50993	1.00813	2.22392	1.69819	None	Down
AGBL4	150.658	186.031	83.8633	73.7151	74.1307	57.7384	None	Down
LINC00954	38.0611	51.9791	10.7447	5.8107	6.67176	1.69819	None	Down
LINC00482	31.7175	47.4196	12.9339	5.82809	11.1196	3.39638	None	Down
CRHBP	173.654	206.093	95.329	57.9371	104.524	56.8893	None	Down
ROPN1L	118.941	133.14	72.5923	51.5477	56.3393	44.1529	None	Down
ENG	111.011	120.373	61.9275	46.7097	57.0806	29.7183	None	Down
EGF	84.8444	108.518	50.221	50.6957	44.4784	22.0765	None	Down
NUDT19	184.755	207.005	109.159	121.159	102.3	81.513	None	Down
SPON2	1114.87	1290.36	676.67	794.315	630.852	480.587	None	Down
TMPRSS6	409.949	497.905	248.116	212.207	174.948	138.402	None	Down
NME9	161.76	192.414	110.865	99.1305	83.7676	66.2294	None	Down
SULT1C2	135.593	180.559	61.1556	68.7454	42.2545	38.2092	None	Down
TRIM38	800.868	1000.37	486.54	482.556	420.321	339.638	None	Down
SLC16A4	173.654	212.476	92.9113	99.5921	80.8024	61.9839	None	Down
WDR38	164.138	183.295	79.4988	72.5489	54.8567	32.2656	None	Down
WDR49	94.3597	114.901	33.3513	30.466	20.7566	7.64185	None	Down
RDH12	45.1975	55.6268	16.1592	12.8808	5.18915	1.69819	None	Down
ATP8B3	80.0868	89.3676	31.8666	33.952	23.7218	16.1328	None	Down
ROBO4	34.8893	37.3885	10.0979	7.5729	5.18915	0.849094	None	Down
LOC440173	306.867	346.528	141.001	148.968	80.0611	50.0966	None	Down
FHAD1	432.152	453.222	283.214	279.011	215.72	196.141	None	Down
C1R	538.405	759.625	327.69	344.27	225.357	235.199	None	Down
DDX60L	49.1622	76.6008	20.8538	21.1177	10.3783	4.24547	None	Down
BCL11B	57.0916	75.6889	38.9077	36.7122	19.274	18.6801	None	Down
MUC20	189.512	252.6	132.43	131.478	81.5437	84.0603	None	Down
TAC3	1389.23	1926.88	967.069	1013.6	610.837	528.137	None	Down
SYNDIG1	76.9151	72.0412	27.0925	28.639	30.3936	15.2837	None	Down
DNAI2	115.769	96.6629	31.2259	29.7433	31.1349	14.4346	None	Down
PXMP4	214.093	195.15	104.781	91.0345	108.972	60.2857	None	Down
CFAP61	221.23	186.031	120.18	98.1024	88.2155	101.042	None	Down
AKR1E2	19.8235	15.5025	2.73181	2.21883	0	1.69819	None	Down
C22orf15	38.854	26.4455	3.0854	2.67642	0.741307	0	None	Down
KCNMB2-AS1	102.289	80.2485	19.701	22.4914	10.3783	10.1891	None	Down
AKAP14	38.0611	30.0932	9.33515	8.49238	4.44784	2.54728	None	Down
C11orf70	70.5715	57.4506	23.5592	23.8168	9.63699	11.0382	None	Down
ANKRD66	32.5105	22.7979	10.245	2.03279	0.741307	0.849094	None	Down
ADGB	139.557	94.8391	52.7124	32.3897	25.9457	19.5292	None	Down
LINC00908	64.228	36.4766	9.41755	11.4891	7.41307	0	None	Down
PLAC8	118.941	87.5438	41.0985	31.6167	39.2892	22.9255	None	Down
NEK10	114.183	104.87	57.1132	38.5213	45.2197	47.5493	None	Down
GUCA2B	23.7882	19.1502	0	0	0	1.69819	None	Down
SLC10A1	47.5763	42.86	2.98514	1.25952	6.67176	10.1891	None	Down
ADORA2A-AS1	193.477	175.999	77.0145	69.8104	93.4046	80.664	None	Down
ZYG11A	107.047	94.8391	28.5761	26.0721	42.9958	29.7183	None	Down
LINC00884	38.854	31.917	3.80494	1.49758	8.15437	0.849094	None	Down
LOC339862	34.8893	30.0932	0.0579014	2.76607	2.96523	0	None	Down
DENND2D	72.1574	62.9221	11.1132	14.0348	15.5674	5.94366	None	Down
ZNF578	132.421	123.108	38.6291	30.818	40.7719	31.4165	None	Down
IGSF10	178.411	130.404	40.2673	54.6528	63.7524	66.2294	None	Down
UPB1	130.042	98.4868	25.4985	29.8184	31.1349	52.6438	None	Down
KCNMB3	165.724	171.44	44.5277	80.5395	85.9916	78.9658	None	Down
ANGPTL3	35.6822	48.3315	4.92638	1.53437	12.6022	3.39638	None	Down
ANG	223.609	248.953	96.4474	93.2754	136.4	89.1549	None	Down
ADAMTSL5	113.39	135.875	19.7963	36.717	59.3045	34.8129	None	Down
SLC13A3	111.804	105.782	29.4298	59.8306	34.8414	20.3783	None	Down
CLDN11	84.0515	91.1914	40.0695	50.8498	31.1349	33.1147	None	Down
LOC101929378	268.013	248.041	87.5901	122.521	47.4436	63.6821	None	Down
TFF3	1487.55	1387.02	740.177	865.805	636.041	551.911	None	Down
AGR3	85.6374	82.9842	29.1237	28.2305	16.3087	11.0382	None	Down
SCN4A	79.2939	96.6629	17.7691	16.5965	20.0153	4.24547	None	Down
PSCA	68.9857	92.1034	5.01033	9.98352	11.8609	2.54728	None	Down
ZNF439	29.3387	40.1242	3.06944	1.94899	0.741307	0.849094	None	Down
MIR200A	10.3082	13.6787	0	0	0	0	None	Down
CPNE4	58.6775	74.777	5.99982	7.57397	5.93045	6.79275	None	Down
TFEC	18.2376	27.3574	1.19606	0.371604	0.741307	0.849094	None	Down
SLC46A3	154.623	163.233	64.5225	56.579	71.1654	75.5694	None	Down
HGD	38.854	40.1242	3.40053	3.76972	8.15437	5.94366	None	Down
SYNPR-AS1	22.9952	25.5336	2.09146	0.95064	2.96523	0.849094	None	Down
ANKRD45	150.658	159.585	66.2002	58.0457	74.1307	64.5312	None	Down
PRLHR	20.6164	23.7098	0.424392	-0.297946	0.741307	3.39638	None	Down
ARG1	32.5105	37.3885	3.92013	4.08421	2.22392	7.64185	None	Down
LYZ	130.835	151.378	41.6553	47.0935	49.6675	56.0402	None	Down
ASIC4	94.3597	116.725	26.0103	32.0098	15.5674	27.171	None	Down
SLC38A11	177.618	201.533	85.4182	75.0804	43.7371	77.2676	None	Down
LOC442497	35.6822	35.5647	8.17034	6.8572	5.18915	7.64185	None	Down
LOC100131532	80.8798	90.2795	17.1352	17.8714	6.67176	3.39638	None	Down
C1orf141	17.4447	19.1502	2.23027	2.71509	0	0	None	Down
MGC50722	22.9952	25.5336	5.03858	2.31302	1.48261	0.849094	None	Down
ZNF562	282.286	303.668	110.036	100.517	103.042	85.7585	None	Down
PCDHB8	45.9904	48.3315	10.7385	15.1021	9.63699	11.0382	None	Down
FBXO4	135.593	146.818	49.7469	61.9466	42.2545	51.7948	None	Down
H19	11.1011	13.6787	-0.110119	1.24155	0	0	None	Down
PRAP1	164.931	195.15	40.8321	42.5366	32.6175	28.0201	None	Down
ALPI	17.4447	20.974	0	0	0	0	None	Down
MAGEA12	19.0305	21.8859	0	0	0	0	None	Down
GSTO2	267.22	287.253	135.766	137.003	134.918	131.61	None	Down
CEP126	627.215	664.786	523.284	424.41	306.16	299.73	None	Down
C1orf158	206.164	227.979	158.808	132.291	80.0611	101.042	None	Down
SEZ6L	13326.1	14303.4	11512.5	8731.32	5437.48	7165.51	None	Down
NPY1R	6202.37	6947.88	5855.14	4720.78	2640.53	3679.13	None	Down
TTLL9	237.882	264.455	175.172	162.097	92.6633	141.799	None	Down
CFAP70	800.075	978.484	532.642	456.551	252.044	384.64	None	Down
EFCAB13	72.1574	103.958	54.2015	50.3393	20.7566	29.7183	None	Down
DNAAF1	210.129	290.901	174.721	166.365	95.6285	139.251	None	Down
TCP11L2	389.333	489.698	303.24	291.078	177.172	239.445	None	Down
NEK5	182.376	237.098	140.548	133.552	64.4937	102.74	None	Down
LRP2BP	273.564	248.953	198.247	185.088	111.937	140.95	None	Down
SEC14L5	444.839	434.071	335.27	312.946	171.983	222.463	None	Down
FOXJ1	10584.9	10673	8167.27	7381.65	4746.59	5604.02	None	Down
IQCH	295.766	253.512	184.935	176.528	112.679	139.251	None	Down
NR1I3	55.5057	47.4196	33.1695	24.5993	12.6022	15.2837	None	Down
DNAH5	930.91	780.599	639.488	527.224	310.607	424.547	None	Down
LRRIQ1	1134.7	1009.49	763.355	626.244	429.958	571.44	None	Down
NPY5R	1027.65	991.251	727.756	540.015	367.688	474.644	None	Down
CASC1	262.463	255.336	193.966	151.617	94.8872	116.326	None	Down
VWA5B1	153.037	150.466	90.7999	75.0375	36.324	60.2857	None	Down
WDR66	1107.74	1070.59	702.134	613.209	447.008	529.835	None	Down
RSPH1	486.071	512.496	336.72	254.224	188.292	242.841	None	Down
LOC101928865	31.7175	33.7408	18.7084	11.7927	4.44784	6.79275	None	Down
WDR63	418.672	403.066	300.889	223.324	208.307	191.046	None	Down
C7orf57	158.588	165.968	93.9818	56.425	48.1849	33.9638	None	Down
DEFB1	43.6116	43.7719	24.7278	16.9702	8.89568	2.54728	None	Down
ADGRE5	70.5715	77.5127	41.9393	26.3441	15.5674	6.79275	None	Down
SULT1A2	44.4046	41.0362	23.9939	14.0979	8.15437	4.24547	None	Down
MACC1	3474.66	3289.28	2467.29	2042.86	1696.85	1578.47	None	Down
KLHL35	124.491	111.254	61.67	50.42	26.687	20.3783	None	Down
CATIP	170.482	167.792	148.028	95.3985	78.5785	50.0966	None	Down
SAT1	2734.85	2719.33	2080.84	1839.57	1546.37	1093.63	None	Down
CLDN4	4582.39	5050.18	3997.27	3691.13	2652.39	2017.45	None	Down
HLA-A	4294.56	4527.66	2917.79	3087.12	1717.61	1602.24	None	Down
PCDHB12	124.491	136.787	88.3496	82.7775	53.3741	45.8511	None	Down
RPL39L	141.936	173.264	89.1614	93.4583	0	0	None	Down
RBM46	87.2233	83.8961	49.486	56.9566	28.1697	18.6801	None	Down
THSD1	110.218	108.518	67.4421	67.4306	48.1849	33.1147	None	Down
HLA-B	8941.18	8892.99	6911.8	6432.09	4637.61	3887.15	None	Down
ADAMTS4	104.668	91.1914	59.0447	50.6671	16.3087	4.24547	None	Down
KIAA1324	3704.61	3503.58	2411.13	2142.2	1048.21	953.533	None	Down
PRSS2	5147.76	4810.35	3766.07	3373.13	1779.88	1799.23	None	Down
IQUB	316.383	307.315	242.464	270.289	117.126	118.024	None	Down
TCEAL5	165.724	149.554	96.7047	141.115	0	0	None	Down
UNC13C	69.7786	74.777	50.1735	64.1171	17.7914	27.171	None	Down
ANP32A-IT1	122.113	99.3987	96.8143	121.463	21.4979	47.5493	None	Down
DNAJB13	342.55	331.025	317.477	337.866	139.366	188.499	None	Down
PACRG	150.658	100.311	121.619	101.958	51.1502	31.4165	None	Down
CPB1	8210.88	4639.82	5163.37	4354.52	2185.37	1229.49	None	Down
LRRC9	692.236	551.708	528.333	434.692	197.929	232.652	None	Down
DNAH9	729.504	559.004	568.763	477.988	286.144	324.354	None	Down
DNAH6	888.091	692.143	694.018	605.385	223.875	307.372	None	Down
PCSK1	189.512	163.233	161.859	106.512	39.2892	84.9094	None	Down
DNAH2	140.35	183.295	196.23	130.794	70.4241	68.7766	None	Down
XIRP1	269.599	265.367	298.182	202.718	135.659	103.59	None	Down
MDGA2	341.757	307.315	316.29	237.069	119.35	135.855	None	Down
ATP10B	1271.08	1172.72	1282.21	1024.37	416.614	346.43	None	Down
SCGB1A1	61.8492	64.7459	68.7387	49.444	11.8609	13.5855	None	Down
ERO1B	1787.28	1746.32	1843.63	1422.43	773.924	793.054	None	Down
CAPS2	488.45	421.304	512.193	416.218	195.705	236.897	None	Down
CASP8	175.239	148.642	127.714	119.326	45.2197	24.6237	None	Down
SYT1	319.554	275.398	251.277	238.897	151.968	117.175	None	Down
VAMP5	268.013	241.657	192.038	209.893	110.455	54.342	None	Down
SARDH	255.326	232.538	222.762	212.622	111.196	95.0986	None	Down
ZNF605	1261.57	1223.79	1095.11	1082.44	448.49	536.628	None	Down
PCDHB5	1679.44	2034.48	1423.94	1499.96	53.3741	64.5312	None	Down
ARHGEF15	344.135	369.325	320.665	250.718	74.1307	44.1529	None	Down
TRIM58	45.9904	44.6838	32.5723	31.1961	2.96523	3.39638	None	Down
RASSF9	122.906	126.756	102.773	91.0556	31.8762	21.2274	None	Down
QPCT	371.095	377.533	332.713	320.366	178.655	167.272	None	Down
SLC25A12	248.19	322.818	256.657	202.095	105.266	61.1348	None	Down
GRAMD1C	313.211	376.621	302.916	241.183	158.64	86.6076	None	Down
CSF3R	396.469	497.905	383.926	352.692	203.859	167.272	None	Down
GSN	5095.42	5249.89	5133.41	5118.77	2865.15	1890.93	None	Down
TMEM139	141.143	126.756	128.425	142.974	59.3045	30.5674	None	Down
CRYM	1713.54	1314.98	1636.88	1340.6	696.087	404.169	None	Down
CHMP1B2P	949.941	875.438	1027.81	847.01	486.297	366.809	None	Down
LOC643623	105.461	78.4246	98.6277	91.2116	32.6175	23.7746	None	Down
GPR160	1007.83	843.521	920.768	848.741	458.869	450.869	None	Down
TNNI3	245.811	228.891	293.246	345.09	146.779	73.0221	None	Down
MB	116.562	112.165	152.423	186.232	48.9262	19.5292	None	Down
SFXN3	369.509	492.434	619.381	613.091	282.438	137.553	None	Down
C1orf54	118.941	177.823	198.038	235.712	78.5785	42.4547	None	Down
THBD	153.83	159.585	235.346	277.951	88.2155	56.0402	None	Down
FAM24B	13.48	20.0621	33.2084	47.0604	0	0	None	Down
NPL	519.375	421.304	692.278	656.871	187.551	176.612	None	Down
RGS2	5948.63	4791.2	7277.67	7155.17	1968.91	1448.55	None	Down
MAF	3634.83	3275.6	4492.42	4724.8	1763.57	1516.48	None	Down
JPH1	809.59	601.864	1078.12	1022.14	392.892	261.521	None	Down
LGALS3BP	1244.12	1475.48	1960.34	1961.11	744.272	540.024	None	Down
DEPTOR	1612.84	1657.86	2252.87	2187.41	822.85	693.71	None	Down
PLLP	190.305	207.005	288.084	267.489	92.6633	72.173	None	Down
CPQ	234.71	225.243	397.535	356.602	107.489	44.1529	None	Down
MYO18B	200.614	209.74	349.725	353.476	78.5785	97.6458	None	Down
IRF8	460.697	469.636	731.785	729.329	203.118	232.652	None	Down
RAB27B	769.151	949.303	1581.76	1393.13	353.603	368.507	None	Down
CHRDL2	385.368	490.61	745.528	699.842	129.729	132.459	None	Down
LOC399815	19.0305	11.8549	44.0799	43.8636	0	0	None	Down
FRZB	37501.2	36408.2	78334.4	74788	17648.3	14276.7	None	Down
NR3C1	956.284	815.252	1897.71	1765.24	429.958	426.245	None	Down
CLVS2	96.7385	113.989	162.982	109.441	51.8915	27.171	None	Down
PTPRH	394.883	389.387	533.674	428.273	194.222	60.2857	None	Down
GLT8D2	355.237	344.704	511.65	375.985	91.922	77.2676	None	Down
ZBTB7C	268.013	235.274	358.383	305.26	108.972	85.7585	None	Down
RIMKLA	584.396	434.983	681.905	548.622	226.099	191.046	None	Down
CX3CR1	103.875	57.4506	185.415	115.282	11.1196	14.4346	None	Down
NPY	380.611	357.47	726.351	548.688	123.057	117.175	None	Down
MAPK10	791.353	660.226	1208.95	1001.6	411.425	293.787	None	Down
EPSTI1	2236.09	1883.1	3697.13	2920.57	1159.4	751.448	None	Down
TAP2	128.456	188.766	156.857	139.85	74.872	53.4929	None	Down
CHRD	447.217	749.594	590.751	545.416	278.731	292.938	None	Down
LOC105747689	64.228	90.2795	145.623	101.925	15.5674	17.831	None	Down
GAD1	107.84	102.134	157.513	136.906	28.1697	49.2475	None	Down
FES	339.378	493.346	530.974	486.694	187.551	216.519	None	Down
BAIAP3	750.12	1180.93	1435.28	1250.6	471.471	460.209	None	Down
TSPAN15	2676.17	3006.58	3187.66	2659.06	1567.86	1207.41	None	Down
UCP2	3402.5	3933.09	4006.82	3695.79	1971.13	1447.71	None	Down
CPEB3	217.265	240.745	246.758	224.476	96.3699	87.4567	None	Down
LGALS8	1568.43	1679.75	1761.35	1494.39	733.152	712.39	None	Down
CCDC153	207.75	236.186	224.133	210.415	80.8024	101.042	None	Down
BMP3	1214.78	1295.83	1697.05	1554.38	271.318	352.374	None	Down
MS4A8	199.028	227.979	248.07	247.628	69.6828	89.1549	None	Down
GCNT1	6642.45	6757.29	7629.44	6484.28	2655.36	3351.38	None	Down
GUCA1A	137.971	134.051	163.296	137.574	42.2545	35.662	None	Down
TMSB4Y	342.55	347.439	401.681	365.193	65.235	81.513	None	Down
FAM138B	50.7481	68.3936	62.8627	69.2014	17.0501	10.1891	None	Down
ACPP	165.724	214.3	204.734	217.157	91.922	73.0221	None	Down
FOLR1	567.744	631.045	645.128	723.326	260.199	258.974	None	Down
PTGER3	229.159	176.911	705.163	620.504	63.7524	73.8712	Up	Down
TRHDE-AS1	179.204	114.901	432.862	388.804	74.872	33.9638	Up	Down
GYG2P1	95.1526	91.1914	288.467	333.486	0	0	Up	Down
AOC1	122.113	110.342	560.469	618.277	19.274	14.4346	Up	Down
SOX21	3004.44	2660.97	7547.5	7921.45	1323.97	1466.39	Up	Down
ACKR3	1565.26	1587.64	3689.74	3385.95	662.728	508.607	Up	Down
MYOCD	600.255	696.703	1512.61	1409.27	157.898	194.443	Up	Down
FZD1	688.271	677.552	1604.08	1606.91	1122.34	1316.1	Up	None
TMEM246	842.101	881.821	1457.17	1524.3	1151.99	1353.46	Up	None
PLA2G3	39.6469	31.917	108.749	112.44	80.0611	92.5513	Up	None
SPON1	3113.08	3096.86	5762.39	5703.33	4143.9	5548.83	Up	None
NFIB	117.355	77.5127	228.213	209.874	163.829	187.65	Up	None
SQLE	4157.38	3844.63	7388.79	7634.45	5014.94	6214.52	Up	None
MPPED2	190.305	163.233	401.334	428.365	269.094	294.636	Up	None
2019-09-06	923.774	1202.82	1974.62	2049.82	1687.21	1655.73	Up	None
SYNGR3	163.345	217.036	406.902	450.235	337.294	347.28	Up	None
GLI3	657.346	644.724	1228.22	1357.36	1123.82	1098.73	Up	None
TRABD2A	65.021	55.6268	124.648	137.93	102.3	93.4004	Up	None
HOXA4	49.9551	45.5957	144.855	156.965	106.748	90.8531	Up	None
RASSF2	1022.1	946.567	1675.3	1779.51	1467.79	1401.01	Up	None
NEFM	385.368	290.901	940.672	826.892	485.556	518.797	Up	None
CHRDL1	448.803	423.128	1609.84	1438.87	812.472	772.676	Up	None
BACH2	222.816	205.181	452.339	392.127	235.735	292.088	Up	None
IGFBP7	144.315	131.316	339.853	389.471	203.859	186.801	Up	None
KCNG1	225.195	227.067	846.01	999.21	366.205	354.921	Up	None
OTX1	9.51526	5.47149	100.554	139.711	31.1349	23.7746	Up	None
NRG2	59.4704	62.0102	179.759	225.554	96.3699	103.59	Up	None
PLEKHD1	5.55057	10.0311	49.1924	70.0501	13.3435	18.6801	Up	None
RTN4RL1	333.827	349.263	962.439	912.906	416.614	496.72	Up	None
ST3GAL6	922.188	1017.7	1749.91	1765.49	962.216	1235.43	Up	None
ARHGEF25	681.927	752.329	1827.64	1923.18	1025.23	1056.27	Up	None
SMARCD3	570.916	644.724	2018.78	2102.39	1063.03	974.76	Up	None
KCNN1	233.124	307.315	852.013	948.196	448.49	450.02	Up	None
PLEKHA2	693.028	753.241	1465.08	1441.05	948.131	884.756	Up	None
TMEM221	117.355	161.409	386.621	396.589	210.531	225.01	Up	None
RGMA	697.786	778.775	1276.16	1326.69	899.205	962.024	Up	None
HOTAIRM1	892.849	904.619	1882.2	2079.62	1054.14	1277.89	Up	None
SLIT1	222.023	246.217	466.083	531.779	287.627	328.599	Up	None
CRLF1	10.3082	24.6217	129.107	150.365	50.4088	71.3239	Up	None
PRSS23	3420.74	3570.15	6792.3	7052.28	4217.29	4931.54	Up	None
CHST15	717.61	672.993	1262.79	1362.08	834.711	936.551	Up	None
RBM20	405.985	360.206	899.244	1003.92	485.556	613.046	Up	None
GPC6	2500.93	2081.9	5472.56	5582.98	3083.09	3529.68	Up	None
NR2F1	3634.83	3511.78	9522.31	10289.1	4564.97	5201.55	Up	None
KCNS3	604.219	520.703	1485.2	1586.97	817.661	830.414	Up	None
GRIN2A	509.86	415.833	1013.5	1080.28	591.563	630.028	Up	None
EPHB2	4106.63	4387.22	6704.79	6908.39	4758.45	6309.62	Up	None
ADAMTS16	1495.48	1477.3	2423.24	2682.29	1613.08	2161.79	Up	None
ZDHHC22	25.374	41.9481	104.861	131.495	57.8219	85.7585	Up	None
TNRC6C-AS1	349.686	393.947	634.315	643.88	442.56	538.326	Up	None
SCUBE3	1697.68	1836.6	3804.75	4029.52	2335.12	2989.66	Up	None
C16orf54	72.9504	101.223	206.893	198.013	97.1112	152.837	Up	None
CD37	817.52	893.676	1206.31	1390.11	786.526	1209.11	Up	None
CACNA1H	1738.12	2542.42	3054.17	3194.56	2701.32	3064.38	Up	None
SYCP2L	314.797	416.745	598.93	597.685	435.888	500.966	Up	None
PLEKHG4B	3262.15	4007.86	6033.07	6427.95	4921.53	5207.5	Up	None
COCH	364.752	499.729	752.907	798.052	564.134	647.859	Up	None
TMC6	1296.45	1777.32	2538.88	2734.17	2014.13	2171.13	Up	None
PIEZO1	2656.34	3431.53	4859.64	5167.06	3421.87	3486.38	Up	None
PDE8B	298.938	401.242	647.491	643.913	458.127	382.942	Up	None
CNTNAP1	169.689	269.015	517.984	509.375	315.797	266.616	Up	None
SPACA6P	218.058	393.947	493.109	572.472	363.24	367.658	Up	None
SLITRK6	38.854	40.1242	96.0831	146.866	54.8567	80.664	Up	None
C11orf45	15.0658	22.7979	60.7167	119.666	36.324	37.3601	Up	None
IGDCC3	10406.5	12369.2	21013.6	20981.8	15872.9	15236.1	Up	None
TGFB1I1	46.7834	72.9532	188.466	194.217	132.694	118.024	Up	None
SPEG	831	1118.92	2244.7	2478.54	1593.07	1263.45	Up	None
CA11	446.425	475.107	877.033	998.423	696.087	560.402	Up	None
DMTN	903.157	984.868	1952.47	2157.09	1582.69	1161.56	Up	None
ITGB4	315.59	287.253	572.717	538.904	518.915	337.94	Up	None
FAR2P1	410.742	482.403	919.103	823.686	828.039	584.177	Up	None
NTF4	39.6469	42.86	120.595	158.991	117.126	29.7183	Up	None
HOXB9	22.9952	9.11914	178.984	202.504	111.937	5.94366	Up	None
AARD	3.96469	9.11914	73.2556	68.2127	37.0653	11.8873	Up	None
LINC01410	53.1269	37.3885	103.784	148.213	83.7676	60.2857	Up	None
BCL11A	147.487	102.134	298.325	344.431	246.114	174.913	Up	None
DCLK2	164.138	130.404	268.43	317.104	238.701	202.084	Up	None
CNTNAP2	518.582	423.128	1131.12	1233.99	815.437	675.03	Up	None
STAC	89.6021	63.834	198.596	221.917	138.624	118.873	Up	None
KIAA0195	5143.79	6879.48	9251.2	10084.7	5408.57	6930.31	Up	None
DPY19L2	306.867	410.362	673.73	653.386	164.57	292.938	Up	None
PLEKHH2	712.059	1182.75	2343.73	2110.7	563.393	810.885	Up	None
LRRC7	548.714	621.014	1095.42	991.868	395.116	515.4	Up	None
LRAT	1109.32	1193.7	1860.29	1814.3	896.981	1241.38	Up	None
PGM2L1	1541.47	1519.25	2408.86	2527.56	1088.24	1481.67	Up	None
MYO16	177.618	206.093	415.079	510.896	126.022	207.179	Up	None
SPOCK3	253.74	260.808	529.245	609.338	181.62	233.501	Up	None
CDH26	139.557	98.4868	310.232	377.917	61.5284	111.231	Up	None
HRH2	90.395	85.72	157.07	187.145	74.872	112.08	Up	None
FOXE1	1.58588	1.82383	24.1257	49.376	2.96523	2.54728	Up	None
PCDH11Y	12.687	10.943	53.1762	91.3173	16.3087	10.1891	Up	None
BEND4	38.854	14.5906	155.85	241.955	24.4631	19.5292	Up	None
EDN3	42.0258	34.6528	168.635	241.94	37.0653	45.8511	Up	None
NTN1	410.742	404.89	660.005	807.04	395.858	437.284	Up	None
SHH	635.144	379.356	1214.63	1493.76	904.394	266.616	Up	None
CRABP2	1611.25	1433.53	3722.19	4442.4	2773.97	1132.69	Up	None
ZNF503	530.476	462.341	966.902	1210.32	749.461	444.076	Up	None
ARAP3	361.58	310.963	634.093	711.023	421.803	205.481	Up	None
PLEKHF1	502.723	456.869	1064.92	1062.17	584.891	369.356	Up	None
CERCAM	396.469	437.719	951.431	1009.4	639.748	371.054	Up	None
LTBP4	564.572	759.625	1253.27	1435.29	893.274	632.575	Up	None
STRA6	382.196	471.46	793.308	881.831	559.686	405.018	Up	None
IFITM1	107.047	145.906	807.96	740.213	344.708	145.195	Up	None
HOXB8	7.13645	23.7098	285.544	266.699	102.3	13.5855	Up	None
ARHGDIG	70.5715	92.1034	272.486	269.723	128.987	90.004	Up	None
CYBRD1	94.3597	134.051	327.665	350.548	154.933	125.666	Up	None
ZNF467	394.091	434.983	1084.32	1076.44	510.019	369.356	Up	None
AXL	1012.58	994.899	2578.22	2575.69	1328.42	1018.06	Up	None
TMEM255A	50.7481	42.86	215.227	232.674	88.9568	69.6257	Up	None
PDPN	934.875	848.08	2240.93	2381.1	1174.23	1038.44	Up	None
EFCC1	66.6069	64.7459	489.102	556.783	133.435	106.137	Up	None
MATN3	195.063	211.564	701.132	741.489	252.786	230.954	Up	None
AR	129.249	76.6008	684.243	729.927	162.346	95.0986	Up	None
LOC100505530	33.3034	20.0621	206.896	219.096	46.7023	34.8129	Up	None
FOXD2	12.687	9.11914	80.7674	95.4883	14.0848	15.2837	Up	None
ID4	892.849	714.941	3313.14	3730.53	968.146	842.302	Up	None
TNMD	13.48	32.8289	561.162	637.678	19.274	24.6237	Up	None
RET	18.2376	16.4145	102.729	109.638	20.0153	25.4728	Up	None
HOXB13	0	0	101.889	128.552	10.3783	2.54728	Up	None
ZSCAN10	25.374	30.0932	138.084	174.274	32.6175	21.2274	Up	None
FSHR	16.6517	20.0621	75.8939	109.568	31.8762	15.2837	Up	None
TRPM4	164.138	200.621	388.286	472.367	243.89	180.008	Up	None
KLF4	91.188	73.8651	303.676	383.394	62.2698	46.7002	Up	None
ADA	433.737	393.035	821.027	934.524	402.529	289.541	Up	None
LOC100288911	182.376	121.285	368.772	418.345	194.964	135.006	Up	None
HOXC4	321.933	199.709	980.503	1211.41	443.301	227.557	Up	None
ZNF503-AS2	111.804	71.1293	312.685	431.479	127.505	50.0966	Up	None
KCNC3	439.288	775.127	1106.64	1165.37	745.754	568.044	Up	None
LINC00265	301.317	491.522	763.638	755.729	369.171	320.958	Up	None
FMNL1	230.745	313.699	488.276	436.581	279.473	245.388	Up	None
CREB3L1	644.659	969.365	1776.93	1853.27	542.636	483.135	Up	None
TRIM45	2126.66	2826.93	4397.91	4496.6	1838.44	1673.56	Up	None
CYP2S1	413.121	496.993	965.81	1019.86	324.692	252.181	Up	None
CXCL16	272.771	299.108	514.39	587.788	195.705	192.744	Up	None
NPW	24.5811	50.1553	134.17	156.54	13.3435	22.0765	Up	None
TNNT1	822.277	924.681	1731.1	1909.45	845.09	403.32	Up	None
TMPRSS13	269.599	336.496	575.508	573.318	291.333	212.274	Up	None
PPIC	763.6	771.48	1476.63	1508.97	553.756	694.559	Up	None
LPAR3	91.9809	99.3987	367.014	360.132	41.5132	72.173	Up	None
KLHL14	153.83	125.844	435.507	460.035	88.2155	100.193	Up	None
RPRM	153.037	109.43	524.216	533.057	96.3699	90.8531	Up	None
C3orf58	2506.48	2124.76	4821.42	5001.73	2061.57	2244.16	Up	None
SOX2	2930.7	2350	11727.5	13458.1	1576.76	1399.31	Up	None
KLF5	2160.76	1932.35	4406.4	4811.02	1693.14	1655.73	Up	None
NFIA	6.34351	3.64766	48.1307	54.7841	0.741307	1.69819	Up	None
KREMEN1	1662.79	1576.7	4716.87	4631.31	1364.75	938.249	Up	None
CCKBR	1672.31	1721.69	3317.8	3246.55	1434.43	1215.9	Up	None
DPY19L2P1	45.1975	55.6268	251.529	243.795	24.4631	15.2837	Up	None
COL19A1	180.79	194.238	862.757	873.896	106.007	83.2112	Up	None
SCNN1A	522.547	533.47	1659.86	1883.13	406.977	288.692	Up	None
SUSD4	474.97	416.745	1413.41	1470.32	400.306	244.539	Up	None
BEX5	337.792	259.896	965.144	1034.04	245.372	168.121	Up	None
SOX21-AS1	1390.81	1231.08	3358.84	3655.74	709.43	880.511	Up	None
TLR5	78.5009	87.5438	207.767	220.463	50.4088	45.8511	Up	None
PKD1L1	38.0611	42.86	113.203	119.003	22.2392	22.0765	Up	None
CACNA1C	410.742	405.802	782.431	851.677	282.438	277.654	Up	None
IGFBP5	27871.8	23306.7	59538.4	61725.6	19124.2	18438.1	Up	None
PTPN13	12832.9	10867.3	30011.3	29741	7989.06	7357.4	Up	None
LYPD1	1016.55	837.138	1987.55	2101.36	687.933	602.008	Up	None
CREG2	38.0611	18.2383	107.532	123.145	8.15437	1.69819	Up	None
NPNT	1927.63	1793.74	3179.64	3551.61	1261.7	984.1	Up	None
SALL1	1491.52	1661.51	2901.32	2973.12	1047.47	1270.25	Up	None
CAPN9	438.495	453.222	899.869	904.738	240.183	320.958	Up	None
LINC00964	177.618	207.917	435.56	408.872	85.2503	115.477	Up	None
NEBL	527.304	493.346	1183.03	1172.03	300.229	208.877	Up	None
CTSH	854.788	978.484	2288.91	2249.67	514.467	467.851	Up	None
OLFML2A	971.35	1101.59	2841.64	2641.64	607.13	488.229	Up	None
IL6R	672.412	640.164	1567.3	1539.62	378.066	407.565	Up	None
FAT4	621.664	610.983	1360.87	1342.73	415.132	449.171	Up	None
LIFR	3935.35	3242.77	7814.64	7112.45	2271.36	2357.09	Up	None
TMEM176A	101.496	151.378	287.087	250.331	90.4394	55.1911	Up	None
NABP1	1102.18	1149.92	2410.44	1959.37	615.284	630.028	Up	None
POTEC	5.55057	4.55957	60.2707	35.5822	2.22392	0	Up	None
PLN	98.3244	95.751	422.039	337.553	40.7719	70.4748	Up	None
CXADRP3	13.48	25.5336	149.477	105.125	5.18915	3.39638	Up	None
TYRP1	22.9952	12.7668	133.73	116.361	38.5479	9.34004	Up	None
GADD45B	139.557	122.197	425.248	359.375	212.755	124.817	Up	None
GABRA4	9.51526	3.64766	91.5671	73.4696	19.274	14.4346	Up	None
PAX2	0.792939	0	52.1385	43.1815	11.8609	5.94366	Up	None
MTSS1	2607.18	2444.84	4403.88	4372.82	2186.85	2484.45	Up	None
CADM1	12538.7	11697.1	24750.5	23855.7	10939.5	12697.4	Up	None
RGAG1	77.708	70.2174	278.58	255.772	51.8915	88.3058	Up	None
PCDH19	256.912	168.704	2262.08	2249.63	151.968	302.278	Up	None
EAF2	34.8893	36.4766	155.916	153.558	28.1697	41.6056	Up	None
DPY19L2P2	105.461	105.782	388.241	408.96	77.0959	119.722	Up	None
MEIS2	2487.45	2230.54	4766.75	4654.86	2547.87	2464.07	Up	None
RIMS4	1773.8	1458.15	3284.25	3151.89	1722.8	1708.38	Up	None
RASGEF1B	494.794	335.585	1259.61	1222.59	440.336	369.356	Up	None
APCDD1	333.827	226.155	1247.15	1312.43	301.712	220.765	Up	None
SEMA3C	6050.12	5347.47	16266.4	15126.8	4776.98	4582.56	Up	None
PCDH11X	90.395	103.958	606.493	540.507	53.3741	53.4929	Up	None
NRCAM	757.256	731.355	1451.07	1332.79	605.647	670.784	Up	None
TRHDE	141.143	129.492	485.24	428.288	52.6328	72.173	Up	None
MECOM	3504	3038.5	8131.08	7772.21	2138.67	2498.88	Up	None
FAM65B	398.055	380.268	1072.7	910.386	333.588	260.672	Up	None
HS6ST3	173.654	124.932	579.78	512.591	87.4742	41.6056	Up	None
CCSER1	111.011	90.2795	276.16	260.683	111.196	73.0221	Up	None
SOX2-OT	28.5458	16.4145	146.137	133.939	22.9805	10.1891	Up	None
NR2F1-AS1	572.502	495.17	1664.74	1513.85	554.497	437.284	Up	None
AKAP7	1530.37	1304.95	4216.64	3749.86	1490.77	1038.44	Up	None
CA14	961.835	1126.21	2096.3	1937.39	1200.92	1206.56	Up	None
BRINP1	157.002	190.59	451.881	428.391	207.566	233.501	Up	None
IL4R	957.077	1055.09	1864.12	1789.89	1054.88	1095.33	Up	None
LHFP	214.093	194.238	586.396	560.931	202.377	261.521	Up	None
GPM6A	930.117	905.531	2670.17	2523.11	984.455	1293.17	Up	None
MDGA1	222.023	277.222	1194.95	1235.22	330.623	460.209	Up	None
LRIG1	2335.2	2377.36	4027.05	4105.69	2408.51	2751.91	Up	None
SERPINI1	551.885	546.237	1011.52	1017.16	573.771	641.066	Up	None
CDH6	13084.3	14486.7	29846	27323.7	11393.9	12837.5	Up	None
SYCP2	16.6517	22.7979	93.2219	85.2183	12.6022	17.831	Up	None
BMPR1B	528.097	551.708	1179.41	1046.3	466.282	562.949	Up	None
TACC1	1194.96	1396.14	2347.54	2162.12	1133.46	1331.38	Up	None
CLCF1	413.121	476.931	822.886	750.629	432.923	474.644	Up	None
MYH4	2.37882	2.73574	72.2751	57.5619	1.48261	0.849094	Up	None
VSIG1	229.952	273.574	1051.11	875.58	280.214	253.03	Up	None
LOC400706	80.0868	80.2485	271.008	246.777	87.4742	81.513	Up	None
MEOX1	53.9198	127.668	511.243	468.924	123.057	57.7384	Up	None
HDC	30.9246	53.803	209.22	183.684	46.7023	35.662	Up	None
TGFB3	240.26	312.787	1175.21	1156.71	170.501	235.199	Up	None
LRRC4C	111.011	141.347	429.116	425.981	87.4742	114.628	Up	None
CACNG8	159.381	190.59	367.176	368.679	146.037	156.233	Up	None
DENND3	483.693	571.77	1163.66	1116.63	476.66	501.815	Up	None
CELSR1	4361.16	5165.08	9356.87	9035.58	4353.69	4388.12	Up	None
KRT4	164.931	202.445	645.44	644.021	212.755	168.121	Up	None
SLC15A2	87.2233	64.7459	1212.4	1199.64	94.1459	47.5493	Up	None
TDGF1	29.3387	38.3004	290.113	313.939	33.3588	15.2837	Up	None
KAZALD1	210.922	220.683	489.239	496.636	220.909	186.801	Up	None
CYR61	1505.79	1833.86	2957.49	2588.59	2997.84	3621.39	Up	Up
GRM8	82.4656	82.9842	212.572	193.437	163.087	213.972	Up	Up
SCARF2	561.401	634.692	1494.75	1537.22	1392.92	1591.2	Up	Up
PCSK9	301.317	339.232	850.444	983.038	945.907	1074.95	Up	Up
CDH11	929.324	784.246	2239.9	2250.48	2350.68	2616.06	Up	Up
HEG1	607.391	506.113	1224.01	1169.45	1197.21	1446.86	Up	Up
PIANP	181.583	383.916	554.548	582.434	609.354	596.064	Up	Up
KCNQ2	818.313	842.609	1784.81	2092.78	3141.66	2831.73	Up	Up
COL9A3	1154.52	1674.28	2805.63	2801.66	3806.61	3275.81	Up	Up
HOXA7	0	0	25.4764	59.8429	11.1196	11.8873	Up	Up
LOC642366	75.3292	48.3315	240.342	284.983	164.57	115.477	Up	Up
LRRC4B	337.792	291.813	1875.29	2168.13	1203.88	959.477	Up	Up
HOXA5	39.6469	29.1813	298.041	367.167	174.207	127.364	Up	Up
HOXB4	49.1622	35.5647	735.201	788.077	224.616	112.93	Up	Up
HOXB7	38.854	14.5906	371.386	402.274	171.983	58.5875	Up	Up
SAMD11	44.4046	71.1293	426.401	461.237	203.859	92.5513	Up	Up
GHRL	368.717	357.47	1796.56	1281.07	980.007	1005.33	Up	Up
HAGLR	56.2987	44.6838	305.744	240.624	161.605	90.8531	Up	Up
EPN3	55.5057	83.8961	278.975	239.049	189.033	118.873	Up	Up
HOXB3	486.071	536.206	1654.84	1732.26	1127.53	1065.61	Up	Up
SPRR2F	7.92939	10.0311	110.924	106.398	74.1307	56.0402	Up	Up
RLTPR	108.633	150.466	328.066	342.056	279.473	243.69	Up	Up
OSBPL5	167.31	175.088	419.77	495.082	366.947	320.958	Up	Up
MED15P9	26.167	41.0362	135.747	145.126	91.1807	106.986	Up	Up
ZNF521	302.11	209.74	619.403	658.415	550.791	513.702	Up	Up
DPF1	81.6727	117.637	144.871	166.694	231.288	293.787	None	Up
FGFBP3	175.239	223.419	257.098	361.88	398.082	521.344	None	Up
KISS1R	58.6775	93.0153	94.0012	138.928	132.694	195.292	None	Up
B4GALNT1	28.5458	17.3264	86.9751	74.1639	82.285	139.251	None	Up
PCDHGC4	68.1927	67.4817	162.054	166.324	186.809	253.879	None	Up
SFRP5	1780.94	2122.03	3044.69	2971.3	3802.9	4276.89	None	Up
C1orf233	79.2939	124.932	212.974	251.198	318.021	320.958	None	Up
GUSBP4	67.3998	54.7149	138.134	130.54	167.535	196.99	None	Up
FAM198A	68.9857	51.9791	130.171	109.777	169.018	181.706	None	Up
TMEM59L	78.5009	59.2744	111.09	119.391	144.555	168.97	None	Up
GHRLOS	65.021	68.3936	160.296	132.494	166.053	157.932	None	Up
DLEU2	68.1927	52.891	137.389	95.9012	127.505	145.195	None	Up
NTRK2	200.614	127.668	310.021	257.081	386.221	348.978	None	Up
ENHO	27.7529	17.3264	64.4994	91.4639	81.5437	74.7203	None	Up
SRPX	65.021	99.3987	145.593	180.042	170.501	172.366	None	Up
CELF5	91.188	128.58	217.961	258.78	211.272	236.897	None	Up
MPP2	222.816	167.792	239.057	296.083	404.753	371.903	None	Up
LRRC26	65.021	41.9481	93.5899	136.484	162.346	130.761	None	Up
GRIN1	11.8941	41.9481	56.4792	66.0941	123.798	101.042	None	Up
MATK	14.2729	19.1502	43.2993	36.9555	68.2002	59.4366	None	Up
NEFL	38.854	25.5336	130.217	135.503	183.103	114.628	None	Up
CHCHD2	1853.1	1418.03	1847.36	1795.1	4107.58	3309.77	None	Up
NMRK2	66.6069	56.5387	66.0585	72.7343	168.277	145.195	None	Up
GPRIN1	177.618	155.937	186.018	197.977	437.371	365.111	None	Up
ID3	2210.71	2299.85	2307.16	2350.17	5269.95	4421.23	None	Up
KIAA0226L	283.872	287.253	274.519	286.621	650.126	533.231	None	Up
SAPCD2	1229.06	1031.38	1091.25	1228.44	2788.8	2604.17	None	Up
GLI2	112.597	73.8651	126.912	135.885	364.723	333.694	None	Up
ID1	778.666	478.755	658.162	680.688	1674.61	1168.35	None	Up
LIF	216.472	197.885	38.684	68.1865	496.675	416.056	None	Up
FAM101B	379.025	379.356	179.393	216.481	778.372	803.243	None	Up
SDPR	25.374	24.6217	2.96066	2.79221	83.0263	82.3621	None	Up
TCN1	115.769	134.963	38.5539	41.3476	329.881	320.109	None	Up
PHLDA3	585.982	526.175	383.791	470.52	1381.05	1188.73	None	Up
ELF5	72.9504	68.3936	45.7719	22.3655	208.307	181.706	None	Up
ANK1	120.527	174.176	118.366	129.391	341.742	275.107	None	Up
BEGAIN	46.7834	116.725	11.3256	10.691	418.097	336.241	None	Up
FAM150B	15.8588	6.3834	6.95437	1.77367	41.5132	66.2294	None	Up
B3GALT2	49.9551	24.6217	39.024	26.7616	77.0959	135.006	None	Up
KCNC1	20.6164	7.29532	19.1815	23.7914	77.8372	129.062	None	Up
ADGRG6	1802.35	1837.51	2456.17	2429.94	3054.92	4524.82	None	Up
CLSTN2	457.526	441.367	576.014	508.15	846.572	1394.21	None	Up
MFSD2A	5.55057	18.2383	4.8459	22.0666	44.4784	85.7585	None	Up
MIR17HG	303.696	389.387	262.059	343.075	489.262	894.945	None	Up
ATOH1	5.55057	4.55957	0	0	12.6022	76.4185	None	Up
CYP26B1	108.633	117.637	133.317	130.888	160.122	328.599	None	Up
MEGF10	81.6727	131.316	36.4873	29.5417	178.655	294.636	None	Up
SLC17A4	54.7128	68.3936	16.4372	21.7275	131.211	223.312	None	Up
ADAM23	781.838	804.309	458.264	474.895	1427.76	2314.63	None	Up
KCNJ5	42.8187	70.2174	16.1227	12.4461	111.937	235.199	None	Up
LOC101927577	76.1221	77.5127	27.7069	36.4063	138.624	181.706	None	Up
EDA2R	300.524	310.963	121.997	146.673	584.15	663.992	None	Up
APLP1	2194.85	3135.16	1271.31	1262.18	4751.78	5810.35	None	Up
ACTA1	94.3597	112.165	20.5486	21.9394	182.361	252.181	None	Up
NRG3	181.583	237.098	50.7427	70.7516	366.205	478.889	None	Up
ATP2B3	33.3034	20.0621	1.99806	7.01371	73.3894	86.6076	None	Up
CXCL8	89.6021	56.5387	8.11605	6.68194	191.257	205.481	None	Up
SIRPA	818.313	1044.14	756.05	713.101	1695.37	2119.34	None	Up
SLC16A8	122.113	170.528	83.5029	84.9722	309.866	448.322	None	Up
EDN1	56.2987	59.2744	67.0281	44.6305	128.987	174.064	None	Up
ANKRD1	1194.17	1468.18	1438.1	1188.45	2559.73	3028.72	None	Up
OLIG1	38.0611	24.6217	9.51931	15.2724	118.609	129.062	None	Up
TAGLN	2591.32	2549.71	1784.28	2074.27	5963.07	6513.4	None	Up
PRIMA1	235.503	235.274	150.874	162.346	465.541	613.046	None	Up
PLP1	56.2987	21.8859	5.24502	18.2219	240.925	341.336	None	Up
DIO3	1284.56	1144.45	487.245	703.875	4282.53	5507.23	None	Up
ANKRD13B	147.487	279.958	204.251	257.016	396.599	448.322	None	Up
PLA2G4A	7.92939	9.11914	11.826	23.9686	37.8066	45.8511	None	Up
B3GAT1	532.062	506.113	596.799	597.922	1337.32	1492.71	None	Up
HTR6	0	0.911914	2.96066	2.79221	15.5674	18.6801	None	Up
CRTAC1	327.484	441.367	512.652	561.198	1745.78	2444.54	None	Up
NSG1	699.372	707.646	879.503	895.403	1393.66	1550.45	None	Up
DRAXIN	134.8	143.171	173.677	171.731	255.009	298.032	None	Up
SLC8A2	84.8444	87.5438	122.927	118.12	269.094	264.068	None	Up
BCL2	140.35	185.119	197.138	226.855	358.792	381.243	None	Up
PAQR4	456.733	523.439	570.494	640.366	997.799	977.307	None	Up
PDZD4	213.301	341.968	319.709	326.392	574.513	580.78	None	Up
MGAT5B	102.289	136.787	140.718	120.069	231.288	249.634	None	Up
