# Supplementary material for: TET1 dioxygenase is required for FOXA2-associated chromatin remodeling in pancreatic beta-cell differentiation
Source: Nat Commun. 2022 Jul 7;13:3907. doi: 10.1038/s41467-022-31611-x (PMC9263144; doi:10.1038/s41467-022-31611-x)
Supplement: Supplementary file 14 — Supplementary Data 11 [file 41467_2022_31611_MOESM14_ESM.xlsx]

## Sheet: In house data statistics
Supplementary Data 11. Next-Generation Sequencing data statistics
RNA-seq
Samples	Total Reads Pairs	Unique Mapped Reads	Unique Map Ratio	Exon Mapped Reads	Exon Map Ratio
WT_ES 1	28071240	51744808	0.921669	42231610	0.752222
WT_ES 2	27741786	51729636	0.932341	43895681	0.791147
TKO2_ ES 1	22895468	42345052	0.924747	34771139	0.759345
TKO2_ ES 2	25263520	46706980	0.924396	39063977	0.77313
TKO6_ ES 1	24882813	46161620	0.92758	38058680	0.764758
TKO6_ ES 2	31165317	57615248	0.924349	48279296	0.774568
WT_DE 1	28493798	52866450	0.927683	46039397	0.807885
WT_DE 2	29057624	54029636	0.929698	44975596	0.773904
TKO2_ DE 1	24456674	45472070	0.929645	39238146	0.802197
TKO2_ DE 2	25063207	44901278	0.895761	37100027	0.740129
TKO6_ DE 1	28325838	52452212	0.925872	44334961	0.782589
TKO6_ DE 2	19875471	36772386	0.92507	30187959	0.759428
WT_GT 1	31683144	61973492	0.97802	56871415	0.897503
WT_GT 2	32783373	63796114	0.972995	59541733	0.908109
TKO2_ GT 1	33318190	64869914	0.973491	61831615	0.927896
TKO2_ GT 2	26576930	51709223	0.972822	48279123	0.90829
WT_PP 1	27896272	51574395	0.924396	42120426	0.754947
WT_PP 2	24658248	45695767	0.926582	35763528	0.725184
TKO2_ PP 1	21796800	40383295	0.926358	33621905	0.771258
TKO2_ PP 2	22990394	42721398	0.929114	33627275	0.731333
TKO6_ PP 1	20119663	37175090	0.92385	30813413	0.765754
TKO6_ PP 2	29035763	53730720	0.925251	42015649	0.723515
TET1KO_PP 1	29495191	54960197	0.931681	46219949	0.783517
TET1KO_PP 2	26380424	49118791	0.93097	39460788	0.747918
ATAC-seq
Samples	Total Reads Pairs	Mapped Reads	Map Ratio	Non ChrM Mapped Reads	Non ChrM Map Ratio	Unique Mapped Reads	Unique Map Ratio	Non Duplicate Reads	Non Duplicate Map Ratio	Peaks (Genrich)
WT_PP 1	41239029	80770150	0.979293	59963806	0.727027	44803937	0.543223	43095919	0.522514	52817
WT_PP 2	64477239	125857360	0.975983	96522996	0.748504	70756180	0.548691	67967462	0.527066
TKO_PP 1	63096661	123739362	0.980554	105739391	0.837916	82236000	0.651667	58071252	0.460177	38697
TKO_PP 2	66029219	130284115	0.986564	117147540	0.887089	89326434	0.676416	58809203	0.445327	49738
CMS-IP-seq
Samples	Total Reads	Unique Mapped Reads (hg38)	Unique Map Ratio (hg38)	Unique Mapped Reads (mm10)	Unique Map Ratio (mm10)	Common Mapped Reads	Total Wigsum (spike-in)	Size Factors
WT_PP 1	33582595	15743035	0.4688	2197961	0.0654	215203	149614441	1.01
WT_PP 2	20468375	8945390	0.437	1940870	0.0948	133119	132331744	1.14
TKO_PP 1	17209704	5795678	0.3368	3550011	0.2063	108895	257977007	0.58
TKO_PP 2	168029561	66451262	0.3955	31157978	0.1854	3461137	1093413978	0.14
Input 1	49589532	22285858	0.4494	2565942	0.0517	210533	179685743	0.84
Input 2	10653059	5291780	0.4967	1028778	0.0966	244240	30955443	4.87
WGBS
	Total Reads Pairs	Mapping Reads	Average CpG Coverage	Bisulfite coversion efficiency
WT_PP	461179608	794793167	24.2X	0.993
TKO_PP	463114679	802894698	24.8X	0.993
ChIP-seq
Samples	Total Reads Pairs	Mapped Reads	Map Ratio	Non ChrM Mapped Reads	Non ChrM Map Ratio	Unique Mapped Reads	Unique Map Ratio	Peaks (HaMiP software)
H3K4me1 WT_PP 1	52209785	102303498	0.979735	102275949	0.979471	88967911	0.852023	246292
H3K4me1 WT_PP 2	47935718	93633971	0.976662	93572263	0.976018	80778831	0.842575
H3K4me1 TKO_PP 1	45051233	87440676	0.970458	87401176	0.97002	76117268	0.844786	262591
H3K4me1 TKO_PP 2	47256717	91668312	0.969897	91634132	0.969536	79811162	0.844443
H3K27ac WT_PP 1	50868701	99412982	0.977153	99325635	0.976294	83550475	0.821237	94250
H3K27ac WT_PP 2	46046343	89899863	0.976189	89743140	0.974487	74265102	0.806417
H3K27ac TKO_PP 1	50088480	96536408	0.963659	96407143	0.962368	80619162	0.804768	54018
H3K27ac TKO_PP 2	47663593	92599376	0.971385	92490386	0.970241	77532117	0.813326
Input WT_PP 1	49896734	97186358	0.973875	97053058	0.972539	80379653	0.80546
Input WT_PP 2	47918054	93174007	0.972222	93009957	0.970511	77320109	0.806795
Input TKO_PP 1	46612189	90233055	0.967913	90099500	0.96648	74562526	0.799818
Input TKO_PP 2	51397518	99585265	0.968775	99434944	0.967313	82658089	0.804106
FOXA2 ChIP-seq
Samples	Total Reads Pairs	Mapped Reads	Map Ratio	Non ChrM Mapped Reads	Non ChrM Map Ratio	Unique Mapped Reads	Unique Map Ratio	Dup2.bed	Dup2 Ratio	Peaks (Macs2)
FOXA2 WT_DE 1	18749327	36572977	0.975314	36566433	0.97514	29828133	0.795445	13755837	0.366835	47442
FOXA2 WT_DE 2	24565165	48284026	0.982774	48275084	0.982592	38705627	0.787815	17850047	0.36332	37692
FOXA2 WT_GT 1	23760200	46779735	0.984414	46776993	0.984356	37814390	0.795751	17633778	0.371078	23498
FOXA2 WT_GT 2	18409470	36309030	0.986151	36306897	0.986093	29489287	0.800927	13752571	0.373519	25595
FOXA2 WT_PP 1	23515553	46269030	0.983796	46264894	0.983708	37478582	0.796889	17537839	0.372899	52073
FOXA2 WT_PP 2	20673444	40704312	0.984459	40701027	0.984379	32625027	0.789056	15394580	0.372327	23094
FOXA2 TKO_DE 1	19981440	39426038	0.986566	39422524	0.986479	32498043	0.813206	15096910	0.377773	39981
FOXA2 TKO_DE 2	19017454	37345450	0.981873	37341308	0.981764	30014336	0.789126	13979018	0.367531	51106
FOXA2 TKO_PP 1	22804190	44885416	0.984148	44882481	0.984084	36254733	0.794914	16983582	0.372379	23727
FOXA2 TKO_PP 2	19538393	38452725	0.98403	38450235	0.983966	31101023	0.795895	14476434	0.370461	15313
Input WT_DE	19838086	39096488	0.98539	39019634	0.983453	31226187	0.787026	14730511	0.371268
Input WT_GT	17009981	33522121	0.985366	33477134	0.984044	26943794	0.792	12718303	0.373848
Input WT_PP	25021007	49166287	0.9825	49073086	0.980638	38596734	0.771287	18157874	0.362853
Input TKO_DE	20318640	40139549	0.987752	40082181	0.98634	32683908	0.804284	15436797	0.379868
Input TKO_PP	19233878	37842013	0.983733	37783920	0.982223	29958062	0.778784	14290281	0.371487
