# Supplementary material for: TET1 dioxygenase is required for FOXA2-associated chromatin remodeling in pancreatic beta-cell differentiation
Source: Nat Commun. 2022 Jul 7;13:3907. doi: 10.1038/s41467-022-31611-x (PMC9263144; doi:10.1038/s41467-022-31611-x)
Supplement: Supplementary file 16 — Source Data [file 41467_2022_31611_MOESM16_ESM.zip › Source Data.xlsx]

## Sheet: Figure 1
Figure 1b. FACS analysis of hESC-derived cells
FACS of PDX1+ cells at PP stage
EXPERIMENT 1			EXPERIMENT 2			EXPERIMENT 3			Total
Group	PDX1+ (%)		Group	PDX1+ (%)		Group	PDX1+ (%)		Group	PDX1+ (%)			Mean	SD
WT	94.3		WT	91.4		WT	91.6		WT	95.01	91.4	91.6	92.67	2.02897
TKO (clone 2)	55.1		TKO (clone 2)	78.1		TKO (clone 2)	74.5		TKO (clone 2)	55.1	78.1	74.5	69.2333	12.3715
FACS of PDX1+/NKX6.1+ cells at PE stage
EXPERIMENT 1			EXPERIMENT 2			EXPERIMENT 3			Total
Group	PDX1+NKX6.1+ (%)		Group	PDX1+NKX6.1+ (%)		Group	PDX1+NKX6.1+ (%)		Group	PDX1+NKX6.1+ (%)			Mean	SD
WT	21.8		WT	27.4		WT	25.9		WT	21.8	27.4	25.9	25.0333	2.89885
TKO (clone 2)	2.51		TKO (clone 2)	1.31		TKO (clone 2)	1.82		TKO (clone 2)	2.51	1.31	1.82	1.88	0.602246

## Sheet: Suppl. Figure 1
Suppl. Figure 1c. FACS of SOX17+ cells at DE stage
EXPERIMENT 1			EXPERIMENT 2			EXPERIMENT 3			Total
Group	SOX17+ (%)		Group	SOX17+ (%)		Group	SOX17+ (%)		Group	SOX17+ (%)			Mean	SD
WT	95.01		WT	94.49		WT	93.18		WT	95.01	94.49	93.18	94.23	0.94
TKO (clone 2)	96.94		TKO (clone 2)	94.21		TKO (clone 2)	92.17		TKO (clone 2)	96.94	94.21	92.17	94.44	2.93
TKO (clone 6)	94.93		TKO (clone 6)	93.03		TKO (clone 6)	94.31		TKO (clone 6)	94.93	93.03	94.31	94.09	0.97
Suppl. Figure 1e. qRT-PCR at ES, DE, PP, and PE stage
ES stage	WT		TKO
	Mean	SD	Mean	SD
OCT4	1	0.0654992	1.45226	0.0662343
SOX2	1	0.135914	0.732851	0.0170529
NANOG	1	0.048712	0.963149	0.0793863
DE stage	WT		TKO
	Mean	SD	Mean	SD
SOX17	1	0.134744	1.13378	0.11302
FOXA2	1	0.233993	0.96812	0.059199
FOXA1	1	0.0244409	0.97772	0.0392313
CXCR4	1	0.109906	1.27076	0.285229
PP stage	WT		TKO
	Mean	SD	Mean	SD
PDX1	1	0.0641177	0.314994	0.0241222
PTF1A	1	0.0324861	0.411006	0.0247684
SOX9	1	0.0804437	0.503239	0.0128773
NKX6.1	1	0.0838109	0.179302	0.00644592
PAX4	1	0.134036	0.0287084	0.00810304
ARX	1	0.0260579	1.75997	0.0217489
FOXA2	1	0.0535655	1.09758	0.0806936
PE stage	WT		TKO
	Mean	SD	Mean	SD
PDX1	1	0.0521961	0.326185	0.0412962
NKX6.1	1	0.109848	0.20105	0.0274566
PAX4	1	0.130686	0.0975252	0.00519385
ARX	1	0.0558752	3.05591	0.196902
MAFB	1	0.116129	0.978052	0.0993378
INS	1	0.0534013	0.0186377	0.000680749
GCG	1	0.0541901	0.433024	0.0155495

## Sheet: Suppl. Figure 3
Suppl. Figure 3e RNA-seq expression
FOXA2		WT_ES	TKO_ES	WT_DE	TKO_DE	WT_PP	TKO_PP
	r1	3.70273	65.4359	6496.24	8314.7	5649.69	8288.97
	r2	45.4529	102.492	6124.39	8510.52	6428.09	7909.95
	mean	24.5778	83.9638	6310.32	8412.61	6038.89	8099.46
	SD	29.5218	26.2025	262.938	138.47	550.41	268.008
FOXA1		WT_ES	TKO_ES	WT_DE	TKO_DE	WT_PP	TKO_PP
	r1	0	1.0906	313.335	878.83	9860.99	11367.5
	r2	0	3.90445	519.279	538.723	10680.3	10826.4
	mean	0	2.49752	416.307	708.777	10270.7	11097
	SD	0	1.98969	145.625	240.492	579.372	382.604
GATA4		WT_ES	TKO_ES	WT_DE	TKO_DE	WT_PP	TKO_PP
	r1	12.0339	41.4427	12005.3	11457	9303.55	8432.83
	r2	10.9087	40.9967	10521	9892.23	10113.1	8235.22
	mean	11.4713	41.2197	11263.2	10674.6	9708.34	8334.02
	SD	0.795636	0.315359	1049.58	1106.44	572.461	139.736
GATA6		WT_ES	TKO_ES	WT_DE	TKO_DE	WT_PP	TKO_PP
	r1	0	8.72478	20847.7	23858.1	4340.55	4648.02
	r2	3.63623	0	21676	21988.4	4115.47	3917.17
	mean	1.81811	4.36239	21261.9	22923.3	4228.01	4282.6
	SD	2.5712	6.16935	585.74	1322.08	159.153	516.785

## Sheet: Suppl. Figure 4
Suppl. Figure 4e RNA-seq expression
PTF1A		WT_GT	TKO_GT	WT_FG	TKO_FG	WT_PP	TKO_PP
	r1	0.966427	0	88.4957	2.12298	1293.68	40.3627
	r2	0	0	77.1836	1.39222	1108.09	35.2222
	mean	0.483214	0	82.8397	1.7576	1200.89	37.7925
	SD	0.683367	0	7.99886	0.516721	131.232	3.63488
NEUROD1		WT_GT	TKO_GT	WT_FG	TKO_FG	WT_PP	TKO_PP
	r1	0	0	273.614	24.4142	13562.1	984.457
	r2	0	0	398.782	38.9822	16162	828.561
	mean	0	0	336.198	31.6982	14862.1	906.509
	SD	0	0	88.507	10.3011	1838.38	110.235
ASCL1		WT_GT	TKO_GT	WT_FG	TKO_FG	WT_PP	TKO_PP
	r1	2.89928	0.899178	7.22414	0	371.599	57.0985
	r2	0.946864	3.41577	0	0	485.088	25.1587
	mean	1.92307	2.15747	3.61207	0	428.344	41.1286
	SD	1.38057	1.7795	5.10824	0	80.2492	22.5848

## Sheet: Figure 5
Figure 5b. FACS analysis of hESC-derived cells
FACS of C-peptide+ and GCG+ cells at PP stage
EXPERIMENT 1			EXPERIMENT 2			EXPERIMENT 3			Total
Group	CPEP+ (%)		Group	CPEP+ (%)		Group	CPEP+ (%)		Group	CPEP+ (%)			Mean	SD
WT	18.1		WT	18		WT	15.5		WT	18.1	18	15.5	17.2	1.47309
TET2/3DKO	15.9		TET2/3DKO	14.1		TET2/3DKO	14.4		TET2/3DKO	15.9	14.1	14.4	14.8	0.964365
TET1KO	7.04		TET1KO	6.97		TET1KO	4.28		TET1KO	7.04	6.97	4.28	6.09667	1.57367
FACS of GCG+ cells at PE stage
EXPERIMENT 1			EXPERIMENT 2			EXPERIMENT 3			Total
Group	GCG+ (%)		Group	GCG+ (%)		Group	GCG+ (%)		Group	GCG+ (%)			Mean	SD
WT	10.5		WT	15.6		WT	13.2		WT	10.5	15.6	13.2	13.1	2.55147
TET2/3DKO	11.9		TET2/3DKO	11.1		TET2/3DKO	13.5		TET2/3DKO	11.9	11.1	13.5	12.1667	1.22202
TET1KO	19.1		TET1KO	18.9		TET1KO	14.8		TET1KO	19.1	18.9	14.8	17.6	2.42693
Figure 5d. human C-peptide secretion assay
Group		Fasted	Post-glucose
WT	Sample 1	1774	1993
	Sample 2	1234	3547
	Sample 3	2360	2765
	Sample 4	2206	1986
	Sample 5	1407	3101
	Sample 6	1319	1040
	Sample 7	934.3	2073
	mean	1604.9	2357.86
	SD	527.299	838.787
TET1KO	Sample 1	69.27	44.76
	Sample 2	374.5	139.6
	Sample 3	65.2	22.99
	Sample 4	191.6	153.2
	Sample 5	70.94	74.37
	Sample 6	205.4	460.5
	mean	162.818	149.237
	SD	121.797	160.905
TKO	Sample 1	1.609	1.521
	Sample 2	12.52	1.678
	Sample 3	1.908	2.15
	Sample 4	1.708	1.858
	Sample 5	0.338	1.809
	Sample 6	3.823	4.778
	Sample 7	2.731	3.48
	Sample 8	5.62	9.967
	Sample 9	1.253	1.745
	Sample 10	5.232	9.406
	Sample 11	17.04	8.419
	Sample 12	9.559	11.69
	mean	5.27842	4.87508
	SD	5.18748	3.86844

## Sheet: Suppl. Figsure 5
Suppl. Figure 5a. FACS of PDX1+ cells at PP stage
EXPERIMENT 1			EXPERIMENT 2			EXPERIMENT 3			Total
Group	PDX1+ (%)		Group	PDX1+ (%)		Group	PDX1+ (%)		Group	PDX1+ (%)			Mean	SD
WT	95.5		WT	88.5		WT	90.4		WT	95.5	88.5	90.4	91.4667	3.61985
TET1KO	83.3		TET1KO	84.4		TET1KO	87.1		TET1KO	83.3	84.4	87.1	84.9333	1.95533
TET2KO	98.8		TET2KO	83.6		TET2KO	91.1		TET2KO	98.8	83.6	91.1	91.1667	7.60022
TET3KO	98.1		TET3KO	92.9		TET3KO	91.3		TET3KO	98.1	92.9	91.3	94.1	3.55528
TET1/2DKO	98.2		TET1/2DKO	72.6		TET1/2DKO	78.6		TET1/2DKO	98.2	72.6	78.6	83.1333	13.3886
TET1/3DKO	98.5		TET1/3DKO	79.7		TET1/3DKO	87.3		TET1/3DKO	98.5	79.7	87.3	88.5	9.45727
TET2/3DKO	94.6		TET2/3DKO	89.2		TET2/3DKO	80.2		TET2/3DKO	94.6	89.2	80.2	88	7.27461
Suppl. Figure 5b. FACS of NKX6.1+ cells at PEstage
EXPERIMENT 1			EXPERIMENT 2			EXPERIMENT 3			Total
Group	NKX6.1+ (%)		Group	NKX6.1+ (%)		Group	NKX6.1+ (%)		Group	NKX6.1+ (%)			Mean	SD
WT	58.7		WT	56.2		WT	67.1		WT	58.7	56.2	67.1	60.6667	5.70993
TET1KO	46.4		TET1KO	50.6		TET1KO	58		TET1KO	46.4	50.6	58	51.6667	5.8731
TET2KO	55.8		TET2KO	63.9		TET2KO	73		TET2KO	55.8	63.9	73	64.2333	8.60484
TET3KO	50.8		TET3KO	46.1		TET3KO	63.7		TET3KO	50.8	46.1	63.7	53.5333	9.11281
TET1/2DKO	45.6		TET1/2DKO	43.8		TET1/2DKO	20.6		TET1/2DKO	45.6	43.8	20.6	36.6667	13.9432
TET1/3DKO	43.3		TET1/3DKO	34.1		TET1/3DKO	34.4		TET1/3DKO	43.3	34.1	34.4	37.2667	5.22717
TET2/3DKO	46.7		TET2/3DKO	37		TET2/3DKO	45.3		TET2/3DKO	46.7	37	45.3	43	5.24309
Suppl. Figure 5c. qRT-PCR at PP stage
GENE	WT		TET1KO		TET2KO		TET3KO		TET1/2DKO		TET1/3DKO		TET2/3DKO
	Mean	SD	Mean	SD	Mean	SD	Mean	SD	Mean	SD	Mean	SD	Mean	SD
PAX4	1	0.0596325	0.481152	0.019013	1.15091	0.103456	0.781697	0.0226159	0.628317	0.0677504	0.362034	0.0303365	0.938284	0.0564271
PTF1A	1	0.169955	0.960853	0.101508	1.01737	0.113594	0.678399	0.0137499	0.407082	0.0498231	0.373533	0.0723678	0.925052	0.26565
SOX9	1	0.0817735	0.68341	0.111457	0.813567	0.037213	1.10759	0.0986718	0.684532	0.0425637	0.927911	0.161164	0.741383	0.031572
ARX	1	0.166978	1.45424	0.131375	1.19785	0.124944	1.14048	0.303225	0.962381	0.126686	1.49059	0.268268	1.68804	0.294687
FOXA2	1	0.109178	0.884459	0.0727314	1.18342	0.0686899	0.866757	0.110351	1.2912	0.0462315	1.09413	0.074387	1.05978	0.107966

## Sheet: Figure 6
Figure 6b. qRT-PCR at PP stage
GENE	WT		TKO-TET1CDmut		TKO-TET1CD		TKO-TET1FL
	Mean	SD	Mean	SD	Mean	SD	Mean	SD
PDX1	1	0.15038	0.162252	0.051215	0.505643	0.080846	1.18044	0.321664
NKX6.1	1	0.108672	0.135438	0.0071337	0.308788	0.0383153	1.57854	0.0576207
PAX4	1	0.0384807	0.0221259	0.00083192	0.106214	0.00169353	0.670117	0.0260059
INS	1	0.0272939	0.00156641	5.8927e-05	0.128809	0.00196464	0.23029	0.0470658
Figure 6e. Locus-specific detection of 5mC and C
EXPERIMENT 1				EXPERIMENT 2				EXPERIMENT 3					Total
PAX4-P1	Group	C (%)		PAX4-P1	Group	C (%)		PAX4-P1	Group	C (%)		PAX4-P1	Group	5C (%)			Mean	SD
	WT	92			WT	88			WT	96			WT	92	88	96	92	4
	TKO (clone 2)	34			TKO (clone 2)	30			TKO (clone 2)	35			TKO (clone 2)	34	30	35	33	2.64575
	TKO-TET1CDmut	19			TKO-TET1CDmut	27			TKO-TET1CDmut	21			TKO-TET1CDmut	19	27	21	22.3333	4.16333
	TKO-TET1CD	48			TKO-TET1CD	67			TKO-TET1CD	57			TKO-TET1CD	48	67	57	57.3333	9.50438
	TKO-TET1FL	86			TKO-TET1FL	86			TKO-TET1FL	90			TKO-TET1FL	86	86	90	87.3333	2.3094
PAX4-P2	Group	C (%)		PAX4-P2	Group	C (%)		PAX4-P2	Group	C (%)		PAX4-P2	Group	5C (%)			Mean	SD
	WT	98			WT	97			WT	99			WT	98	97	99	98	1
	TKO (clone 2)	39			TKO (clone 2)	29			TKO (clone 2)	41			TKO (clone 2)	39	29	41	36.3333	6.4291
	TKO-TET1CDmut	34			TKO-TET1CDmut	42			TKO-TET1CDmut	46			TKO-TET1CDmut	34	42	46	40.6667	6.1101
	TKO-TET1CD	58			TKO-TET1CD	77			TKO-TET1CD	74			TKO-TET1CD	58	77	74	69.6667	10.2144
	TKO-TET1FL	93			TKO-TET1FL	92			TKO-TET1FL	95			TKO-TET1FL	93	92	95	93.3333	1.52753
PAX4-P3	Group	C (%)		PAX4-P3	Group	C (%)		PAX4-P3	Group	C (%)		PAX4-P3	Group	5C (%)			Mean	SD
	WT	97			WT	92			WT	96			WT	97	92	96	95	2.64575
	TKO (clone 2)	87			TKO (clone 2)	93			TKO (clone 2)	88			TKO (clone 2)	87	93	88	89.3333	3.21455
	TKO-TET1CDmut	83			TKO-TET1CDmut	89			TKO-TET1CDmut	87			TKO-TET1CDmut	83	89	87	86.3333	3.05505
	TKO-TET1CD	85			TKO-TET1CD	92			TKO-TET1CD	88			TKO-TET1CD	85	92	88	88.3333	3.51188
	TKO-TET1FL	79			TKO-TET1FL	80			TKO-TET1FL	71			TKO-TET1FL	79	80	71	76.6667	4.93288
PAX4-P1	Group	5mC (%)		PAX4-P1	Group	5mC (%)		PAX4-P1	Group	5mC (%)		PAX4-P1	Group	5mC (%)			Mean	SD
	WT	7			WT	10			WT	3			WT	7	10	3	6.66667	3.51188
	TKO (clone 2)	64			TKO (clone 2)	68			TKO (clone 2)	63			TKO (clone 2)	64	68	63	65	2.64575
	TKO-TET1CDmut	79			TKO-TET1CDmut	71			TKO-TET1CDmut	77			TKO-TET1CDmut	79	71	77	75.6667	4.16333
	TKO-TET1CD	50			TKO-TET1CD	32			TKO-TET1CD	41			TKO-TET1CD	50	32	41	41	9
	TKO-TET1FL	10			TKO-TET1FL	10			TKO-TET1FL	6			TKO-TET1FL	10	10	6	8.66667	2.3094
PAX4-P2	Group	5mC (%)		PAX4-P2	Group	5mC (%)		PAX4-P2	Group	5mC (%)		PAX4-P2	Group	5mC (%)			Mean	SD
	WT	2			WT	2			WT	0			WT	2	2	0	1.33333	1.1547
	TKO (clone 2)	59			TKO (clone 2)	69			TKO (clone 2)	57			TKO (clone 2)	59	69	57	61.6667	6.4291
	TKO-TET1CDmut	65			TKO-TET1CDmut	57			TKO-TET1CDmut	53			TKO-TET1CDmut	65	57	53	58.3333	6.1101
	TKO-TET1CD	41			TKO-TET1CD	22			TKO-TET1CD	26			TKO-TET1CD	41	22	26	29.6667	10.0167
	TKO-TET1FL	5			TKO-TET1FL	6			TKO-TET1FL	2			TKO-TET1FL	5	6	2	4.33333	2.08167
PAX4-P3	Group	5mC (%)		PAX4-P3	Group	5mC (%)		PAX4-P3	Group	5mC (%)		PAX4-P3	Group	5mC (%)			Mean	SD
	WT	2			WT	4			WT	3			WT	2	4	3	3	1
	TKO (clone 2)	9			TKO (clone 2)	5			TKO (clone 2)	7			TKO (clone 2)	9	5	7	7	2
	TKO-TET1CDmut	14			TKO-TET1CDmut	9			TKO-TET1CDmut	10			TKO-TET1CDmut	14	9	10	11	2.64575
	TKO-TET1CD	12			TKO-TET1CD	6			TKO-TET1CD	10			TKO-TET1CD	12	6	10	9.33333	3.05505
	TKO-TET1FL	13			TKO-TET1FL	13			TKO-TET1FL	21			TKO-TET1FL	13	13	21	15.6667	4.6188

## Sheet: Suppl. Fig6
Suppl. Figure 6c. FACS analysis at PE stage
FACS of NKX6.1+ cells
EXPERIMENT 1			EXPERIMENT 2			EXPERIMENT 3
Group	NKX6.1+ (%)		Group	NKX6.1+ (%)		Group	NKX6.1+ (%)
WT	21.9		WT	21.2		WT	25
TKO-TET1CDmut	2.56		TKO-TET1CDmut	3.4		TKO-TET1CDmut	1.02
TKO-TET1CD	9.6		TKO-TET1CD	4.18		TKO-TET1CD	13.3
TKO-TET1FL	26.9		TKO-TET1FL	21.6		TKO-TET1FL	34.2
Total
Group	NKX6.1+ (%)			Mean	SD
WT	21.9	21.2	25	22.7	2.02237
TKO-TET1CDmut	2.56	3.4	1.02	2.32667	1.20703
TKO-TET1CD	9.6	4.18	13.3	9.02667	4.58695
TKO-TET1FL	26.9	21.6	34.2	27.5667	6.3264
FACS of C-peptide+ cells
EXPERIMENT 1			EXPERIMENT 2			EXPERIMENT 3
Group	CPEP+ (%)		Group	CPEP+ (%)		Group	CPEP+ (%)
WT	18.1		WT	21.5		WT	18.1
TKO-TET1CDmut	0.28		TKO-TET1CDmut	0.99		TKO-TET1CDmut	0.44
TKO-TET1CD	3.67		TKO-TET1CD	2.76		TKO-TET1CD	4.18
TKO-TET1FL	10.2		TKO-TET1FL	7.53		TKO-TET1FL	7.74
Total
Group	CPEP+ (%)			Mean	SD
WT	18.1	21.5	18.1	19.2333	1.96299
TKO-TET1CDmut	0.28	0.99	0.44	0.57	0.372424
TKO-TET1CD	3.67	2.76	4.18	3.53667	0.719328
TKO-TET1FL	10.2	7.53	7.74	8.49	1.48462
FACS of GCG+ cells
EXPERIMENT 1			EXPERIMENT 2			EXPERIMENT 3
Group	GCG+ (%)		Group	GCG+ (%)		Group	GCG+ (%)
WT	13.2		WT	9.83		WT	15.6
TKO-TET1CDmut	3.69		TKO-TET1CDmut	3.17		TKO-TET1CDmut	1
TKO-TET1CD	7.15		TKO-TET1CD	7.73		TKO-TET1CD	10.9
TKO-TET1FL	14.5		TKO-TET1FL	13.8		TKO-TET1FL	9.39
Total
Group	GCG+ (%)			Mean	SD
WT	13.2	9.83	15.6	12.8767	2.89856
TKO-TET1CDmut	3.69	3.17	1	2.62	1.42685
TKO-TET1CD	7.15	7.73	10.9	8.59333	2.01857
TKO-TET1FL	14.5	13.8	9.39	12.5633	2.77039
Suppl. Figure 6d. Locus-specific detection of 5mC and C
EXPERIMENT 1				EXPERIMENT 2				EXPERIMENT 3					Total
PAX4-P1	Group	C (%)		PAX4-P1	Group	C (%)		PAX4-P1	Group	C (%)		PAX4-P1	Group	5C (%)			Mean	SD
	WT	92			WT	88			WT	96			WT	92	88	96	92	4
	TET2/3DKO	92			TET2/3DKO	90			TET2/3DKO	93			TET2/3DKO	92	90	93	91.6667	1.52753
	TET1KO	48			TET1KO	45			TET1KO	50			TET1KO	48	45	50	47.6667	2.51661
	TKO (clone 2)	34			TKO (clone 2)	30			TKO (clone 2)	35			TKO (clone 2)	34	30	35	33	2.64575
PAX4-P2	Group	C (%)		PAX4-P2	Group	C (%)		PAX4-P2	Group	C (%)		PAX4-P2	Group	5C (%)			Mean	SD
	WT	98			WT	97			WT	99			WT	98	97	99	98	1
	TET2/3DKO	96			TET2/3DKO	97			TET2/3DKO	97			TET2/3DKO	96	97	97	96.6667	0.57735
	TET1KO	64			TET1KO	65			TET1KO	65			TET1KO	64	65	65	64.6667	0.57735
	TKO (clone 2)	39			TKO (clone 2)	29			TKO (clone 2)	41			TKO (clone 2)	39	29	41	36.3333	6.4291
PAX4-P3	Group	C (%)		PAX4-P3	Group	C (%)		PAX4-P3	Group	C (%)		PAX4-P3	Group	5C (%)			Mean	SD
	WT	97			WT	92			WT	96			WT	97	92	96	95	2.64575
	TET2/3DKO	91			TET2/3DKO	92			TET2/3DKO	91			TET2/3DKO	91	92	91	91.3333	0.57735
	TET1KO	93			TET1KO	91			TET1KO	96			TET1KO	93	91	96	93.3333	2.51661
	TKO (clone 2)	87			TKO (clone 2)	93			TKO (clone 2)	88			TKO (clone 2)	87	93	88	89.3333	3.21455
PAX4-P1	Group	5mC (%)		PAX4-P1	Group	5mC (%)		PAX4-P1	Group	5mC (%)		PAX4-P1	Group	5mC (%)			Mean	SD
	WT	7			WT	10			WT	3			WT	7	10	3	6.66667	3.51188
	TET2/3DKO	7			TET2/3DKO	9			TET2/3DKO	6			TET2/3DKO	7	9	6	7.33333	1.52753
	TET1KO	48			TET1KO	52			TET1KO	46			TET1KO	48	52	46	48.6667	3.05505
	TKO (clone 2)	64			TKO (clone 2)	68			TKO (clone 2)	63			TKO (clone 2)	64	68	63	65	2.64575
PAX4-P2	Group	5mC (%)		PAX4-P2	Group	5mC (%)		PAX4-P2	Group	5mC (%)		PAX4-P2	Group	5mC (%)			Mean	SD
	WT	2			WT	2			WT	0			WT	2	2	0	1.33333	1.1547
	TET2/3DKO	2			TET2/3DKO	3			TET2/3DKO	2			TET2/3DKO	2	3	2	2.33333	0.57735
	TET1KO	35			TET1KO	34			TET1KO	34			TET1KO	35	34	34	34.3333	0.57735
	TKO (clone 2)	59			TKO (clone 2)	69			TKO (clone 2)	57			TKO (clone 2)	59	69	57	61.6667	6.4291
PAX4-P3	Group	5mC (%)		PAX4-P3	Group	5mC (%)		PAX4-P3	Group	5mC (%)		PAX4-P3	Group	5mC (%)			Mean	SD
	WT	2			WT	4			WT	3			WT	2	4	3	3	1
	TET2/3DKO	6			TET2/3DKO	4			TET2/3DKO	6			TET2/3DKO	6	4	6	5.33333	1.1547
	TET1KO	4			TET1KO	6			TET1KO	4			TET1KO	4	6	4	4.66667	1.1547
	TKO (clone 2)	9			TKO (clone 2)	5			TKO (clone 2)	7			TKO (clone 2)	9	5	7	7	2
